# Supplementary material for: A comprehensive study capturing vision loss burden in Pakistan (1990-2025): Findings from the Global Burden of Disease (GBD) 2017 study
Source: PLoS One. 2019 May 3;14(5):e0216492. doi: 10.1371/journal.pone.0216492 (PMC6499467; doi:10.1371/journal.pone.0216492)
Supplement: S1 Table — (XLSX) [file pone.0216492.s001.xlsx]

## Sheet: Figure 1(a) and Table 3 Data
measure	location	sex	age	cause	rei	metric	year	val	upper	lower	PERCENTAGE
Prevalence	Pakistan	Both	All Ages	All causes	Blindness	Number	1992	853512	898082	814232
Prevalence	Pakistan	Both	All Ages	All causes	Blindness	Number	1990	830286	877987	787518	6.35678
Prevalence	Pakistan	Both	All Ages	All causes	Blindness	Number	1991	841712	887673	800826
Prevalence	Pakistan	Both	All Ages	All causes	Blindness	Number	1993	866191	910521	827329
Prevalence	Pakistan	Both	All Ages	All causes	Blindness	Number	1995	894655	939692	854664
Prevalence	Pakistan	Both	All Ages	All causes	Blindness	Number	1994	880052	924586	840658
Prevalence	Pakistan	Both	All Ages	All causes	Blindness	Number	1996	910580	955637	869577
Prevalence	Pakistan	Both	All Ages	All causes	Blindness	Number	1997	928365	973730	886139
Prevalence	Pakistan	Both	All Ages	All causes	Blindness	Number	1999	965304	1.01456e+06	917806
Prevalence	Pakistan	Both	All Ages	All causes	Blindness	Number	2000	982670	1.03674e+06	932229
Prevalence	Pakistan	Both	All Ages	All causes	Blindness	Number	1998	946822	993051	902501
Prevalence	Pakistan	Both	All Ages	All causes	Blindness	Number	2001	997392	1.05119e+06	946032
Prevalence	Pakistan	Both	All Ages	All causes	Blindness	Number	2004	1.03067e+06	1.08681e+06	977818
Prevalence	Pakistan	Both	All Ages	All causes	Blindness	Number	2003	1.02073e+06	1.07584e+06	967712
Prevalence	Pakistan	Both	All Ages	All causes	Blindness	Number	2005	1.03979e+06	1.09813e+06	987139
Prevalence	Pakistan	Both	All Ages	All causes	Blindness	Number	2002	1.00992e+06	1.06326e+06	957510
Prevalence	Pakistan	Both	All Ages	All causes	Blindness	Number	2007	1.03512e+06	1.08891e+06	984630
Prevalence	Pakistan	Both	All Ages	All causes	Blindness	Number	2006	1.04194e+06	1.09647e+06	990666
Prevalence	Pakistan	Both	All Ages	All causes	Blindness	Number	2008	1.02402e+06	1.07718e+06	973605
Prevalence	Pakistan	Both	All Ages	All causes	Blindness	Number	2009	1.01564e+06	1.07006e+06	966143
Prevalence	Pakistan	Both	All Ages	All causes	Blindness	Number	2011	1.02564e+06	1.08032e+06	974364
Prevalence	Pakistan	Both	All Ages	All causes	Blindness	Number	2012	1.03575e+06	1.09148e+06	984122
Prevalence	Pakistan	Both	All Ages	All causes	Blindness	Number	2010	1.01702e+06	1.07133e+06	965167
Prevalence	Pakistan	Both	All Ages	All causes	Blindness	Number	2016	1.09809e+06	1.16051e+06	1.0423e+06
Prevalence	Pakistan	Both	All Ages	All causes	Blindness	Number	2015	1.07815e+06	1.13934e+06	1.02418e+06
Prevalence	Pakistan	Both	All Ages	All causes	Blindness	Number	2013	1.04704e+06	1.10378e+06	994710
Prevalence	Pakistan	Both	All Ages	All causes	Blindness	Number	2014	1.06096e+06	1.11919e+06	1.0076e+06
Prevalence	Pakistan	Both	All Ages	All causes	Blindness	Number	2017	1.12276e+06	1.18778e+06	1.06607e+06	5.15558
Prevalence	Pakistan	Both	All Ages	All causes	Blindness and vision impairment	Number	1991	1.33125e+07	1.40763e+07	1.26288e+07
Prevalence	Pakistan	Both	All Ages	All causes	Blindness and vision impairment	Number	1992	1.35655e+07	1.4301e+07	1.28779e+07
Prevalence	Pakistan	Both	All Ages	All causes	Blindness and vision impairment	Number	1993	1.38222e+07	1.45604e+07	1.31373e+07
Prevalence	Pakistan	Both	All Ages	All causes	Blindness and vision impairment	Number	1994	1.40903e+07	1.48395e+07	1.33955e+07
Prevalence	Pakistan	Both	All Ages	All causes	Blindness and vision impairment	Number	1990	1.30614e+07	1.38653e+07	1.23729e+07	100
Prevalence	Pakistan	Both	All Ages	All causes	Blindness and vision impairment	Number	1996	1.46416e+07	1.54062e+07	1.39514e+07
Prevalence	Pakistan	Both	All Ages	All causes	Blindness and vision impairment	Number	1995	1.43679e+07	1.51531e+07	1.3631e+07
Prevalence	Pakistan	Both	All Ages	All causes	Blindness and vision impairment	Number	1997	1.49198e+07	1.56789e+07	1.42336e+07
Prevalence	Pakistan	Both	All Ages	All causes	Blindness and vision impairment	Number	1998	1.5204e+07	1.59553e+07	1.44956e+07
Prevalence	Pakistan	Both	All Ages	All causes	Blindness and vision impairment	Number	2000	1.58446e+07	1.66212e+07	1.50818e+07
Prevalence	Pakistan	Both	All Ages	All causes	Blindness and vision impairment	Number	2001	1.62067e+07	1.69524e+07	1.54778e+07
Prevalence	Pakistan	Both	All Ages	All causes	Blindness and vision impairment	Number	1999	1.55096e+07	1.62676e+07	1.47799e+07
Prevalence	Pakistan	Both	All Ages	All causes	Blindness and vision impairment	Number	2002	1.66004e+07	1.73348e+07	1.58741e+07
Prevalence	Pakistan	Both	All Ages	All causes	Blindness and vision impairment	Number	2004	1.74364e+07	1.81638e+07	1.66749e+07
Prevalence	Pakistan	Both	All Ages	All causes	Blindness and vision impairment	Number	2005	1.78565e+07	1.86152e+07	1.70699e+07
Prevalence	Pakistan	Both	All Ages	All causes	Blindness and vision impairment	Number	2003	1.7012e+07	1.77234e+07	1.62894e+07
Prevalence	Pakistan	Both	All Ages	All causes	Blindness and vision impairment	Number	2006	1.81068e+07	1.88612e+07	1.73386e+07
Prevalence	Pakistan	Both	All Ages	All causes	Blindness and vision impairment	Number	2008	1.80654e+07	1.88962e+07	1.73112e+07
Prevalence	Pakistan	Both	All Ages	All causes	Blindness and vision impairment	Number	2009	1.80636e+07	1.89827e+07	1.72214e+07
Prevalence	Pakistan	Both	All Ages	All causes	Blindness and vision impairment	Number	2010	1.83068e+07	1.93044e+07	1.73601e+07
Prevalence	Pakistan	Both	All Ages	All causes	Blindness and vision impairment	Number	2012	1.91925e+07	2.02137e+07	1.82281e+07
Prevalence	Pakistan	Both	All Ages	All causes	Blindness and vision impairment	Number	2007	1.81339e+07	1.89081e+07	1.73848e+07
Prevalence	Pakistan	Both	All Ages	All causes	Blindness and vision impairment	Number	2013	1.966e+07	2.069e+07	1.86804e+07
Prevalence	Pakistan	Both	All Ages	All causes	Blindness and vision impairment	Number	2016	2.12052e+07	2.23316e+07	2.01386e+07
Prevalence	Pakistan	Both	All Ages	All causes	Blindness and vision impairment	Number	2017	2.17775e+07	2.29768e+07	2.06671e+07	100
Prevalence	Pakistan	Both	All Ages	All causes	Blindness and vision impairment	Number	2011	1.87402e+07	1.97499e+07	1.77843e+07
Prevalence	Pakistan	Both	All Ages	All causes	Blindness and vision impairment	Number	2014	2.01498e+07	2.12236e+07	1.91174e+07
Prevalence	Pakistan	Both	All Ages	All causes	Blindness and vision impairment	Number	2015	2.0666e+07	2.17694e+07	1.96166e+07
Prevalence	Pakistan	Both	All Ages	All causes	Mild vision loss	Number	1992	20384.4	42319.8	6167.29
Prevalence	Pakistan	Both	All Ages	All causes	Mild vision loss	Number	1991	19821	41581.3	6029.57
Prevalence	Pakistan	Both	All Ages	All causes	Mild vision loss	Number	1993	20958.6	43795.2	6468.65
Prevalence	Pakistan	Both	All Ages	All causes	Mild vision loss	Number	1990	19269.8	40387.2	5741.2	0.147532
Prevalence	Pakistan	Both	All Ages	All causes	Mild vision loss	Number	1995	22120.5	46645	6735.24
Prevalence	Pakistan	Both	All Ages	All causes	Mild vision loss	Number	1994	21539.6	45410.8	6689.21
Prevalence	Pakistan	Both	All Ages	All causes	Mild vision loss	Number	1996	22712.2	47181.6	7043.45
Prevalence	Pakistan	Both	All Ages	All causes	Mild vision loss	Number	1997	23329.4	48435.8	7114.37
Prevalence	Pakistan	Both	All Ages	All causes	Mild vision loss	Number	1999	24627.4	50689	7244.4
Prevalence	Pakistan	Both	All Ages	All causes	Mild vision loss	Number	2000	25293.2	53176.9	7317.19
Prevalence	Pakistan	Both	All Ages	All causes	Mild vision loss	Number	1998	23969.5	49488.3	7168.84
Prevalence	Pakistan	Both	All Ages	All causes	Mild vision loss	Number	2001	25978.2	53981.5	7555.07
Prevalence	Pakistan	Both	All Ages	All causes	Mild vision loss	Number	2004	28169	56909.2	8283.94
Prevalence	Pakistan	Both	All Ages	All causes	Mild vision loss	Number	2003	27427.7	56140.3	7997.67
Prevalence	Pakistan	Both	All Ages	All causes	Mild vision loss	Number	2005	28892.1	58181.4	8517.62
Prevalence	Pakistan	Both	All Ages	All causes	Mild vision loss	Number	2002	26692.9	55223.4	7740.77
Prevalence	Pakistan	Both	All Ages	All causes	Mild vision loss	Number	2007	30196.8	61668	8981.79
Prevalence	Pakistan	Both	All Ages	All causes	Mild vision loss	Number	2006	29567	60342.5	8727.79
Prevalence	Pakistan	Both	All Ages	All causes	Mild vision loss	Number	2008	30805.7	62333.9	9409.65
Prevalence	Pakistan	Both	All Ages	All causes	Mild vision loss	Number	2009	31427.8	63921.1	9586.02
Prevalence	Pakistan	Both	All Ages	All causes	Mild vision loss	Number	2011	32822.9	66887.8	10178.5
Prevalence	Pakistan	Both	All Ages	All causes	Mild vision loss	Number	2012	33544.3	68777.5	10304.3
Prevalence	Pakistan	Both	All Ages	All causes	Mild vision loss	Number	2010	32103.2	65904.9	9577.41
Prevalence	Pakistan	Both	All Ages	All causes	Mild vision loss	Number	2016	36379.2	76361.8	10508.4
Prevalence	Pakistan	Both	All Ages	All causes	Mild vision loss	Number	2015	35666	74533.1	10426.9
Prevalence	Pakistan	Both	All Ages	All causes	Mild vision loss	Number	2013	34257.2	70587.8	10342.3
Prevalence	Pakistan	Both	All Ages	All causes	Mild vision loss	Number	2014	34960.5	71859.2	10550.3
Prevalence	Pakistan	Both	All Ages	All causes	Mild vision loss	Number	2017	37099.4	78633.2	10614.3	0.170356
Prevalence	Pakistan	Both	All Ages	All causes	Moderate vision loss	Number	1992	4.78152e+06	5.39936e+06	4.22332e+06
Prevalence	Pakistan	Both	All Ages	All causes	Moderate vision loss	Number	1991	4.72851e+06	5.34885e+06	4.17271e+06
Prevalence	Pakistan	Both	All Ages	All causes	Moderate vision loss	Number	1993	4.84791e+06	5.46635e+06	4.29945e+06
Prevalence	Pakistan	Both	All Ages	All causes	Moderate vision loss	Number	1990	4.68597e+06	5.30825e+06	4.12414e+06	35.8764
Prevalence	Pakistan	Both	All Ages	All causes	Moderate vision loss	Number	1995	5.02792e+06	5.64466e+06	4.46771e+06
Prevalence	Pakistan	Both	All Ages	All causes	Moderate vision loss	Number	1994	4.93008e+06	5.54919e+06	4.37778e+06
Prevalence	Pakistan	Both	All Ages	All causes	Moderate vision loss	Number	1996	5.14749e+06	5.75096e+06	4.58685e+06
Prevalence	Pakistan	Both	All Ages	All causes	Moderate vision loss	Number	1997	5.29155e+06	5.89432e+06	4.71819e+06
Prevalence	Pakistan	Both	All Ages	All causes	Moderate vision loss	Number	1999	5.61409e+06	6.20146e+06	5.03027e+06
Prevalence	Pakistan	Both	All Ages	All causes	Moderate vision loss	Number	2000	5.77477e+06	6.38741e+06	5.16401e+06
Prevalence	Pakistan	Both	All Ages	All causes	Moderate vision loss	Number	1998	5.44941e+06	6.05226e+06	4.87687e+06
Prevalence	Pakistan	Both	All Ages	All causes	Moderate vision loss	Number	2001	5.93974e+06	6.51985e+06	5.33448e+06
Prevalence	Pakistan	Both	All Ages	All causes	Moderate vision loss	Number	2004	6.50577e+06	7.02532e+06	5.89478e+06
Prevalence	Pakistan	Both	All Ages	All causes	Moderate vision loss	Number	2003	6.31635e+06	6.84635e+06	5.71829e+06
Prevalence	Pakistan	Both	All Ages	All causes	Moderate vision loss	Number	2005	6.67702e+06	7.19012e+06	6.05289e+06
Prevalence	Pakistan	Both	All Ages	All causes	Moderate vision loss	Number	2002	6.12464e+06	6.67613e+06	5.53863e+06
Prevalence	Pakistan	Both	All Ages	All causes	Moderate vision loss	Number	2007	6.47423e+06	7.04617e+06	5.92639e+06
Prevalence	Pakistan	Both	All Ages	All causes	Moderate vision loss	Number	2006	6.68344e+06	7.21368e+06	6.11443e+06
Prevalence	Pakistan	Both	All Ages	All causes	Moderate vision loss	Number	2008	6.16775e+06	6.80214e+06	5.58119e+06
Prevalence	Pakistan	Both	All Ages	All causes	Moderate vision loss	Number	2009	5.90682e+06	6.62318e+06	5.27321e+06
Prevalence	Pakistan	Both	All Ages	All causes	Moderate vision loss	Number	2011	5.9553e+06	6.77048e+06	5.24181e+06
Prevalence	Pakistan	Both	All Ages	All causes	Moderate vision loss	Number	2012	6.06876e+06	6.88939e+06	5.3315e+06
Prevalence	Pakistan	Both	All Ages	All causes	Moderate vision loss	Number	2010	5.85042e+06	6.6384e+06	5.14481e+06
Prevalence	Pakistan	Both	All Ages	All causes	Moderate vision loss	Number	2016	6.61603e+06	7.53182e+06	5.83577e+06
Prevalence	Pakistan	Both	All Ages	All causes	Moderate vision loss	Number	2015	6.46156e+06	7.34375e+06	5.68884e+06
Prevalence	Pakistan	Both	All Ages	All causes	Moderate vision loss	Number	2013	6.18877e+06	7.02669e+06	5.44272e+06
Prevalence	Pakistan	Both	All Ages	All causes	Moderate vision loss	Number	2014	6.31878e+06	7.19604e+06	5.55526e+06
Prevalence	Pakistan	Both	All Ages	All causes	Moderate vision loss	Number	2017	6.7877e+06	7.74482e+06	5.99828e+06	31.1683
Prevalence	Pakistan	Both	All Ages	All causes	Monocular vision loss	Number	1992	69676.1	99586.1	43548.9
Prevalence	Pakistan	Both	All Ages	All causes	Monocular vision loss	Number	1991	68522.7	98043.4	42701.2
Prevalence	Pakistan	Both	All Ages	All causes	Monocular vision loss	Number	1993	70845.2	100919	44203.6
Prevalence	Pakistan	Both	All Ages	All causes	Monocular vision loss	Number	1990	67365.7	96641.1	41973.7	0.51576
Prevalence	Pakistan	Both	All Ages	All causes	Monocular vision loss	Number	1995	73304.7	104365	45560.3
Prevalence	Pakistan	Both	All Ages	All causes	Monocular vision loss	Number	1994	72051.7	102686	44723.8
Prevalence	Pakistan	Both	All Ages	All causes	Monocular vision loss	Number	1996	74566.9	105755	46392.6
Prevalence	Pakistan	Both	All Ages	All causes	Monocular vision loss	Number	1997	75812.6	107691	47157.8
Prevalence	Pakistan	Both	All Ages	All causes	Monocular vision loss	Number	1999	78294.5	111953	49083.2
Prevalence	Pakistan	Both	All Ages	All causes	Monocular vision loss	Number	2000	79547.1	113529	49438.8
Prevalence	Pakistan	Both	All Ages	All causes	Monocular vision loss	Number	1998	77049.1	109660	48367.8
Prevalence	Pakistan	Both	All Ages	All causes	Monocular vision loss	Number	2001	80670.7	115400	49986.9
Prevalence	Pakistan	Both	All Ages	All causes	Monocular vision loss	Number	2004	83722.6	118670	51923.4
Prevalence	Pakistan	Both	All Ages	All causes	Monocular vision loss	Number	2003	82595.8	116733	51519
Prevalence	Pakistan	Both	All Ages	All causes	Monocular vision loss	Number	2005	85179	121152	53058.2
Prevalence	Pakistan	Both	All Ages	All causes	Monocular vision loss	Number	2002	81636.5	116037	50630.2
Prevalence	Pakistan	Both	All Ages	All causes	Monocular vision loss	Number	2007	85092.3	121675	52180.9
Prevalence	Pakistan	Both	All Ages	All causes	Monocular vision loss	Number	2006	85858.6	122160	53063.3
Prevalence	Pakistan	Both	All Ages	All causes	Monocular vision loss	Number	2008	83760.5	121168	51534
Prevalence	Pakistan	Both	All Ages	All causes	Monocular vision loss	Number	2009	82875.4	120571	50120.2
Prevalence	Pakistan	Both	All Ages	All causes	Monocular vision loss	Number	2011	85555.8	126220	50881.7
Prevalence	Pakistan	Both	All Ages	All causes	Monocular vision loss	Number	2012	87790.5	129530	51765.7
Prevalence	Pakistan	Both	All Ages	All causes	Monocular vision loss	Number	2010	83561.7	122784	50245.1
Prevalence	Pakistan	Both	All Ages	All causes	Monocular vision loss	Number	2016	98796.4	147331	55790.6
Prevalence	Pakistan	Both	All Ages	All causes	Monocular vision loss	Number	2015	95762.3	142120	54803.9
Prevalence	Pakistan	Both	All Ages	All causes	Monocular vision loss	Number	2013	90248.4	134360	52989.1
Prevalence	Pakistan	Both	All Ages	All causes	Monocular vision loss	Number	2014	92910.3	138149	54014.9
Prevalence	Pakistan	Both	All Ages	All causes	Monocular vision loss	Number	2017	102004	153645	56943.1	0.46839
Prevalence	Pakistan	Both	All Ages	All causes	Presbyopia	Number	1992	7.053e+06	7.47444e+06	6.68834e+06
Prevalence	Pakistan	Both	All Ages	All causes	Presbyopia	Number	1991	6.92237e+06	7.34789e+06	6.55472e+06
Prevalence	Pakistan	Both	All Ages	All causes	Presbyopia	Number	1993	7.18372e+06	7.59563e+06	6.80769e+06
Prevalence	Pakistan	Both	All Ages	All causes	Presbyopia	Number	1990	6.79274e+06	7.23474e+06	6.41836e+06	52.0061
Prevalence	Pakistan	Both	All Ages	All causes	Presbyopia	Number	1995	7.46373e+06	7.90496e+06	7.05969e+06
Prevalence	Pakistan	Both	All Ages	All causes	Presbyopia	Number	1994	7.32044e+06	7.73255e+06	6.93299e+06
Prevalence	Pakistan	Both	All Ages	All causes	Presbyopia	Number	1996	7.59951e+06	8.03009e+06	7.19974e+06
Prevalence	Pakistan	Both	All Ages	All causes	Presbyopia	Number	1997	7.7307e+06	8.16014e+06	7.32274e+06
Prevalence	Pakistan	Both	All Ages	All causes	Presbyopia	Number	1999	8.00101e+06	8.44787e+06	7.59873e+06
Prevalence	Pakistan	Both	All Ages	All causes	Presbyopia	Number	2000	8.16047e+06	8.63697e+06	7.74387e+06
Prevalence	Pakistan	Both	All Ages	All causes	Presbyopia	Number	1998	7.86065e+06	8.29626e+06	7.4535e+06
Prevalence	Pakistan	Both	All Ages	All causes	Presbyopia	Number	2001	8.33201e+06	8.80768e+06	7.90888e+06
Prevalence	Pakistan	Both	All Ages	All causes	Presbyopia	Number	2004	8.91205e+06	9.42586e+06	8.43394e+06
Prevalence	Pakistan	Both	All Ages	All causes	Presbyopia	Number	2003	8.70552e+06	9.19644e+06	8.24731e+06
Prevalence	Pakistan	Both	All Ages	All causes	Presbyopia	Number	2005	9.1336e+06	9.67508e+06	8.62389e+06
Prevalence	Pakistan	Both	All Ages	All causes	Presbyopia	Number	2002	8.51349e+06	8.99757e+06	8.08472e+06
Prevalence	Pakistan	Both	All Ages	All causes	Presbyopia	Number	2007	9.61562e+06	1.01989e+07	9.11732e+06
Prevalence	Pakistan	Both	All Ages	All causes	Presbyopia	Number	2006	9.36775e+06	9.92063e+06	8.86846e+06
Prevalence	Pakistan	Both	All Ages	All causes	Presbyopia	Number	2008	9.87422e+06	1.04643e+07	9.37758e+06
Prevalence	Pakistan	Both	All Ages	All causes	Presbyopia	Number	2009	1.01458e+07	1.07543e+07	9.63989e+06
Prevalence	Pakistan	Both	All Ages	All causes	Presbyopia	Number	2011	1.07269e+07	1.13774e+07	1.018e+07
Prevalence	Pakistan	Both	All Ages	All causes	Presbyopia	Number	2012	1.10287e+07	1.16893e+07	1.0461e+07
Prevalence	Pakistan	Both	All Ages	All causes	Presbyopia	Number	2010	1.04317e+07	1.10847e+07	9.87637e+06
Prevalence	Pakistan	Both	All Ages	All causes	Presbyopia	Number	2016	1.23033e+07	1.30311e+07	1.16507e+07
Prevalence	Pakistan	Both	All Ages	All causes	Presbyopia	Number	2015	1.19742e+07	1.26775e+07	1.13537e+07
Prevalence	Pakistan	Both	All Ages	All causes	Presbyopia	Number	2013	1.13365e+07	1.20098e+07	1.0754e+07
Prevalence	Pakistan	Both	All Ages	All causes	Presbyopia	Number	2014	1.16516e+07	1.23335e+07	1.1063e+07
Prevalence	Pakistan	Both	All Ages	All causes	Presbyopia	Number	2017	1.26403e+07	1.34093e+07	1.19419e+07	58.043
Prevalence	Pakistan	Both	All Ages	All causes	Severe vision loss	Number	1992	787402	885119	690259
Prevalence	Pakistan	Both	All Ages	All causes	Severe vision loss	Number	1991	731557	832117	632931
Prevalence	Pakistan	Both	All Ages	All causes	Severe vision loss	Number	1993	832602	930213	735645
Prevalence	Pakistan	Both	All Ages	All causes	Severe vision loss	Number	1990	665797	771568	568521	5.09743
Prevalence	Pakistan	Both	All Ages	All causes	Severe vision loss	Number	1995	886185	985546	781194
Prevalence	Pakistan	Both	All Ages	All causes	Severe vision loss	Number	1994	866137	963037	766214
Prevalence	Pakistan	Both	All Ages	All causes	Severe vision loss	Number	1996	886722	987215	783903
Prevalence	Pakistan	Both	All Ages	All causes	Severe vision loss	Number	1997	870031	966722	769861
Prevalence	Pakistan	Both	All Ages	All causes	Severe vision loss	Number	1999	826311	916607	732377
Prevalence	Pakistan	Both	All Ages	All causes	Severe vision loss	Number	2000	821841	912803	730900
Prevalence	Pakistan	Both	All Ages	All causes	Severe vision loss	Number	1998	846117	939448	750891
Prevalence	Pakistan	Both	All Ages	All causes	Severe vision loss	Number	2001	830937	921458	738930
Prevalence	Pakistan	Both	All Ages	All causes	Severe vision loss	Number	2004	876056	969548	779680
Prevalence	Pakistan	Both	All Ages	All causes	Severe vision loss	Number	2003	859391	950018	764045
Prevalence	Pakistan	Both	All Ages	All causes	Severe vision loss	Number	2005	892021	989286	792383
Prevalence	Pakistan	Both	All Ages	All causes	Severe vision loss	Number	2002	844047	934464	750842
Prevalence	Pakistan	Both	All Ages	All causes	Severe vision loss	Number	2007	893646	993097	790391
Prevalence	Pakistan	Both	All Ages	All causes	Severe vision loss	Number	2006	898275	996704	799462
Prevalence	Pakistan	Both	All Ages	All causes	Severe vision loss	Number	2008	884809	989433	778231
Prevalence	Pakistan	Both	All Ages	All causes	Severe vision loss	Number	2009	881032	993279	772882
Prevalence	Pakistan	Both	All Ages	All causes	Severe vision loss	Number	2011	913983	1.04086e+06	790370
Prevalence	Pakistan	Both	All Ages	All causes	Severe vision loss	Number	2012	937912	1.06672e+06	810350
Prevalence	Pakistan	Both	All Ages	All causes	Severe vision loss	Number	2010	892005	1.01594e+06	771015
Prevalence	Pakistan	Both	All Ages	All causes	Severe vision loss	Number	2016	1.05262e+06	1.20213e+06	904696
Prevalence	Pakistan	Both	All Ages	All causes	Severe vision loss	Number	2015	1.02072e+06	1.16469e+06	878783
Prevalence	Pakistan	Both	All Ages	All causes	Severe vision loss	Number	2013	963167	1.09696e+06	831896
Prevalence	Pakistan	Both	All Ages	All causes	Severe vision loss	Number	2014	990640	1.12956e+06	853863
Prevalence	Pakistan	Both	All Ages	All causes	Severe vision loss	Number	2017	1.08764e+06	1.24167e+06	934811	4.99432
