# Supplementary material for: A comprehensive study capturing vision loss burden in Pakistan (1990-2025): Findings from the Global Burden of Disease (GBD) 2017 study
Source: PLoS One. 2019 May 3;14(5):e0216492. doi: 10.1371/journal.pone.0216492 (PMC6499467; doi:10.1371/journal.pone.0216492)
Supplement: S2 Table — (XLSX) [file pone.0216492.s002.xlsx]

## Sheet: Figure 1(b) and Table 3 Data
measure	location	sex	age	cause	metric	year	val	upper	lower
Prevalence	Pakistan	Both	All Ages	Trachoma	Number	1994	263105	356395	191648
Prevalence	Pakistan	Both	All Ages	Trachoma	Number	1990	263511	383693	177606
Prevalence	Pakistan	Both	All Ages	Other vision loss	Number	1994	325862	371131	283912
Prevalence	Pakistan	Both	All Ages	Other vision loss	Number	1990	301389	347945	259228
Prevalence	Pakistan	Both	All Ages	Refraction disorders	Number	1990	3.20885e+06	3.64681e+06	2.82566e+06
Prevalence	Pakistan	Both	All Ages	Near vision loss	Number	1990	6.79274e+06	7.23474e+06	6.41836e+06
Prevalence	Pakistan	Both	All Ages	Glaucoma	Number	1990	42208.9	50708.3	35040.1
Prevalence	Pakistan	Both	All Ages	Cataract	Number	1990	1.8491e+06	2.09515e+06	1.65083e+06
Prevalence	Pakistan	Both	All Ages	Age-related macular degeneration	Number	1990	26856.1	33718	21550.6
Prevalence	Pakistan	Both	All Ages	Glaucoma	Number	1994	45505.8	53896	38156.4
Prevalence	Pakistan	Both	All Ages	Cataract	Number	1994	2.15302e+06	2.37126e+06	1.94124e+06
Prevalence	Pakistan	Both	All Ages	Age-related macular degeneration	Number	1994	28745.5	35859.7	23294.8
Prevalence	Pakistan	Both	All Ages	Refraction disorders	Number	1994	3.32527e+06	3.77524e+06	2.92605e+06
Prevalence	Pakistan	Both	All Ages	Near vision loss	Number	1994	7.32044e+06	7.73255e+06	6.93299e+06
Prevalence	Pakistan	Both	All Ages	Trachoma	Number	1995	263746	368624	185877
Prevalence	Pakistan	Both	All Ages	Other vision loss	Number	1992	312525	357813	271749
Prevalence	Pakistan	Both	All Ages	Other vision loss	Number	1995	333339	379340	290418
Prevalence	Pakistan	Both	All Ages	Glaucoma	Number	1992	43793.7	51867.3	36720.6
Prevalence	Pakistan	Both	All Ages	Cataract	Number	1992	2.01515e+06	2.23753e+06	1.81637e+06
Prevalence	Pakistan	Both	All Ages	Age-related macular degeneration	Number	1992	27715.4	34537.4	22413.6
Prevalence	Pakistan	Both	All Ages	Other vision loss	Number	1993	318890	363327	278059
Prevalence	Pakistan	Both	All Ages	Trachoma	Number	1991	263389	372571	185785
Prevalence	Pakistan	Both	All Ages	Trachoma	Number	1992	263004	363477	192534
Prevalence	Pakistan	Both	All Ages	Other vision loss	Number	1991	306682	352056	265439
Prevalence	Pakistan	Both	All Ages	Refraction disorders	Number	1992	3.24768e+06	3.67492e+06	2.86648e+06
Prevalence	Pakistan	Both	All Ages	Near vision loss	Number	1992	7.053e+06	7.47444e+06	6.68834e+06
Prevalence	Pakistan	Both	All Ages	Glaucoma	Number	1991	42996.3	51151.7	35934.7
Prevalence	Pakistan	Both	All Ages	Cataract	Number	1991	1.93565e+06	2.16927e+06	1.73642e+06
Prevalence	Pakistan	Both	All Ages	Age-related macular degeneration	Number	1991	27260.8	34102.3	21974.8
Prevalence	Pakistan	Both	All Ages	Trachoma	Number	1993	262839	355597	192034
Prevalence	Pakistan	Both	All Ages	Glaucoma	Number	1993	44636	52783.5	37454.8
Prevalence	Pakistan	Both	All Ages	Cataract	Number	1993	2.08793e+06	2.30346e+06	1.88639e+06
Prevalence	Pakistan	Both	All Ages	Age-related macular degeneration	Number	1993	28221.3	35246.8	22891.7
Prevalence	Pakistan	Both	All Ages	Refraction disorders	Number	1996	3.4552e+06	3.90568e+06	3.05442e+06
Prevalence	Pakistan	Both	All Ages	Near vision loss	Number	1996	7.59951e+06	8.03009e+06	7.19974e+06
Prevalence	Pakistan	Both	All Ages	Glaucoma	Number	1995	46349	55022.6	38807.9
Prevalence	Pakistan	Both	All Ages	Cataract	Number	1995	2.20723e+06	2.42883e+06	1.98973e+06
Prevalence	Pakistan	Both	All Ages	Age-related macular degeneration	Number	1995	29229.2	36649.2	23579.9
Prevalence	Pakistan	Both	All Ages	Refraction disorders	Number	1991	3.22437e+06	3.65158e+06	2.84129e+06
Prevalence	Pakistan	Both	All Ages	Near vision loss	Number	1991	6.92237e+06	7.34789e+06	6.55472e+06
Prevalence	Pakistan	Both	All Ages	Refraction disorders	Number	1995	3.38293e+06	3.85274e+06	2.97374e+06
Prevalence	Pakistan	Both	All Ages	Near vision loss	Number	1995	7.46373e+06	7.90496e+06	7.05969e+06
Prevalence	Pakistan	Both	All Ages	Refraction disorders	Number	1993	3.28055e+06	3.71424e+06	2.8979e+06
Prevalence	Pakistan	Both	All Ages	Near vision loss	Number	1993	7.18372e+06	7.59563e+06	6.80769e+06
Prevalence	Pakistan	Both	All Ages	Glaucoma	Number	1997	48418.6	57374.9	40460.7
Prevalence	Pakistan	Both	All Ages	Cataract	Number	1997	2.2895e+06	2.50625e+06	2.06386e+06
Prevalence	Pakistan	Both	All Ages	Age-related macular degeneration	Number	1997	30787.1	38466.9	24953.6
Prevalence	Pakistan	Both	All Ages	Refraction disorders	Number	1997	3.5422e+06	3.98731e+06	3.13455e+06
Prevalence	Pakistan	Both	All Ages	Near vision loss	Number	1997	7.7307e+06	8.16014e+06	7.32274e+06
Prevalence	Pakistan	Both	All Ages	Trachoma	Number	1996	264294	359301	193333
Prevalence	Pakistan	Both	All Ages	Other vision loss	Number	1996	341219	387508	297201
Prevalence	Pakistan	Both	All Ages	Other vision loss	Number	1997	349816	395662	304636
Prevalence	Pakistan	Both	All Ages	Glaucoma	Number	1996	47282.8	56102	39464.8
Prevalence	Pakistan	Both	All Ages	Cataract	Number	1996	2.25094e+06	2.46806e+06	2.03176e+06
Prevalence	Pakistan	Both	All Ages	Age-related macular degeneration	Number	1996	29859	37466.8	23936.9
Prevalence	Pakistan	Both	All Ages	Trachoma	Number	1997	264685	347707	200305
Prevalence	Pakistan	Both	All Ages	Trachoma	Number	1998	265387	347557	201147
Prevalence	Pakistan	Both	All Ages	Other vision loss	Number	1998	359067	406821	312665
Prevalence	Pakistan	Both	All Ages	Glaucoma	Number	1998	49655.8	58859.3	41485
Prevalence	Pakistan	Both	All Ages	Cataract	Number	1998	2.32503e+06	2.54229e+06	2.10102e+06
Prevalence	Pakistan	Both	All Ages	Age-related macular degeneration	Number	1998	31881.2	39818.2	26012.4
Prevalence	Pakistan	Both	All Ages	Refraction disorders	Number	1998	3.63862e+06	4.08737e+06	3.23495e+06
Prevalence	Pakistan	Both	All Ages	Near vision loss	Number	1998	7.86065e+06	8.29626e+06	7.4535e+06
Prevalence	Pakistan	Both	All Ages	Trachoma	Number	1999	267127	353516	200503
Prevalence	Pakistan	Both	All Ages	Glaucoma	Number	1999	50988.4	60272	42603.5
Prevalence	Pakistan	Both	All Ages	Cataract	Number	1999	2.36259e+06	2.58286e+06	2.1259e+06
Prevalence	Pakistan	Both	All Ages	Age-related macular degeneration	Number	1999	33060.6	41224.9	26814.8
Prevalence	Pakistan	Both	All Ages	Refraction disorders	Number	1999	3.741e+06	4.19653e+06	3.33464e+06
Prevalence	Pakistan	Both	All Ages	Near vision loss	Number	1999	8.00101e+06	8.44787e+06	7.59873e+06
Prevalence	Pakistan	Both	All Ages	Other vision loss	Number	2000	380234	435187	327926
Prevalence	Pakistan	Both	All Ages	Trachoma	Number	2003	293250	369392	225688
Prevalence	Pakistan	Both	All Ages	Other vision loss	Number	1999	369179	420932	320072
Prevalence	Pakistan	Both	All Ages	Trachoma	Number	2000	270406	364539	194270
Prevalence	Pakistan	Both	All Ages	Glaucoma	Number	2000	52343.5	61977	43626
Prevalence	Pakistan	Both	All Ages	Cataract	Number	2000	2.40535e+06	2.63549e+06	2.15014e+06
Prevalence	Pakistan	Both	All Ages	Age-related macular degeneration	Number	2000	34199.5	42393.3	27426.3
Prevalence	Pakistan	Both	All Ages	Refraction disorders	Number	2000	3.84374e+06	4.29332e+06	3.42557e+06
Prevalence	Pakistan	Both	All Ages	Near vision loss	Number	2000	8.16047e+06	8.63697e+06	7.74387e+06
Prevalence	Pakistan	Both	All Ages	Other vision loss	Number	2001	392670	447920	339369
Prevalence	Pakistan	Both	All Ages	Glaucoma	Number	2001	53752	63322.6	44926.5
Prevalence	Pakistan	Both	All Ages	Cataract	Number	2001	2.45316e+06	2.67838e+06	2.19698e+06
Prevalence	Pakistan	Both	All Ages	Age-related macular degeneration	Number	2001	35342.2	43686.4	28498.1
Prevalence	Pakistan	Both	All Ages	Refraction disorders	Number	2001	3.94988e+06	4.38549e+06	3.5345e+06
Prevalence	Pakistan	Both	All Ages	Near vision loss	Number	2001	8.33201e+06	8.80768e+06	7.90888e+06
Prevalence	Pakistan	Both	All Ages	Other vision loss	Number	2004	435256	493045	378785
Prevalence	Pakistan	Both	All Ages	Glaucoma	Number	2003	57051	67220.1	48013.1
Prevalence	Pakistan	Both	All Ages	Cataract	Number	2003	2.55821e+06	2.78797e+06	2.30064e+06
Prevalence	Pakistan	Both	All Ages	Age-related macular degeneration	Number	2003	37966.2	46615.2	30849.8
Prevalence	Pakistan	Both	All Ages	Refraction disorders	Number	2003	4.18793e+06	4.61799e+06	3.76841e+06
Prevalence	Pakistan	Both	All Ages	Near vision loss	Number	2003	8.70552e+06	9.19644e+06	8.24731e+06
Prevalence	Pakistan	Both	All Ages	Other vision loss	Number	2003	421167	476179	366841
Prevalence	Pakistan	Both	All Ages	Trachoma	Number	2004	301311	387072	226772
Prevalence	Pakistan	Both	All Ages	Glaucoma	Number	2002	55382.8	65153.3	46338.2
Prevalence	Pakistan	Both	All Ages	Cataract	Number	2002	2.50557e+06	2.73184e+06	2.25205e+06
Prevalence	Pakistan	Both	All Ages	Age-related macular degeneration	Number	2002	36646.1	45332.2	29651.9
Prevalence	Pakistan	Both	All Ages	Refraction disorders	Number	2002	4.06664e+06	4.49641e+06	3.66877e+06
Prevalence	Pakistan	Both	All Ages	Near vision loss	Number	2002	8.51349e+06	8.99757e+06	8.08472e+06
Prevalence	Pakistan	Both	All Ages	Trachoma	Number	2002	284345	361997	215608
Prevalence	Pakistan	Both	All Ages	Refraction disorders	Number	2005	4.42245e+06	4.85215e+06	3.99448e+06
Prevalence	Pakistan	Both	All Ages	Near vision loss	Number	2005	9.1336e+06	9.67508e+06	8.62389e+06
Prevalence	Pakistan	Both	All Ages	Other vision loss	Number	2005	447617	507009	390017
Prevalence	Pakistan	Both	All Ages	Glaucoma	Number	2004	58730.3	69250.2	49488.8
Prevalence	Pakistan	Both	All Ages	Cataract	Number	2004	2.61003e+06	2.84518e+06	2.35066e+06
Prevalence	Pakistan	Both	All Ages	Age-related macular degeneration	Number	2004	39250.2	48356.1	32022
Prevalence	Pakistan	Both	All Ages	Refraction disorders	Number	2004	4.30914e+06	4.73265e+06	3.89952e+06
Prevalence	Pakistan	Both	All Ages	Near vision loss	Number	2004	8.91205e+06	9.42586e+06	8.43394e+06
Prevalence	Pakistan	Both	All Ages	Trachoma	Number	2001	276149	362923	207728
Prevalence	Pakistan	Both	All Ages	Glaucoma	Number	2006	60167.5	70866.4	50974.4
Prevalence	Pakistan	Both	All Ages	Cataract	Number	2006	2.63832e+06	2.87372e+06	2.38524e+06
Prevalence	Pakistan	Both	All Ages	Age-related macular degeneration	Number	2006	40249.9	49576.9	32671.5
Prevalence	Pakistan	Both	All Ages	Glaucoma	Number	2005	60267.3	71426.5	50761.5
Prevalence	Pakistan	Both	All Ages	Cataract	Number	2005	2.65613e+06	2.89891e+06	2.38484e+06
Prevalence	Pakistan	Both	All Ages	Age-related macular degeneration	Number	2005	40360.6	49485.3	32712
Prevalence	Pakistan	Both	All Ages	Trachoma	Number	2005	306389	401775	220312
Prevalence	Pakistan	Both	All Ages	Trachoma	Number	2007	249984	320569	189380
Prevalence	Pakistan	Both	All Ages	Trachoma	Number	2006	291147	369262	217242
Prevalence	Pakistan	Both	All Ages	Other vision loss	Number	2002	406662	462642	354963
Prevalence	Pakistan	Both	All Ages	Trachoma	Number	2008	197859	262913	147397
Prevalence	Pakistan	Both	All Ages	Other vision loss	Number	2007	445922	504490	390187
Prevalence	Pakistan	Both	All Ages	Other vision loss	Number	2006	451706	511698	394786
Prevalence	Pakistan	Both	All Ages	Glaucoma	Number	2008	55079.6	64969.3	46307.2
Prevalence	Pakistan	Both	All Ages	Cataract	Number	2008	2.39772e+06	2.65307e+06	2.16265e+06
Prevalence	Pakistan	Both	All Ages	Age-related macular degeneration	Number	2008	36507.3	45245.4	29459.9
Prevalence	Pakistan	Both	All Ages	Other vision loss	Number	2008	435969	494958	381243
Prevalence	Pakistan	Both	All Ages	Refraction disorders	Number	2006	4.45102e+06	4.88405e+06	4.00519e+06
Prevalence	Pakistan	Both	All Ages	Near vision loss	Number	2006	9.36775e+06	9.92063e+06	8.86846e+06
Prevalence	Pakistan	Both	All Ages	Glaucoma	Number	2007	58067.7	68351.1	49032.7
Prevalence	Pakistan	Both	All Ages	Cataract	Number	2007	2.53753e+06	2.77866e+06	2.29501e+06
Prevalence	Pakistan	Both	All Ages	Age-related macular degeneration	Number	2007	38690.4	47873.9	31308.8
Prevalence	Pakistan	Both	All Ages	Refraction disorders	Number	2009	4.1242e+06	4.66858e+06	3.61837e+06
Prevalence	Pakistan	Both	All Ages	Near vision loss	Number	2009	1.01458e+07	1.07543e+07	9.63989e+06
Prevalence	Pakistan	Both	All Ages	Glaucoma	Number	2009	52695.1	62402.5	43948.3
Prevalence	Pakistan	Both	All Ages	Cataract	Number	2009	2.27566e+06	2.54601e+06	2.03908e+06
Prevalence	Pakistan	Both	All Ages	Age-related macular degeneration	Number	2009	34783.9	43413.1	27922.2
Prevalence	Pakistan	Both	All Ages	Refraction disorders	Number	2008	4.23307e+06	4.72817e+06	3.76102e+06
Prevalence	Pakistan	Both	All Ages	Near vision loss	Number	2008	9.87422e+06	1.04643e+07	9.37758e+06
Prevalence	Pakistan	Both	All Ages	Refraction disorders	Number	2007	4.36689e+06	4.82923e+06	3.93091e+06
Prevalence	Pakistan	Both	All Ages	Near vision loss	Number	2007	9.61562e+06	1.01989e+07	9.11732e+06
Prevalence	Pakistan	Both	All Ages	Other vision loss	Number	2009	428768	488011	374656
Prevalence	Pakistan	Both	All Ages	Trachoma	Number	2010	132687	200049	86991.3
Prevalence	Pakistan	Both	All Ages	Glaucoma	Number	2010	52486.2	62295.6	43769.7
Prevalence	Pakistan	Both	All Ages	Cataract	Number	2010	2.23207e+06	2.53483e+06	1.9795e+06
Prevalence	Pakistan	Both	All Ages	Age-related macular degeneration	Number	2010	34668.5	43473.4	27621
Prevalence	Pakistan	Both	All Ages	Trachoma	Number	2009	152290	215568	107134
Prevalence	Pakistan	Both	All Ages	Refraction disorders	Number	2010	4.1244e+06	4.71748e+06	3.59155e+06
Prevalence	Pakistan	Both	All Ages	Near vision loss	Number	2010	1.04317e+07	1.10847e+07	9.87637e+06
Prevalence	Pakistan	Both	All Ages	Glaucoma	Number	2013	57183.6	67772.3	47346.7
Prevalence	Pakistan	Both	All Ages	Cataract	Number	2013	2.30363e+06	2.62407e+06	2.0439e+06
Prevalence	Pakistan	Both	All Ages	Age-related macular degeneration	Number	2013	38356	48268.5	30900
Prevalence	Pakistan	Both	All Ages	Refraction disorders	Number	2013	4.39039e+06	5.00539e+06	3.82335e+06
Prevalence	Pakistan	Both	All Ages	Near vision loss	Number	2013	1.13365e+07	1.20098e+07	1.0754e+07
Prevalence	Pakistan	Both	All Ages	Trachoma	Number	2012	134198	197665	90483.5
Prevalence	Pakistan	Both	All Ages	Glaucoma	Number	2012	55478.1	65978.6	46120.4
Prevalence	Pakistan	Both	All Ages	Cataract	Number	2012	2.27414e+06	2.59048e+06	2.0186e+06
Prevalence	Pakistan	Both	All Ages	Age-related macular degeneration	Number	2012	36993.4	46684.1	29675.9
Prevalence	Pakistan	Both	All Ages	Trachoma	Number	2011	133189	199290	89346.6
Prevalence	Pakistan	Both	All Ages	Refraction disorders	Number	2012	4.29919e+06	4.89794e+06	3.73696e+06
Prevalence	Pakistan	Both	All Ages	Near vision loss	Number	2012	1.10287e+07	1.16893e+07	1.0461e+07
Prevalence	Pakistan	Both	All Ages	Other vision loss	Number	2011	443646	506930	386946
Prevalence	Pakistan	Both	All Ages	Glaucoma	Number	2014	59100.7	70106.2	48773.1
Prevalence	Pakistan	Both	All Ages	Cataract	Number	2014	2.34252e+06	2.68114e+06	2.07328e+06
Prevalence	Pakistan	Both	All Ages	Age-related macular degeneration	Number	2014	39929.5	50477.4	32198.7
Prevalence	Pakistan	Both	All Ages	Refraction disorders	Number	2014	4.48439e+06	5.11391e+06	3.91949e+06
Prevalence	Pakistan	Both	All Ages	Near vision loss	Number	2014	1.16516e+07	1.23335e+07	1.1063e+07
Prevalence	Pakistan	Both	All Ages	Other vision loss	Number	2014	483106	549664	420895
Prevalence	Pakistan	Both	All Ages	Other vision loss	Number	2010	432069	493460	376755
Prevalence	Pakistan	Both	All Ages	Other vision loss	Number	2012	455969	520195	397963
Prevalence	Pakistan	Both	All Ages	Refraction disorders	Number	2011	4.21032e+06	4.80345e+06	3.66143e+06
Prevalence	Pakistan	Both	All Ages	Near vision loss	Number	2011	1.07269e+07	1.13774e+07	1.018e+07
Prevalence	Pakistan	Both	All Ages	Trachoma	Number	2013	135642	197784	92330.2
Prevalence	Pakistan	Both	All Ages	Glaucoma	Number	2011	53894.2	64053.1	44949.9
Prevalence	Pakistan	Both	All Ages	Cataract	Number	2011	2.24968e+06	2.55714e+06	1.99464e+06
Prevalence	Pakistan	Both	All Ages	Age-related macular degeneration	Number	2011	35758.2	44972.1	28545.3
Prevalence	Pakistan	Both	All Ages	Trachoma	Number	2014	137873	198566	94144
Prevalence	Pakistan	Both	All Ages	Trachoma	Number	2015	141067	204926	96062.4
Prevalence	Pakistan	Both	All Ages	Glaucoma	Number	2015	61273.2	72769.8	50581.1
Prevalence	Pakistan	Both	All Ages	Cataract	Number	2015	2.39248e+06	2.73708e+06	2.11674e+06
Prevalence	Pakistan	Both	All Ages	Age-related macular degeneration	Number	2015	41766.8	52851.5	33601.8
Prevalence	Pakistan	Both	All Ages	Refraction disorders	Number	2015	4.58218e+06	5.21838e+06	4.00023e+06
Prevalence	Pakistan	Both	All Ages	Near vision loss	Number	2015	1.19742e+07	1.26775e+07	1.13537e+07
Prevalence	Pakistan	Both	All Ages	Other vision loss	Number	2013	469016	533023	409017
Prevalence	Pakistan	Both	All Ages	Other vision loss	Number	2015	498533	568460	433630
Prevalence	Pakistan	Both	All Ages	Glaucoma	Number	2016	63631.2	75480.2	52427
Prevalence	Pakistan	Both	All Ages	Cataract	Number	2016	2.45087e+06	2.80775e+06	2.15333e+06
Prevalence	Pakistan	Both	All Ages	Age-related macular degeneration	Number	2016	43843.9	55539.8	35267.5
Prevalence	Pakistan	Both	All Ages	Refraction disorders	Number	2016	4.68405e+06	5.32893e+06	4.09622e+06
Prevalence	Pakistan	Both	All Ages	Near vision loss	Number	2016	1.23033e+07	1.30311e+07	1.16507e+07
Prevalence	Pakistan	Both	All Ages	Trachoma	Number	2016	145089	216130	96864.7
Prevalence	Pakistan	Both	All Ages	Other vision loss	Number	2016	515327	586686	446438
Prevalence	Pakistan	Both	All Ages	Glaucoma	Number	2017	66317.9	79022.5	54416.4
Prevalence	Pakistan	Both	All Ages	Cataract	Number	2017	2.52365e+06	2.8819e+06	2.2117e+06
Prevalence	Pakistan	Both	All Ages	Age-related macular degeneration	Number	2017	46291.4	58707.3	37059.9
Prevalence	Pakistan	Both	All Ages	Refraction disorders	Number	2017	4.79162e+06	5.44597e+06	4.19805e+06
Prevalence	Pakistan	Both	All Ages	Near vision loss	Number	2017	1.26403e+07	1.34093e+07	1.19419e+07
Prevalence	Pakistan	Both	All Ages	Trachoma	Number	2017	150443	230149	97218.5
Prevalence	Pakistan	Both	All Ages	Other vision loss	Number	2017	533907	608470	459975
