# Supplementary material for: A comprehensive study capturing vision loss burden in Pakistan (1990-2025): Findings from the Global Burden of Disease (GBD) 2017 study
Source: PLoS One. 2019 May 3;14(5):e0216492. doi: 10.1371/journal.pone.0216492 (PMC6499467; doi:10.1371/journal.pone.0216492)
Supplement: S3 Table — (XLSX) [file pone.0216492.s003.xlsx]

## Sheet: Figure 2 Data
measure	location	sex	age	cause	rei	metric	year	val	upper	lower	Total	Percentage
Prevalence	Pakistan	Both	All Ages	Near vision loss	Presbyopia	Number	1990	6.79274e+06	7.23474e+06	6.41836e+06	6.79274e+06	100
Prevalence	Pakistan	Both	All Ages	Refraction disorders	Moderate vision loss	Number	1990	3.03935e+06	3.46126e+06	2.66096e+06	4.68597e+06	64.8607
Prevalence	Pakistan	Both	All Ages	Cataract	Moderate vision loss	Number	1990	1.0122e+06	1.25388e+06	827638	4.68597e+06	21.6006
Prevalence	Pakistan	Both	All Ages	Cataract	Blindness	Number	1990	502876	545943	463787	830286	60.5666
Prevalence	Pakistan	Both	All Ages	Cataract	Severe vision loss	Number	1990	334023	413122	262249	665797	50.1689
Prevalence	Pakistan	Both	All Ages	Vitamin A deficiency	Moderate vision loss	Number	1990	203127	278165	145954	4.68597e+06	4.3348
Prevalence	Pakistan	Both	All Ages	Other vision loss	Moderate vision loss	Number	1990	157933	195146	124699	4.68597e+06	3.37034
Prevalence	Pakistan	Both	All Ages	Trachoma	Moderate vision loss	Number	1990	146259	241672	80916.7	4.68597e+06	3.12121
Prevalence	Pakistan	Both	All Ages	Refraction disorders	Severe vision loss	Number	1990	140414	161884	119389	665797	21.0895
Prevalence	Pakistan	Both	All Ages	Other vision loss	Blindness	Number	1990	97205	116367	79997.9	830286	11.7074
Prevalence	Pakistan	Both	All Ages	Neonatal preterm birth	Blindness	Number	1990	76480.7	96193.1	49061.8	830286	9.21136
Prevalence	Pakistan	Both	All Ages	Trachoma	Blindness	Number	1990	70818.6	93800.1	52364.9	830286	8.52942
Prevalence	Pakistan	Both	All Ages	Neonatal preterm birth	Moderate vision loss	Number	1990	52475.2	84716.8	27332.7	4.68597e+06	1.11984
Prevalence	Pakistan	Both	All Ages	Trachoma	Severe vision loss	Number	1990	46433.2	71045.1	28143.8	665797	6.97408
Prevalence	Pakistan	Both	All Ages	Other vision loss	Severe vision loss	Number	1990	46250.5	59508.7	35007.1	665797	6.94663
Prevalence	Pakistan	Both	All Ages	Vitamin A deficiency	Severe vision loss	Number	1990	39074.1	55187.1	25917	665797	5.86876
Prevalence	Pakistan	Both	All Ages	Neonatal preterm birth	Severe vision loss	Number	1990	36360.2	55313	22727.7	665797	5.46116
Prevalence	Pakistan	Both	All Ages	Refraction disorders	Blindness	Number	1990	29084.5	37866	22603.9	830286	3.50295
Prevalence	Pakistan	Both	All Ages	Other meningitis	Monocular vision loss	Number	1990	26973.4	44627.3	10554.2	67365.7	40.0403
Prevalence	Pakistan	Both	All Ages	Glaucoma	Moderate vision loss	Number	1990	20529.4	27704	15311.2	4.68597e+06	0.438103
Prevalence	Pakistan	Both	All Ages	Neonatal preterm birth	Mild vision loss	Number	1990	19269.8	40387.2	5741.2	19269.8	100
Prevalence	Pakistan	Both	All Ages	Diabetes mellitus type 2	Moderate vision loss	Number	1990	16756.9	21537.1	12702.5	4.68597e+06	0.357597
Prevalence	Pakistan	Both	All Ages	Age-related macular degeneration	Moderate vision loss	Number	1990	16520.7	22390.5	12123.5	4.68597e+06	0.352556
Prevalence	Pakistan	Both	All Ages	Glaucoma	Blindness	Number	1990	14869.8	18670	11539.3	830286	1.79092
Prevalence	Pakistan	Both	All Ages	Encephalitis	Monocular vision loss	Number	1990	14494.7	31946.8	2875.62	67365.7	21.5165
Prevalence	Pakistan	Both	All Ages	Pneumococcal meningitis	Monocular vision loss	Number	1990	13863	22352.5	7881.06	67365.7	20.5787
Prevalence	Pakistan	Both	All Ages	Neonatal encephalopathy due to birth asphyxia and trauma	Blindness	Number	1990	11164.4	26926.2	2848.93	830286	1.34465
Prevalence	Pakistan	Both	All Ages	Other meningitis	Moderate vision loss	Number	1990	10626.4	13809.5	8026.83	4.68597e+06	0.22677
Prevalence	Pakistan	Both	All Ages	H influenzae type B meningitis	Monocular vision loss	Number	1990	9804.86	17299.2	4140.1	67365.7	14.5547
Prevalence	Pakistan	Both	All Ages	Vitamin A deficiency	Blindness	Number	1990	7020.67	12247.8	3215.64	830286	0.845572
Prevalence	Pakistan	Both	All Ages	Glaucoma	Severe vision loss	Number	1990	6809.76	9140.14	4851.34	665797	1.0228
Prevalence	Pakistan	Both	All Ages	Age-related macular degeneration	Severe vision loss	Number	1990	5527.02	7780.91	3879.76	665797	0.830136
Prevalence	Pakistan	Both	All Ages	Diabetes mellitus type 2	Severe vision loss	Number	1990	5440.19	7145.27	3898.84	665797	0.817095
Prevalence	Pakistan	Both	All Ages	Neonatal sepsis and other neonatal infections	Blindness	Number	1990	5326.99	9887.35	2210.98	830286	0.641584
Prevalence	Pakistan	Both	All Ages	Encephalitis	Moderate vision loss	Number	1990	5041.86	6012.6	4151.47	4.68597e+06	0.107595
Prevalence	Pakistan	Both	All Ages	Age-related macular degeneration	Blindness	Number	1990	4808.42	6204.76	3743.06	830286	0.579128
Prevalence	Pakistan	Both	All Ages	Hemolytic disease and other neonatal jaundice	Blindness	Number	1990	4122.54	4923.77	3373.68	830286	0.49652
Prevalence	Pakistan	Both	All Ages	Diabetes mellitus type 2	Blindness	Number	1990	3854.19	4903.04	2991.98	830286	0.4642
Prevalence	Pakistan	Both	All Ages	Other meningitis	Severe vision loss	Number	1990	2670.46	3683.79	1919.96	665797	0.401092
Prevalence	Pakistan	Both	All Ages	Pneumococcal meningitis	Moderate vision loss	Number	1990	2587.13	3650.11	1793.81	4.68597e+06	0.0552101
Prevalence	Pakistan	Both	All Ages	Meningococcal meningitis	Monocular vision loss	Number	1990	2229.69	4166.34	648.828	67365.7	3.30984
Prevalence	Pakistan	Both	All Ages	Meningococcal meningitis	Moderate vision loss	Number	1990	2063.77	3042.99	1304.68	4.68597e+06	0.0440415
Prevalence	Pakistan	Both	All Ages	Encephalitis	Severe vision loss	Number	1990	1429.36	1808.71	1121.38	665797	0.214684
Prevalence	Pakistan	Both	All Ages	Other meningitis	Blindness	Number	1990	1098.65	1470.28	816.605	830286	0.132321
Prevalence	Pakistan	Both	All Ages	Encephalitis	Blindness	Number	1990	698.772	871.632	556.581	830286	0.0841603
Prevalence	Pakistan	Both	All Ages	Pneumococcal meningitis	Severe vision loss	Number	1990	687.059	998.806	459.459	665797	0.103193
Prevalence	Pakistan	Both	All Ages	Meningococcal meningitis	Severe vision loss	Number	1990	531.125	814.122	327.437	665797	0.0797728
Prevalence	Pakistan	Both	All Ages	Pneumococcal meningitis	Blindness	Number	1990	308.176	436.323	220.276	830286	0.0371169
Prevalence	Pakistan	Both	All Ages	Diabetes mellitus type 1	Moderate vision loss	Number	1990	291.339	391.801	206.961	4.68597e+06	0.00621727
Prevalence	Pakistan	Both	All Ages	Meningococcal meningitis	Blindness	Number	1990	226.878	336.881	144.074	830286	0.0273253
Prevalence	Pakistan	Both	All Ages	Malaria	Blindness	Number	1990	221.274	269.621	177.465	830286	0.0266503
Prevalence	Pakistan	Both	All Ages	H influenzae type B meningitis	Moderate vision loss	Number	1990	207.935	300.704	141.793	4.68597e+06	0.0044374
Prevalence	Pakistan	Both	All Ages	Diabetes mellitus type 1	Severe vision loss	Number	1990	92.8269	133.119	63.6722	665797	0.0139422
Prevalence	Pakistan	Both	All Ages	Diabetes mellitus type 1	Blindness	Number	1990	76.8187	107.111	54	830286	0.00925208
Prevalence	Pakistan	Both	All Ages	H influenzae type B meningitis	Severe vision loss	Number	1990	54.3485	79.5809	35.2218	665797	0.00816293
Prevalence	Pakistan	Both	All Ages	H influenzae type B meningitis	Blindness	Number	1990	23.7234	33.6159	15.8674	830286	0.00285725
Prevalence	Pakistan	Both	All Ages	Tetanus	Blindness	Number	1990	0.320196	0.396032	0.245086	830286	3.85645e-05
Prevalence	Pakistan	Both	All Ages	Onchocerciasis	Moderate vision loss	Number	1990	0	0	0	4.68597e+06	0
Prevalence	Pakistan	Both	All Ages	Onchocerciasis	Severe vision loss	Number	1990	0	0	0	665797	0
Prevalence	Pakistan	Both	All Ages	Onchocerciasis	Blindness	Number	1990	0	0	0	830286	0
Prevalence	Pakistan	Both	All Ages	Encephalitis	Blindness	Number	2017	1113.9	1378.9	894.806	1.12276e+06	0.099211
Prevalence	Pakistan	Both	All Ages	Other meningitis	Monocular vision loss	Number	2017	55182.5	93659.2	21532.7	102004	54.0985
Prevalence	Pakistan	Both	All Ages	Tetanus	Blindness	Number	2017	0.295151	0.386057	0.211405	1.12276e+06	2.62881e-05
Prevalence	Pakistan	Both	All Ages	Neonatal preterm birth	Mild vision loss	Number	2017	37099.4	78633.2	10614.3	37099.4	100
Prevalence	Pakistan	Both	All Ages	Refraction disorders	Moderate vision loss	Number	2017	4.51809e+06	5.15638e+06	3.9357e+06	6.7877e+06	66.5629
Prevalence	Pakistan	Both	All Ages	Cataract	Severe vision loss	Number	2017	551901	672112	433668	1.08764e+06	50.7429
Prevalence	Pakistan	Both	All Ages	Neonatal preterm birth	Blindness	Number	2017	123768	149131	91656.8	1.12276e+06	11.0236
Prevalence	Pakistan	Both	All Ages	Cataract	Moderate vision loss	Number	2017	1.39379e+06	1.75152e+06	1.12788e+06	6.7877e+06	20.5341
Prevalence	Pakistan	Both	All Ages	Refraction disorders	Severe vision loss	Number	2017	220492	256271	183219	1.08764e+06	20.2726
Prevalence	Pakistan	Both	All Ages	Meningococcal meningitis	Blindness	Number	2017	330.161	476.057	220.286	1.12276e+06	0.0294062
Prevalence	Pakistan	Both	All Ages	Neonatal encephalopathy due to birth asphyxia and trauma	Blindness	Number	2017	33074.4	66869.4	11018.9	1.12276e+06	2.94582
Prevalence	Pakistan	Both	All Ages	Neonatal sepsis and other neonatal infections	Blindness	Number	2017	16309.8	29245.6	7228.2	1.12276e+06	1.45266
Prevalence	Pakistan	Both	All Ages	Encephalitis	Monocular vision loss	Number	2017	26200.8	58255	5165.54	102004	25.6861
Prevalence	Pakistan	Both	All Ages	Vitamin A deficiency	Moderate vision loss	Number	2017	290260	395089	208445	6.7877e+06	4.27626
Prevalence	Pakistan	Both	All Ages	Other vision loss	Severe vision loss	Number	2017	92828.6	119859	71122.9	1.08764e+06	8.53486
Prevalence	Pakistan	Both	All Ages	Other meningitis	Blindness	Number	2017	2179.5	2876.45	1626.89	1.12276e+06	0.19412
Prevalence	Pakistan	Both	All Ages	Pneumococcal meningitis	Monocular vision loss	Number	2017	11531.8	19151.8	6553.57	102004	11.3052
Prevalence	Pakistan	Both	All Ages	Other vision loss	Moderate vision loss	Number	2017	265383	324354	209781	6.7877e+06	3.90976
Prevalence	Pakistan	Both	All Ages	Neonatal preterm birth	Severe vision loss	Number	2017	70006.6	102572	43051.4	1.08764e+06	6.43655
Prevalence	Pakistan	Both	All Ages	Neonatal preterm birth	Moderate vision loss	Number	2017	101127	163147	49814.8	6.7877e+06	1.48985
Prevalence	Pakistan	Both	All Ages	Vitamin A deficiency	Severe vision loss	Number	2017	68969.8	98594.6	46297.3	1.08764e+06	6.34123
Prevalence	Pakistan	Both	All Ages	Pneumococcal meningitis	Blindness	Number	2017	253.763	356.785	181.34	1.12276e+06	0.0226017
Prevalence	Pakistan	Both	All Ages	H influenzae type B meningitis	Monocular vision loss	Number	2017	5852.69	10420.5	2440.9	102004	5.73772
Prevalence	Pakistan	Both	All Ages	Trachoma	Moderate vision loss	Number	2017	81893.5	145113	42708.8	6.7877e+06	1.2065
Prevalence	Pakistan	Both	All Ages	Trachoma	Severe vision loss	Number	2017	31677.7	52595.9	17363.1	1.08764e+06	2.91252
Prevalence	Pakistan	Both	All Ages	H influenzae type B meningitis	Blindness	Number	2017	12.9976	18.8965	8.63432	1.12276e+06	0.00115765
Prevalence	Pakistan	Both	All Ages	Meningococcal meningitis	Monocular vision loss	Number	2017	3235.98	5986.3	945.777	102004	3.17242
Prevalence	Pakistan	Both	All Ages	Diabetes mellitus type 2	Moderate vision loss	Number	2017	53990	70225.5	41090.7	6.7877e+06	0.79541
Prevalence	Pakistan	Both	All Ages	Diabetes mellitus type 2	Severe vision loss	Number	2017	20681.3	27688.1	15004.6	1.08764e+06	1.90149
Prevalence	Pakistan	Both	All Ages	Onchocerciasis	Blindness	Number	2017	0	0	0	1.12276e+06	0
Prevalence	Pakistan	Both	All Ages	Glaucoma	Moderate vision loss	Number	2017	27528.5	37588.1	20008.3	6.7877e+06	0.405564
Prevalence	Pakistan	Both	All Ages	Glaucoma	Severe vision loss	Number	2017	11089.4	14932.5	7840.74	1.08764e+06	1.01958
Prevalence	Pakistan	Both	All Ages	Trachoma	Blindness	Number	2017	36871.7	57056.1	22857.1	1.12276e+06	3.28403
Prevalence	Pakistan	Both	All Ages	Age-related macular degeneration	Moderate vision loss	Number	2017	25502.2	34796.2	18460.7	6.7877e+06	0.375712
Prevalence	Pakistan	Both	All Ages	Age-related macular degeneration	Severe vision loss	Number	2017	10307.4	14352.2	7128.92	1.08764e+06	0.947689
Prevalence	Pakistan	Both	All Ages	Refraction disorders	Blindness	Number	2017	53046.2	65717.4	43202.4	1.12276e+06	4.72463
Prevalence	Pakistan	Both	All Ages	Near vision loss	Presbyopia	Number	2017	1.26403e+07	1.34093e+07	1.19419e+07	1.26403e+07	100
Prevalence	Pakistan	Both	All Ages	Malaria	Blindness	Number	2017	395.733	484.786	311.166	1.12276e+06	0.0352465
Prevalence	Pakistan	Both	All Ages	Hemolytic disease and other neonatal jaundice	Blindness	Number	2017	6801.24	8166.52	5547.94	1.12276e+06	0.605761
Prevalence	Pakistan	Both	All Ages	Other meningitis	Moderate vision loss	Number	2017	17894.8	23159.1	13527.2	6.7877e+06	0.263635
Prevalence	Pakistan	Both	All Ages	Other meningitis	Severe vision loss	Number	2017	5591.06	7808.89	4036.62	1.08764e+06	0.514054
Prevalence	Pakistan	Both	All Ages	Vitamin A deficiency	Blindness	Number	2017	8081.58	14518.6	3777.67	1.12276e+06	0.719797
Prevalence	Pakistan	Both	All Ages	Encephalitis	Moderate vision loss	Number	2017	7128.36	8599.7	5805.1	6.7877e+06	0.105019
Prevalence	Pakistan	Both	All Ages	Encephalitis	Severe vision loss	Number	2017	2404.1	3034.36	1864.52	1.08764e+06	0.221038
Prevalence	Pakistan	Both	All Ages	Diabetes mellitus type 1	Blindness	Number	2017	689.912	950.349	497.08	1.12276e+06	0.0614479
Prevalence	Pakistan	Both	All Ages	Meningococcal meningitis	Moderate vision loss	Number	2017	2470.44	3579.73	1606.37	6.7877e+06	0.0363958
Prevalence	Pakistan	Both	All Ages	Meningococcal meningitis	Severe vision loss	Number	2017	795.427	1239.73	512.009	1.08764e+06	0.0731333
Prevalence	Pakistan	Both	All Ages	Diabetes mellitus type 2	Blindness	Number	2017	48000.9	60412.2	37115.2	1.12276e+06	4.27526
Prevalence	Pakistan	Both	All Ages	Pneumococcal meningitis	Moderate vision loss	Number	2017	1794.4	2541.87	1218.15	6.7877e+06	0.026436
Prevalence	Pakistan	Both	All Ages	Pneumococcal meningitis	Severe vision loss	Number	2017	589.467	875.889	385.591	1.08764e+06	0.0541969
Prevalence	Pakistan	Both	All Ages	Glaucoma	Blindness	Number	2017	27700.1	34936.5	21413	1.12276e+06	2.46715
Prevalence	Pakistan	Both	All Ages	Diabetes mellitus type 1	Moderate vision loss	Number	2017	740	1028.58	531.383	6.7877e+06	0.0109021
Prevalence	Pakistan	Both	All Ages	Diabetes mellitus type 1	Severe vision loss	Number	2017	273.154	399.305	187.742	1.08764e+06	0.0251144
Prevalence	Pakistan	Both	All Ages	Cataract	Blindness	Number	2017	577950	635011	525996	1.12276e+06	51.4759
Prevalence	Pakistan	Both	All Ages	H influenzae type B meningitis	Moderate vision loss	Number	2017	105.456	159.384	68.7037	6.7877e+06	0.00155364
Prevalence	Pakistan	Both	All Ages	H influenzae type B meningitis	Severe vision loss	Number	2017	33.1979	50.308	20.7463	1.08764e+06	0.00305228
Prevalence	Pakistan	Both	All Ages	Age-related macular degeneration	Blindness	Number	2017	10481.8	13526	8221.41	1.12276e+06	0.933576
Prevalence	Pakistan	Both	All Ages	Onchocerciasis	Moderate vision loss	Number	2017	0	0	0	6.7877e+06	0
Prevalence	Pakistan	Both	All Ages	Onchocerciasis	Severe vision loss	Number	2017	0	0	0	1.08764e+06	0
Prevalence	Pakistan	Both	All Ages	Other vision loss	Blindness	Number	2017	175696	209847	146292	1.12276e+06	15.6486
COMMENTS
CAUSES RELATED TO EYE DISEASES
OTHER CAUSES
