# Supplementary material for: A comprehensive study capturing vision loss burden in Pakistan (1990-2025): Findings from the Global Burden of Disease (GBD) 2017 study
Source: PLoS One. 2019 May 3;14(5):e0216492. doi: 10.1371/journal.pone.0216492 (PMC6499467; doi:10.1371/journal.pone.0216492)
Supplement: S4 Table — (XLSX) [file pone.0216492.s004.xlsx]

## Sheet: Figure 3 Data
measure	location	sex	age	cause	metric	year	val	upper	lower
Prevalence	Pakistan	Male	1 to 4	Glaucoma	Number	1990	0	0	0
Prevalence	Pakistan	Female	1 to 4	Glaucoma	Number	1990	0	0	0
Prevalence	Pakistan	Male	5 to 9	Glaucoma	Number	1990	0	0	0
Prevalence	Pakistan	Female	5 to 9	Glaucoma	Number	1990	0	0	0
Prevalence	Pakistan	Male	10 to 14	Glaucoma	Number	1990	0	0	0
Prevalence	Pakistan	Female	10 to 14	Glaucoma	Number	1990	0	0	0
Prevalence	Pakistan	Male	15 to 19	Glaucoma	Number	1990	0	0	0
Prevalence	Pakistan	Female	15 to 19	Glaucoma	Number	1990	0	0	0
Prevalence	Pakistan	Male	20 to 24	Glaucoma	Number	1990	0	0	0
Prevalence	Pakistan	Female	20 to 24	Glaucoma	Number	1990	0	0	0
Prevalence	Pakistan	Male	25 to 29	Glaucoma	Number	1990	0	0	0
Prevalence	Pakistan	Female	25 to 29	Glaucoma	Number	1990	0	0	0
Prevalence	Pakistan	Male	30 to 34	Glaucoma	Number	1990	0	0	0
Prevalence	Pakistan	Female	30 to 34	Glaucoma	Number	1990	0	0	0
Prevalence	Pakistan	Male	35 to 39	Glaucoma	Number	1990	0	0	0
Prevalence	Pakistan	Female	35 to 39	Glaucoma	Number	1990	0	0	0
Prevalence	Pakistan	Male	40 to 44	Glaucoma	Number	1990	0	0	0
Prevalence	Pakistan	Female	40 to 44	Glaucoma	Number	1990	0	0	0
Prevalence	Pakistan	Male	45 to 49	Glaucoma	Number	1990	179.695	260.564	113.649
Prevalence	Pakistan	Female	45 to 49	Glaucoma	Number	1990	189.931	282.668	119.179
Prevalence	Pakistan	Male	50 to 54	Glaucoma	Number	1990	1180.8	1646.23	793.296
Prevalence	Pakistan	Female	50 to 54	Glaucoma	Number	1990	1190.65	1687.08	791.249
Prevalence	Pakistan	Male	55 to 59	Glaucoma	Number	1990	2662.53	3438.77	1966.07
Prevalence	Pakistan	Female	55 to 59	Glaucoma	Number	1990	2441.58	3185.32	1818.58
Prevalence	Pakistan	Male	60 to 64	Glaucoma	Number	1990	3932.91	5208.33	2928.75
Prevalence	Pakistan	Female	60 to 64	Glaucoma	Number	1990	3404.53	4393.56	2572.3
Prevalence	Pakistan	Male	65 to 69	Glaucoma	Number	1990	4485.17	5789.12	3420.05
Prevalence	Pakistan	Female	65 to 69	Glaucoma	Number	1990	3726.29	4818.37	2861.36
Prevalence	Pakistan	Male	70 to 74	Glaucoma	Number	1990	4222.2	5427.49	3257.47
Prevalence	Pakistan	Female	70 to 74	Glaucoma	Number	1990	3325.89	4296.57	2555.73
Prevalence	Pakistan	Male	75 to 79	Glaucoma	Number	1990	3183.28	4094.96	2428.29
Prevalence	Pakistan	Female	75 to 79	Glaucoma	Number	1990	2412.39	3074.7	1870.81
Prevalence	Pakistan	Male	80 plus	Glaucoma	Number	1990	3291.8	4108.12	2563.19
Prevalence	Pakistan	Female	80 plus	Glaucoma	Number	1990	2379.25	2948.74	1863.86
Prevalence	Pakistan	Male	1 to 4	Cataract	Number	1990	0	0	0
Prevalence	Pakistan	Female	1 to 4	Cataract	Number	1990	0	0	0
Prevalence	Pakistan	Male	5 to 9	Cataract	Number	1990	0	0	0
Prevalence	Pakistan	Female	5 to 9	Cataract	Number	1990	0	0	0
Prevalence	Pakistan	Male	10 to 14	Cataract	Number	1990	0	0	0
Prevalence	Pakistan	Female	10 to 14	Cataract	Number	1990	0	0	0
Prevalence	Pakistan	Male	15 to 19	Cataract	Number	1990	0	0	0
Prevalence	Pakistan	Female	15 to 19	Cataract	Number	1990	0	0	0
Prevalence	Pakistan	Male	20 to 24	Cataract	Number	1990	511.788	780.491	318.977
Prevalence	Pakistan	Female	20 to 24	Cataract	Number	1990	659.44	979.731	413.921
Prevalence	Pakistan	Male	25 to 29	Cataract	Number	1990	2508.98	3580.43	1618.85
Prevalence	Pakistan	Female	25 to 29	Cataract	Number	1990	2940.37	4036.47	1948.78
Prevalence	Pakistan	Male	30 to 34	Cataract	Number	1990	5614.11	7343.69	4057.68
Prevalence	Pakistan	Female	30 to 34	Cataract	Number	1990	6352.33	8286.71	4692.44
Prevalence	Pakistan	Male	35 to 39	Cataract	Number	1990	11777.9	15190.8	8915.29
Prevalence	Pakistan	Female	35 to 39	Cataract	Number	1990	14073.4	18218.4	10611.7
Prevalence	Pakistan	Male	40 to 44	Cataract	Number	1990	22377.7	29523.7	16831.6
Prevalence	Pakistan	Female	40 to 44	Cataract	Number	1990	27297.2	35276.2	20650.4
Prevalence	Pakistan	Male	45 to 49	Cataract	Number	1990	34764	45321.4	26816.6
Prevalence	Pakistan	Female	45 to 49	Cataract	Number	1990	40686.3	53065.6	30962.7
Prevalence	Pakistan	Male	50 to 54	Cataract	Number	1990	49895.7	65097.4	37107.5
Prevalence	Pakistan	Female	50 to 54	Cataract	Number	1990	55694	74315.7	40856
Prevalence	Pakistan	Male	55 to 59	Cataract	Number	1990	75068.2	96927.7	57069.1
Prevalence	Pakistan	Female	55 to 59	Cataract	Number	1990	81712.6	106900	62254.8
Prevalence	Pakistan	Male	60 to 64	Cataract	Number	1990	105383	133948	81432.2
Prevalence	Pakistan	Female	60 to 64	Cataract	Number	1990	112842	141035	88266.2
Prevalence	Pakistan	Male	65 to 69	Cataract	Number	1990	140710	174530	115734
Prevalence	Pakistan	Female	65 to 69	Cataract	Number	1990	147578	181819	119462
Prevalence	Pakistan	Male	70 to 74	Cataract	Number	1990	158861	198093	128050
Prevalence	Pakistan	Female	70 to 74	Cataract	Number	1990	159037	199530	127801
Prevalence	Pakistan	Male	75 to 79	Cataract	Number	1990	137508	167070	109228
Prevalence	Pakistan	Female	75 to 79	Cataract	Number	1990	131951	157090	107039
Prevalence	Pakistan	Male	80 plus	Cataract	Number	1990	168755	197933	141459
Prevalence	Pakistan	Female	80 plus	Cataract	Number	1990	154539	178243	131024
Prevalence	Pakistan	Male	1 to 4	Age-related macular degeneration	Number	1990	0	0	0
Prevalence	Pakistan	Female	1 to 4	Age-related macular degeneration	Number	1990	0	0	0
Prevalence	Pakistan	Male	5 to 9	Age-related macular degeneration	Number	1990	0	0	0
Prevalence	Pakistan	Female	5 to 9	Age-related macular degeneration	Number	1990	0	0	0
Prevalence	Pakistan	Male	10 to 14	Age-related macular degeneration	Number	1990	0	0	0
Prevalence	Pakistan	Female	10 to 14	Age-related macular degeneration	Number	1990	0	0	0
Prevalence	Pakistan	Male	15 to 19	Age-related macular degeneration	Number	1990	0	0	0
Prevalence	Pakistan	Female	15 to 19	Age-related macular degeneration	Number	1990	0	0	0
Prevalence	Pakistan	Male	20 to 24	Age-related macular degeneration	Number	1990	0	0	0
Prevalence	Pakistan	Female	20 to 24	Age-related macular degeneration	Number	1990	0	0	0
Prevalence	Pakistan	Male	25 to 29	Age-related macular degeneration	Number	1990	0	0	0
Prevalence	Pakistan	Female	25 to 29	Age-related macular degeneration	Number	1990	0	0	0
Prevalence	Pakistan	Male	30 to 34	Age-related macular degeneration	Number	1990	0	0	0
Prevalence	Pakistan	Female	30 to 34	Age-related macular degeneration	Number	1990	0	0	0
Prevalence	Pakistan	Male	35 to 39	Age-related macular degeneration	Number	1990	0	0	0
Prevalence	Pakistan	Female	35 to 39	Age-related macular degeneration	Number	1990	0	0	0
Prevalence	Pakistan	Male	40 to 44	Age-related macular degeneration	Number	1990	0	0	0
Prevalence	Pakistan	Female	40 to 44	Age-related macular degeneration	Number	1990	0	0	0
Prevalence	Pakistan	Male	45 to 49	Age-related macular degeneration	Number	1990	106.108	163.049	58.5975
Prevalence	Pakistan	Female	45 to 49	Age-related macular degeneration	Number	1990	127.818	194.351	72.9717
Prevalence	Pakistan	Male	50 to 54	Age-related macular degeneration	Number	1990	645.179	953.891	410.661
Prevalence	Pakistan	Female	50 to 54	Age-related macular degeneration	Number	1990	711.196	1022.95	465.636
Prevalence	Pakistan	Male	55 to 59	Age-related macular degeneration	Number	1990	1516.69	2070.6	1069.02
Prevalence	Pakistan	Female	55 to 59	Age-related macular degeneration	Number	1990	1465.03	1990.29	1029.85
Prevalence	Pakistan	Male	60 to 64	Age-related macular degeneration	Number	1990	2320.03	3250.88	1597.2
Prevalence	Pakistan	Female	60 to 64	Age-related macular degeneration	Number	1990	2078.34	2882.79	1493.01
Prevalence	Pakistan	Male	65 to 69	Age-related macular degeneration	Number	1990	2751.75	3670.1	2023.37
Prevalence	Pakistan	Female	65 to 69	Age-related macular degeneration	Number	1990	2349.05	3142.23	1717.04
Prevalence	Pakistan	Male	70 to 74	Age-related macular degeneration	Number	1990	2735.83	3764.11	1957.93
Prevalence	Pakistan	Female	70 to 74	Age-related macular degeneration	Number	1990	2202.23	3010.97	1581.21
Prevalence	Pakistan	Male	75 to 79	Age-related macular degeneration	Number	1990	2144.13	2934.48	1549.46
Prevalence	Pakistan	Female	75 to 79	Age-related macular degeneration	Number	1990	1661.66	2241.61	1212.55
Prevalence	Pakistan	Male	80 plus	Age-related macular degeneration	Number	1990	2318.67	3087.56	1727.53
Prevalence	Pakistan	Female	80 plus	Age-related macular degeneration	Number	1990	1722.39	2257.9	1302.36
Prevalence	Pakistan	Male	1 to 4	Other vision loss	Number	1990	4381.57	6497.67	2656.85
Prevalence	Pakistan	Female	1 to 4	Other vision loss	Number	1990	5195.92	7568.99	3327.16
Prevalence	Pakistan	Male	5 to 9	Other vision loss	Number	1990	5068.05	7818.3	3115.04
Prevalence	Pakistan	Female	5 to 9	Other vision loss	Number	1990	6055.8	9362.61	3783.1
Prevalence	Pakistan	Male	1 to 4	Trachoma	Number	1990	0	0	0
Prevalence	Pakistan	Female	1 to 4	Trachoma	Number	1990	0	0	0
Prevalence	Pakistan	Male	5 to 9	Trachoma	Number	1990	0	0	0
Prevalence	Pakistan	Female	5 to 9	Trachoma	Number	1990	0	0	0
Prevalence	Pakistan	Male	10 to 14	Trachoma	Number	1990	0	0	0
Prevalence	Pakistan	Female	10 to 14	Trachoma	Number	1990	0	0	0
Prevalence	Pakistan	Male	15 to 19	Trachoma	Number	1990	73.2535	326.81	6.01201
Prevalence	Pakistan	Female	15 to 19	Trachoma	Number	1990	146.206	581.066	11.0075
Prevalence	Pakistan	Male	20 to 24	Trachoma	Number	1990	185.028	565.617	28.1799
Prevalence	Pakistan	Female	20 to 24	Trachoma	Number	1990	354.08	1072.5	58.9761
Prevalence	Pakistan	Male	25 to 29	Trachoma	Number	1990	244.569	671.392	55.0289
Prevalence	Pakistan	Female	25 to 29	Trachoma	Number	1990	417.294	1125.87	100.408
Prevalence	Pakistan	Male	30 to 34	Trachoma	Number	1990	328.915	784.183	102.359
Prevalence	Pakistan	Female	30 to 34	Trachoma	Number	1990	507.558	1119.08	180.021
Prevalence	Pakistan	Male	35 to 39	Trachoma	Number	1990	654.976	1429.86	241.555
Prevalence	Pakistan	Female	35 to 39	Trachoma	Number	1990	1083.79	2369.82	426.357
Prevalence	Pakistan	Male	40 to 44	Trachoma	Number	1990	1832.35	3785.87	751.832
Prevalence	Pakistan	Female	40 to 44	Trachoma	Number	1990	3380.52	7007.11	1362.64
Prevalence	Pakistan	Male	45 to 49	Trachoma	Number	1990	3182.18	6904.44	1245.54
Prevalence	Pakistan	Female	45 to 49	Trachoma	Number	1990	5408.85	11611.9	2231.09
Prevalence	Pakistan	Male	50 to 54	Trachoma	Number	1990	5042.75	12263.1	1505.92
Prevalence	Pakistan	Female	50 to 54	Trachoma	Number	1990	7549.84	17939.2	2812.46
Prevalence	Pakistan	Male	55 to 59	Trachoma	Number	1990	9451.16	21740.1	3342.99
Prevalence	Pakistan	Female	55 to 59	Trachoma	Number	1990	12125.1	25969.2	4642.42
Prevalence	Pakistan	Male	60 to 64	Trachoma	Number	1990	13921.9	30890.2	5422.89
Prevalence	Pakistan	Female	60 to 64	Trachoma	Number	1990	16820.4	33916.4	7242.11
Prevalence	Pakistan	Male	65 to 69	Trachoma	Number	1990	20260.5	43038.4	7857.29
Prevalence	Pakistan	Female	65 to 69	Trachoma	Number	1990	23280	47970.8	9784.68
Prevalence	Pakistan	Male	70 to 74	Trachoma	Number	1990	23737	59308	7188.25
Prevalence	Pakistan	Female	70 to 74	Trachoma	Number	1990	24424.7	56378.1	8179.82
Prevalence	Pakistan	Male	75 to 79	Trachoma	Number	1990	20129	60554.7	4849
Prevalence	Pakistan	Female	75 to 79	Trachoma	Number	1990	20040.6	50654.1	5400.58
Prevalence	Pakistan	Male	80 plus	Trachoma	Number	1990	25770.1	61746.9	7836.33
Prevalence	Pakistan	Female	80 plus	Trachoma	Number	1990	23158.1	51407.9	8400.11
Prevalence	Pakistan	Male	10 to 14	Other vision loss	Number	1990	5201.17	7389.92	3369.19
Prevalence	Pakistan	Female	10 to 14	Other vision loss	Number	1990	5987.34	8560.93	3910.77
Prevalence	Pakistan	Male	15 to 19	Other vision loss	Number	1990	5591.48	7715.9	3813.04
Prevalence	Pakistan	Female	15 to 19	Other vision loss	Number	1990	6324.84	8644.31	4348.23
Prevalence	Pakistan	Male	20 to 24	Other vision loss	Number	1990	5948.15	8107.43	4208.25
Prevalence	Pakistan	Female	20 to 24	Other vision loss	Number	1990	6374.39	8617.44	4595.05
Prevalence	Pakistan	Male	25 to 29	Other vision loss	Number	1990	6224.81	8240.89	4493.23
Prevalence	Pakistan	Female	25 to 29	Other vision loss	Number	1990	6224.11	8523.77	4445.91
Prevalence	Pakistan	Male	30 to 34	Other vision loss	Number	1990	6728.59	9036.05	4899.53
Prevalence	Pakistan	Female	30 to 34	Other vision loss	Number	1990	6616.5	8948.06	4797.7
Prevalence	Pakistan	Male	35 to 39	Other vision loss	Number	1990	8176.38	10941.1	5869.14
Prevalence	Pakistan	Female	35 to 39	Other vision loss	Number	1990	8467.71	11294.5	6083.48
Prevalence	Pakistan	Male	40 to 44	Other vision loss	Number	1990	11290.2	14946.8	8323.89
Prevalence	Pakistan	Female	40 to 44	Other vision loss	Number	1990	11745.7	15833	8511.54
Prevalence	Pakistan	Male	1 to 4	Refraction disorders	Number	1990	116764	157219	84711
Prevalence	Pakistan	Female	1 to 4	Refraction disorders	Number	1990	117463	157067	85131
Prevalence	Pakistan	Male	5 to 9	Refraction disorders	Number	1990	166873	230743	118536
Prevalence	Pakistan	Female	5 to 9	Refraction disorders	Number	1990	168380	229317	117367
Prevalence	Pakistan	Male	10 to 14	Refraction disorders	Number	1990	134468	188233	92883.9
Prevalence	Pakistan	Female	10 to 14	Refraction disorders	Number	1990	132880	185467	94717.3
Prevalence	Pakistan	Male	15 to 19	Refraction disorders	Number	1990	105429	141534	75220.1
Prevalence	Pakistan	Female	15 to 19	Refraction disorders	Number	1990	104687	140417	75236.7
Prevalence	Pakistan	Male	20 to 24	Refraction disorders	Number	1990	84608.2	117387	58560.9
Prevalence	Pakistan	Female	20 to 24	Refraction disorders	Number	1990	82243.6	111178	57461.7
Prevalence	Pakistan	Male	25 to 29	Refraction disorders	Number	1990	74095.3	97710.8	53006.8
Prevalence	Pakistan	Female	25 to 29	Refraction disorders	Number	1990	71148.1	92977.8	51265.6
Prevalence	Pakistan	Male	30 to 34	Refraction disorders	Number	1990	68570.6	94567	49585.6
Prevalence	Pakistan	Female	30 to 34	Refraction disorders	Number	1990	68279.2	94852.8	49281.2
Prevalence	Pakistan	Male	35 to 39	Refraction disorders	Number	1990	70412.3	93843.8	49587.6
Prevalence	Pakistan	Female	35 to 39	Refraction disorders	Number	1990	76508.9	101694	55391.6
Prevalence	Pakistan	Male	40 to 44	Refraction disorders	Number	1990	80796.8	109567	57724.3
Prevalence	Pakistan	Female	40 to 44	Refraction disorders	Number	1990	91017.2	126146	64229.1
Prevalence	Pakistan	Male	45 to 49	Refraction disorders	Number	1990	90580	121139	66772
Prevalence	Pakistan	Female	45 to 49	Refraction disorders	Number	1990	99428.3	134034	72744
Prevalence	Pakistan	Male	50 to 54	Refraction disorders	Number	1990	100027	138287	70170.5
Prevalence	Pakistan	Female	50 to 54	Refraction disorders	Number	1990	98829.5	134900	71405.4
Prevalence	Pakistan	Male	55 to 59	Refraction disorders	Number	1990	113583	150658	82234.5
Prevalence	Pakistan	Female	55 to 59	Refraction disorders	Number	1990	98310	130249	70506.5
Prevalence	Pakistan	Male	60 to 64	Refraction disorders	Number	1990	112667	151454	81708.3
Prevalence	Pakistan	Female	60 to 64	Refraction disorders	Number	1990	88213.9	118652	63048
Prevalence	Pakistan	Male	65 to 69	Refraction disorders	Number	1990	108098	142085	81230.8
Prevalence	Pakistan	Female	65 to 69	Refraction disorders	Number	1990	79146	106661	57439.8
Prevalence	Pakistan	Male	70 to 74	Refraction disorders	Number	1990	96078.2	130635	70335.4
Prevalence	Pakistan	Female	70 to 74	Refraction disorders	Number	1990	65510.8	88659.2	46171.8
Prevalence	Pakistan	Male	75 to 79	Refraction disorders	Number	1990	68931.8	90446.7	51346.5
Prevalence	Pakistan	Female	75 to 79	Refraction disorders	Number	1990	44505.9	60177	31728.3
Prevalence	Pakistan	Male	80 plus	Refraction disorders	Number	1990	65786.9	84766.2	49323.7
Prevalence	Pakistan	Female	80 plus	Refraction disorders	Number	1990	39653.8	51811.4	29039.5
Prevalence	Pakistan	Male	1 to 4	Near vision loss	Number	1990	7497.45	9078.31	6094.65
Prevalence	Pakistan	Female	1 to 4	Near vision loss	Number	1990	24280.4	27358.1	21405.3
Prevalence	Pakistan	Male	5 to 9	Near vision loss	Number	1990	21333.2	25830.9	17341.5
Prevalence	Pakistan	Female	5 to 9	Near vision loss	Number	1990	68560.4	77248.4	60441.6
Prevalence	Pakistan	Male	10 to 14	Near vision loss	Number	1990	31257.6	37847.9	25409.2
Prevalence	Pakistan	Female	10 to 14	Near vision loss	Number	1990	97849.9	110253	86261.8
Prevalence	Pakistan	Male	15 to 19	Near vision loss	Number	1990	36840.5	44607.3	29947.6
Prevalence	Pakistan	Female	15 to 19	Near vision loss	Number	1990	116641	131427	102826
Prevalence	Pakistan	Male	20 to 24	Near vision loss	Number	1990	59130.9	68445.4	51148.2
Prevalence	Pakistan	Female	20 to 24	Near vision loss	Number	1990	140787	156741	126821
Prevalence	Pakistan	Male	25 to 29	Near vision loss	Number	1990	90074	110760	74047.1
Prevalence	Pakistan	Female	25 to 29	Near vision loss	Number	1990	166966	198957	140473
Prevalence	Pakistan	Male	30 to 34	Near vision loss	Number	1990	136279	158769	117265
Prevalence	Pakistan	Female	30 to 34	Near vision loss	Number	1990	227083	258446	199058
Prevalence	Pakistan	Male	35 to 39	Near vision loss	Number	1990	182024	221881	150915
Prevalence	Pakistan	Female	35 to 39	Near vision loss	Number	1990	310840	361184	263723
Prevalence	Pakistan	Male	40 to 44	Near vision loss	Number	1990	259299	295410	224709
Prevalence	Pakistan	Female	40 to 44	Near vision loss	Number	1990	412642	459799	368371
Prevalence	Pakistan	Male	45 to 49	Near vision loss	Number	1990	341748	405305	287664
Prevalence	Pakistan	Female	45 to 49	Near vision loss	Number	1990	486574	544716	427754
Prevalence	Pakistan	Male	50 to 54	Near vision loss	Number	1990	361808	422479	312892
Prevalence	Pakistan	Female	50 to 54	Near vision loss	Number	1990	449855	502626	398992
Prevalence	Pakistan	Male	55 to 59	Near vision loss	Number	1990	335928	384537	286581
Prevalence	Pakistan	Female	55 to 59	Near vision loss	Number	1990	360764	400379	323687
Prevalence	Pakistan	Male	60 to 64	Near vision loss	Number	1990	288744	330029	250449
Prevalence	Pakistan	Female	60 to 64	Near vision loss	Number	1990	284185	314639	255773
Prevalence	Pakistan	Male	65 to 69	Near vision loss	Number	1990	246809	279743	212838
Prevalence	Pakistan	Female	65 to 69	Near vision loss	Number	1990	234331	258354	212603
Prevalence	Pakistan	Male	70 to 74	Near vision loss	Number	1990	212158	237004	186836
Prevalence	Pakistan	Female	70 to 74	Near vision loss	Number	1990	189991	209479	171401
Prevalence	Pakistan	Male	75 to 79	Near vision loss	Number	1990	159544	179581	139489
Prevalence	Pakistan	Female	75 to 79	Near vision loss	Number	1990	137097	152123	120733
Prevalence	Pakistan	Male	80 plus	Near vision loss	Number	1990	171448	191728	151652
Prevalence	Pakistan	Female	80 plus	Near vision loss	Number	1990	141131	156882	125743
Prevalence	Pakistan	Male	45 to 49	Other vision loss	Number	1990	13200.4	17135.8	9899.62
Prevalence	Pakistan	Female	45 to 49	Other vision loss	Number	1990	13182.1	17595.2	9611.27
Prevalence	Pakistan	Male	50 to 54	Other vision loss	Number	1990	13733.1	18292.5	10424.2
Prevalence	Pakistan	Female	50 to 54	Other vision loss	Number	1990	12545	17178.7	9185.39
Prevalence	Pakistan	Male	55 to 59	Other vision loss	Number	1990	14050.5	18370.7	10297.7
Prevalence	Pakistan	Female	55 to 59	Other vision loss	Number	1990	11599.4	15573	8494.91
Prevalence	Pakistan	Male	60 to 64	Other vision loss	Number	1990	13348.8	17696.9	9849.62
Prevalence	Pakistan	Female	60 to 64	Other vision loss	Number	1990	10352.7	14128.8	7552.38
Prevalence	Pakistan	Male	65 to 69	Other vision loss	Number	1990	12700.8	16894.4	9475.86
Prevalence	Pakistan	Female	65 to 69	Other vision loss	Number	1990	9459.11	12668.5	6906.08
Prevalence	Pakistan	Male	70 to 74	Other vision loss	Number	1990	11390.3	15074.4	8610.66
Prevalence	Pakistan	Female	70 to 74	Other vision loss	Number	1990	8108.95	10774.5	5961.45
Prevalence	Pakistan	Male	75 to 79	Other vision loss	Number	1990	8618.54	11159	6322.23
Prevalence	Pakistan	Female	75 to 79	Other vision loss	Number	1990	5939.77	7822.87	4387.46
Prevalence	Pakistan	Male	80 plus	Other vision loss	Number	1990	9644.19	12428.2	7316.25
Prevalence	Pakistan	Female	80 plus	Other vision loss	Number	1990	6258.26	8085.23	4771.8
Prevalence	Pakistan	Male	45 to 49	Other vision loss	Number	2017	26222.7	34094.1	19343
Prevalence	Pakistan	Female	45 to 49	Other vision loss	Number	2017	25458.9	32822.2	19248.3
Prevalence	Pakistan	Male	50 to 54	Other vision loss	Number	2017	26969.4	35464.6	20449.9
Prevalence	Pakistan	Female	50 to 54	Other vision loss	Number	2017	22781.7	30231.4	17002.8
Prevalence	Pakistan	Male	55 to 59	Other vision loss	Number	2017	26515.5	34454	19783
Prevalence	Pakistan	Female	55 to 59	Other vision loss	Number	2017	21727.4	28583.8	16159.8
Prevalence	Pakistan	Male	60 to 64	Other vision loss	Number	2017	23656.8	31531.1	17461.2
Prevalence	Pakistan	Female	60 to 64	Other vision loss	Number	2017	20024.2	26653.7	14855.5
Prevalence	Pakistan	Male	65 to 69	Other vision loss	Number	2017	20635.6	27376.1	15474.8
Prevalence	Pakistan	Female	65 to 69	Other vision loss	Number	2017	17275.5	22492.2	12960.9
Prevalence	Pakistan	Male	70 to 74	Other vision loss	Number	2017	16479.6	21592.4	12345
Prevalence	Pakistan	Female	70 to 74	Other vision loss	Number	2017	13578.4	17648.2	10249.6
Prevalence	Pakistan	Male	75 to 79	Other vision loss	Number	2017	11392.7	14679.7	8585.45
Prevalence	Pakistan	Female	75 to 79	Other vision loss	Number	2017	9180.42	11744.3	6935.06
Prevalence	Pakistan	Male	80 plus	Other vision loss	Number	2017	11744.2	14951.5	9088.36
Prevalence	Pakistan	Female	80 plus	Other vision loss	Number	2017	8930.32	11377	6790.79
Prevalence	Pakistan	Male	1 to 4	Glaucoma	Number	2017	0	0	0
Prevalence	Pakistan	Female	1 to 4	Glaucoma	Number	2017	0	0	0
Prevalence	Pakistan	Male	5 to 9	Glaucoma	Number	2017	0	0	0
Prevalence	Pakistan	Female	5 to 9	Glaucoma	Number	2017	0	0	0
Prevalence	Pakistan	Male	10 to 14	Glaucoma	Number	2017	0	0	0
Prevalence	Pakistan	Female	10 to 14	Glaucoma	Number	2017	0	0	0
Prevalence	Pakistan	Male	15 to 19	Glaucoma	Number	2017	0	0	0
Prevalence	Pakistan	Female	15 to 19	Glaucoma	Number	2017	0	0	0
Prevalence	Pakistan	Male	20 to 24	Glaucoma	Number	2017	0	0	0
Prevalence	Pakistan	Female	20 to 24	Glaucoma	Number	2017	0	0	0
Prevalence	Pakistan	Male	25 to 29	Glaucoma	Number	2017	0	0	0
Prevalence	Pakistan	Female	25 to 29	Glaucoma	Number	2017	0	0	0
Prevalence	Pakistan	Male	30 to 34	Glaucoma	Number	2017	0	0	0
Prevalence	Pakistan	Female	30 to 34	Glaucoma	Number	2017	0	0	0
Prevalence	Pakistan	Male	35 to 39	Glaucoma	Number	2017	0	0	0
Prevalence	Pakistan	Female	35 to 39	Glaucoma	Number	2017	0	0	0
Prevalence	Pakistan	Male	40 to 44	Glaucoma	Number	2017	0	0	0
Prevalence	Pakistan	Female	40 to 44	Glaucoma	Number	2017	0	0	0
Prevalence	Pakistan	Male	45 to 49	Glaucoma	Number	2017	359.618	530.516	221.793
Prevalence	Pakistan	Female	45 to 49	Glaucoma	Number	2017	369.737	537.818	230.773
Prevalence	Pakistan	Male	50 to 54	Glaucoma	Number	2017	2282.59	3201.27	1515.07
Prevalence	Pakistan	Female	50 to 54	Glaucoma	Number	2017	2131.69	3010.19	1419.74
Prevalence	Pakistan	Male	55 to 59	Glaucoma	Number	2017	4839.09	6282.61	3586.55
Prevalence	Pakistan	Female	55 to 59	Glaucoma	Number	2017	4418.82	5670.65	3331.18
Prevalence	Pakistan	Male	60 to 64	Glaucoma	Number	2017	6600.68	8709.01	4929.71
Prevalence	Pakistan	Female	60 to 64	Glaucoma	Number	2017	6314.71	8165.1	4787.81
Prevalence	Pakistan	Male	65 to 69	Glaucoma	Number	2017	6840.45	8872.04	5237.4
Prevalence	Pakistan	Female	65 to 69	Glaucoma	Number	2017	6514.07	8297.13	4922.69
Prevalence	Pakistan	Male	70 to 74	Glaucoma	Number	2017	5716.1	7280.07	4461.36
Prevalence	Pakistan	Female	70 to 74	Glaucoma	Number	2017	5346.37	6783.66	4153.14
Prevalence	Pakistan	Male	75 to 79	Glaucoma	Number	2017	3930.98	4923.76	3057.87
Prevalence	Pakistan	Female	75 to 79	Glaucoma	Number	2017	3595.35	4512.88	2803.82
Prevalence	Pakistan	Male	80 plus	Glaucoma	Number	2017	3776.45	4782.49	2955.05
Prevalence	Pakistan	Female	80 plus	Glaucoma	Number	2017	3281.18	4107.42	2572.27
Prevalence	Pakistan	Male	1 to 4	Cataract	Number	2017	0	0	0
Prevalence	Pakistan	Female	1 to 4	Cataract	Number	2017	0	0	0
Prevalence	Pakistan	Male	5 to 9	Cataract	Number	2017	0	0	0
Prevalence	Pakistan	Female	5 to 9	Cataract	Number	2017	0	0	0
Prevalence	Pakistan	Male	10 to 14	Cataract	Number	2017	0	0	0
Prevalence	Pakistan	Female	10 to 14	Cataract	Number	2017	0	0	0
Prevalence	Pakistan	Male	15 to 19	Cataract	Number	2017	0	0	0
Prevalence	Pakistan	Female	15 to 19	Cataract	Number	2017	0	0	0
Prevalence	Pakistan	Male	20 to 24	Cataract	Number	2017	681.811	1076.81	395.748
Prevalence	Pakistan	Female	20 to 24	Cataract	Number	2017	929.607	1428.58	570.17
Prevalence	Pakistan	Male	25 to 29	Cataract	Number	2017	3556.88	5299.99	2144.36
Prevalence	Pakistan	Female	25 to 29	Cataract	Number	2017	4792.56	6905.78	2987.46
Prevalence	Pakistan	Male	30 to 34	Cataract	Number	2017	9359.2	12803.9	6379.99
Prevalence	Pakistan	Female	30 to 34	Cataract	Number	2017	12025.8	16239	8438.42
Prevalence	Pakistan	Male	35 to 39	Cataract	Number	2017	22155.9	29836.4	15951.9
Prevalence	Pakistan	Female	35 to 39	Cataract	Number	2017	28042.9	37243	20191.2
Prevalence	Pakistan	Male	40 to 44	Cataract	Number	2017	39562.4	54243.9	28921.4
Prevalence	Pakistan	Female	40 to 44	Cataract	Number	2017	50165.7	66480.6	36166.4
Prevalence	Pakistan	Male	45 to 49	Cataract	Number	2017	60174.3	79903.2	44634.9
Prevalence	Pakistan	Female	45 to 49	Cataract	Number	2017	68291.7	89087.3	51160.3
Prevalence	Pakistan	Male	50 to 54	Cataract	Number	2017	83287.1	110830	60481.4
Prevalence	Pakistan	Female	50 to 54	Cataract	Number	2017	86311.2	114850	62788.5
Prevalence	Pakistan	Male	55 to 59	Cataract	Number	2017	118814	158155	87988.7
Prevalence	Pakistan	Female	55 to 59	Cataract	Number	2017	127509	165645	97702.1
Prevalence	Pakistan	Male	60 to 64	Cataract	Number	2017	154290	202935	117044
Prevalence	Pakistan	Female	60 to 64	Cataract	Number	2017	178435	227682	138429
Prevalence	Pakistan	Male	65 to 69	Cataract	Number	2017	187148	234909	150646
Prevalence	Pakistan	Female	65 to 69	Cataract	Number	2017	219290	269292	181290
Prevalence	Pakistan	Male	70 to 74	Cataract	Number	2017	188996	238185	147670
Prevalence	Pakistan	Female	70 to 74	Cataract	Number	2017	217177	264863	179844
Prevalence	Pakistan	Male	75 to 79	Cataract	Number	2017	149405	179591	122609
Prevalence	Pakistan	Female	75 to 79	Cataract	Number	2017	166578	196232	141016
Prevalence	Pakistan	Male	80 plus	Cataract	Number	2017	168447	197501	143807
Prevalence	Pakistan	Female	80 plus	Cataract	Number	2017	178218	203794	153414
Prevalence	Pakistan	Male	1 to 4	Age-related macular degeneration	Number	2017	0	0	0
Prevalence	Pakistan	Female	1 to 4	Age-related macular degeneration	Number	2017	0	0	0
Prevalence	Pakistan	Male	5 to 9	Age-related macular degeneration	Number	2017	0	0	0
Prevalence	Pakistan	Female	5 to 9	Age-related macular degeneration	Number	2017	0	0	0
Prevalence	Pakistan	Male	10 to 14	Age-related macular degeneration	Number	2017	0	0	0
Prevalence	Pakistan	Female	10 to 14	Age-related macular degeneration	Number	2017	0	0	0
Prevalence	Pakistan	Male	15 to 19	Age-related macular degeneration	Number	2017	0	0	0
Prevalence	Pakistan	Female	15 to 19	Age-related macular degeneration	Number	2017	0	0	0
Prevalence	Pakistan	Male	20 to 24	Age-related macular degeneration	Number	2017	0	0	0
Prevalence	Pakistan	Female	20 to 24	Age-related macular degeneration	Number	2017	0	0	0
Prevalence	Pakistan	Male	25 to 29	Age-related macular degeneration	Number	2017	0	0	0
Prevalence	Pakistan	Female	25 to 29	Age-related macular degeneration	Number	2017	0	0	0
Prevalence	Pakistan	Male	30 to 34	Age-related macular degeneration	Number	2017	0	0	0
Prevalence	Pakistan	Female	30 to 34	Age-related macular degeneration	Number	2017	0	0	0
Prevalence	Pakistan	Male	35 to 39	Age-related macular degeneration	Number	2017	0	0	0
Prevalence	Pakistan	Female	35 to 39	Age-related macular degeneration	Number	2017	0	0	0
Prevalence	Pakistan	Male	40 to 44	Age-related macular degeneration	Number	2017	0	0	0
Prevalence	Pakistan	Female	40 to 44	Age-related macular degeneration	Number	2017	0	0	0
Prevalence	Pakistan	Male	45 to 49	Age-related macular degeneration	Number	2017	230.356	362.961	125.935
Prevalence	Pakistan	Female	45 to 49	Age-related macular degeneration	Number	2017	266.329	405.954	155.23
Prevalence	Pakistan	Male	50 to 54	Age-related macular degeneration	Number	2017	1381.93	2059.59	877.103
Prevalence	Pakistan	Female	50 to 54	Age-related macular degeneration	Number	2017	1403.68	2013.9	923.031
Prevalence	Pakistan	Male	55 to 59	Age-related macular degeneration	Number	2017	3088.78	4337.28	2125.65
Prevalence	Pakistan	Female	55 to 59	Age-related macular degeneration	Number	2017	2942.83	3924.56	2157.42
Prevalence	Pakistan	Male	60 to 64	Age-related macular degeneration	Number	2017	4372	6171.36	2992.06
Prevalence	Pakistan	Female	60 to 64	Age-related macular degeneration	Number	2017	4244.88	5830.25	3101.62
Prevalence	Pakistan	Male	65 to 69	Age-related macular degeneration	Number	2017	4690.89	6453.1	3356.56
Prevalence	Pakistan	Female	65 to 69	Age-related macular degeneration	Number	2017	4492.78	5913.93	3341.61
Prevalence	Pakistan	Male	70 to 74	Age-related macular degeneration	Number	2017	4120.11	5576.08	2916.34
Prevalence	Pakistan	Female	70 to 74	Age-related macular degeneration	Number	2017	3863.52	5104.8	2855.83
Prevalence	Pakistan	Male	75 to 79	Age-related macular degeneration	Number	2017	2923.95	3897.08	2120.19
Prevalence	Pakistan	Female	75 to 79	Age-related macular degeneration	Number	2017	2715.79	3642.53	2054.09
Prevalence	Pakistan	Male	80 plus	Age-related macular degeneration	Number	2017	2916.97	3838.44	2186.23
Prevalence	Pakistan	Female	80 plus	Age-related macular degeneration	Number	2017	2636.62	3501.32	2034.57
Prevalence	Pakistan	Male	1 to 4	Other vision loss	Number	2017	5473.48	8383.9	3364.27
Prevalence	Pakistan	Female	1 to 4	Other vision loss	Number	2017	6633.33	10032.7	4103.88
Prevalence	Pakistan	Male	5 to 9	Other vision loss	Number	2017	6734.13	10619.4	4141.57
Prevalence	Pakistan	Female	5 to 9	Other vision loss	Number	2017	8152.6	12927.9	4900.49
Prevalence	Pakistan	Male	10 to 14	Other vision loss	Number	2017	7304.64	10784.2	4811.6
Prevalence	Pakistan	Female	10 to 14	Other vision loss	Number	2017	8736.89	12738.4	5666.65
Prevalence	Pakistan	Male	15 to 19	Other vision loss	Number	2017	8680.9	12068.8	5760.64
Prevalence	Pakistan	Female	15 to 19	Other vision loss	Number	2017	10359.9	14625.3	7027.64
Prevalence	Pakistan	Male	20 to 24	Other vision loss	Number	2017	10227.2	14174.5	7116.29
Prevalence	Pakistan	Female	20 to 24	Other vision loss	Number	2017	12317.1	17143	8660.3
Prevalence	Pakistan	Male	25 to 29	Other vision loss	Number	2017	11415.2	15349.3	8110.88
Prevalence	Pakistan	Female	25 to 29	Other vision loss	Number	2017	13576.5	18754.7	9670.47
Prevalence	Pakistan	Male	30 to 34	Other vision loss	Number	2017	13794.5	18600.2	10080.6
Prevalence	Pakistan	Female	30 to 34	Other vision loss	Number	2017	15722.5	21584.3	11219.3
Prevalence	Pakistan	Male	35 to 39	Other vision loss	Number	2017	17961	23981.7	12991.1
Prevalence	Pakistan	Female	35 to 39	Other vision loss	Number	2017	19976.6	27512.6	14415
Prevalence	Pakistan	Male	40 to 44	Other vision loss	Number	2017	22937.3	30811.8	16873
Prevalence	Pakistan	Female	40 to 44	Other vision loss	Number	2017	25062.5	33843.1	18277.3
Prevalence	Pakistan	Male	1 to 4	Refraction disorders	Number	2017	144750	192555	102738
Prevalence	Pakistan	Female	1 to 4	Refraction disorders	Number	2017	141467	192701	101442
Prevalence	Pakistan	Male	5 to 9	Refraction disorders	Number	2017	225220	308074	158755
Prevalence	Pakistan	Female	5 to 9	Refraction disorders	Number	2017	224251	308080	157604
Prevalence	Pakistan	Male	10 to 14	Refraction disorders	Number	2017	196241	279278	137024
Prevalence	Pakistan	Female	10 to 14	Refraction disorders	Number	2017	197316	278760	137129
Prevalence	Pakistan	Male	15 to 19	Refraction disorders	Number	2017	171144	230579	121122
Prevalence	Pakistan	Female	15 to 19	Refraction disorders	Number	2017	175222	236700	125072
Prevalence	Pakistan	Male	20 to 24	Refraction disorders	Number	2017	148000	204925	102994
Prevalence	Pakistan	Female	20 to 24	Refraction disorders	Number	2017	157473	217206	110058
Prevalence	Pakistan	Male	25 to 29	Refraction disorders	Number	2017	131059	173643	94870
Prevalence	Pakistan	Female	25 to 29	Refraction disorders	Number	2017	144751	190638	105220
Prevalence	Pakistan	Male	30 to 34	Refraction disorders	Number	2017	129103	176671	93221.7
Prevalence	Pakistan	Female	30 to 34	Refraction disorders	Number	2017	144567	200194	103280
Prevalence	Pakistan	Male	35 to 39	Refraction disorders	Number	2017	138188	183343	98642.6
Prevalence	Pakistan	Female	35 to 39	Refraction disorders	Number	2017	158552	208652	114762
Prevalence	Pakistan	Male	40 to 44	Refraction disorders	Number	2017	145706	199260	104153
Prevalence	Pakistan	Female	40 to 44	Refraction disorders	Number	2017	169756	232798	120596
Prevalence	Pakistan	Male	45 to 49	Refraction disorders	Number	2017	153302	204767	113613
Prevalence	Pakistan	Female	45 to 49	Refraction disorders	Number	2017	158242	209421	119851
Prevalence	Pakistan	Male	50 to 54	Refraction disorders	Number	2017	159079	220754	111751
Prevalence	Pakistan	Female	50 to 54	Refraction disorders	Number	2017	138561	190829	101042
Prevalence	Pakistan	Male	55 to 59	Refraction disorders	Number	2017	167892	224477	117579
Prevalence	Pakistan	Female	55 to 59	Refraction disorders	Number	2017	135909	179678	99298.7
Prevalence	Pakistan	Male	60 to 64	Refraction disorders	Number	2017	152584	211879	106259
Prevalence	Pakistan	Female	60 to 64	Refraction disorders	Number	2017	122327	164740	87890.2
Prevalence	Pakistan	Male	65 to 69	Refraction disorders	Number	2017	131908	176934	96602.5
Prevalence	Pakistan	Female	65 to 69	Refraction disorders	Number	2017	102536	135078	77482.6
Prevalence	Pakistan	Male	70 to 74	Refraction disorders	Number	2017	103631	140065	72455.9
Prevalence	Pakistan	Female	70 to 74	Refraction disorders	Number	2017	78240.8	106582	56691.3
Prevalence	Pakistan	Male	75 to 79	Refraction disorders	Number	2017	67149.3	87981.9	50547.4
Prevalence	Pakistan	Female	75 to 79	Refraction disorders	Number	2017	49880.3	64996	37563.4
Prevalence	Pakistan	Male	80 plus	Refraction disorders	Number	2017	59149.8	76402.8	44629.4
Prevalence	Pakistan	Female	80 plus	Refraction disorders	Number	2017	41954.9	54470.6	31665
Prevalence	Pakistan	Male	1 to 4	Near vision loss	Number	2017	9189.11	11157.6	7452.1
Prevalence	Pakistan	Female	1 to 4	Near vision loss	Number	2017	33039.5	37272.3	29358
Prevalence	Pakistan	Male	5 to 9	Near vision loss	Number	2017	28241.7	34291.7	22903.6
Prevalence	Pakistan	Female	5 to 9	Near vision loss	Number	2017	101563	114573	90244.4
Prevalence	Pakistan	Male	10 to 14	Near vision loss	Number	2017	45173.3	54850.7	36634.5
Prevalence	Pakistan	Female	10 to 14	Near vision loss	Number	2017	162150	182917	144083
Prevalence	Pakistan	Male	15 to 19	Near vision loss	Number	2017	59750.4	72550.8	48456
Prevalence	Pakistan	Female	15 to 19	Near vision loss	Number	2017	217792	245695	193527
Prevalence	Pakistan	Male	20 to 24	Near vision loss	Number	2017	106357	123428	93124.9
Prevalence	Pakistan	Female	20 to 24	Near vision loss	Number	2017	293733	324249	265564
Prevalence	Pakistan	Male	25 to 29	Near vision loss	Number	2017	165170	199926	135823
Prevalence	Pakistan	Female	25 to 29	Near vision loss	Number	2017	364350	431253	306699
Prevalence	Pakistan	Male	30 to 34	Near vision loss	Number	2017	270180	315197	233478
Prevalence	Pakistan	Female	30 to 34	Near vision loss	Number	2017	526593	598506	465072
Prevalence	Pakistan	Male	35 to 39	Near vision loss	Number	2017	388425	475106	322236
Prevalence	Pakistan	Female	35 to 39	Near vision loss	Number	2017	723438	842308	614365
Prevalence	Pakistan	Male	40 to 44	Near vision loss	Number	2017	529042	606195	456463
Prevalence	Pakistan	Female	40 to 44	Near vision loss	Number	2017	891503	992514	793104
Prevalence	Pakistan	Male	45 to 49	Near vision loss	Number	2017	686251	801383	576338
Prevalence	Pakistan	Female	45 to 49	Near vision loss	Number	2017	967461	1.07443e+06	860097
Prevalence	Pakistan	Male	50 to 54	Near vision loss	Number	2017	706424	812169	610642
Prevalence	Pakistan	Female	50 to 54	Near vision loss	Number	2017	851190	947946	765781
Prevalence	Pakistan	Male	55 to 59	Near vision loss	Number	2017	623115	712691	538403
Prevalence	Pakistan	Female	55 to 59	Near vision loss	Number	2017	705970	779758	642387
Prevalence	Pakistan	Male	60 to 64	Near vision loss	Number	2017	493075	567087	430197
Prevalence	Pakistan	Female	60 to 64	Near vision loss	Number	2017	561256	619360	514493
Prevalence	Pakistan	Male	65 to 69	Near vision loss	Number	2017	375397	432575	326011
Prevalence	Pakistan	Female	65 to 69	Near vision loss	Number	2017	420255	462820	380478
Prevalence	Pakistan	Male	70 to 74	Near vision loss	Number	2017	280728	322756	247849
Prevalence	Pakistan	Female	70 to 74	Near vision loss	Number	2017	302694	337819	274843
Prevalence	Pakistan	Male	75 to 79	Near vision loss	Number	2017	188603	215270	165092
Prevalence	Pakistan	Female	75 to 79	Near vision loss	Number	2017	197654	219448	177433
Prevalence	Pakistan	Male	80 plus	Near vision loss	Number	2017	182634	208393	162080
Prevalence	Pakistan	Female	80 plus	Near vision loss	Number	2017	180413	198662	164741
Prevalence	Pakistan	Male	1 to 4	Trachoma	Number	2017	0	0	0
Prevalence	Pakistan	Female	1 to 4	Trachoma	Number	2017	0	0	0
Prevalence	Pakistan	Male	5 to 9	Trachoma	Number	2017	0	0	0
Prevalence	Pakistan	Female	5 to 9	Trachoma	Number	2017	0	0	0
Prevalence	Pakistan	Male	10 to 14	Trachoma	Number	2017	0	0	0
Prevalence	Pakistan	Female	10 to 14	Trachoma	Number	2017	0	0	0
Prevalence	Pakistan	Male	15 to 19	Trachoma	Number	2017	25.1563	148.009	1.07189
Prevalence	Pakistan	Female	15 to 19	Trachoma	Number	2017	54.7627	298.876	2.40626
Prevalence	Pakistan	Male	20 to 24	Trachoma	Number	2017	76.173	371.596	4.80322
Prevalence	Pakistan	Female	20 to 24	Trachoma	Number	2017	173.634	843.697	9.50097
Prevalence	Pakistan	Male	25 to 29	Trachoma	Number	2017	116.92	511.088	8.6377
Prevalence	Pakistan	Female	25 to 29	Trachoma	Number	2017	251.206	1102.06	17.1233
Prevalence	Pakistan	Male	30 to 34	Trachoma	Number	2017	192.474	878.674	15.4594
Prevalence	Pakistan	Female	30 to 34	Trachoma	Number	2017	386.81	1798.44	26.3351
Prevalence	Pakistan	Male	35 to 39	Trachoma	Number	2017	459.873	1888.59	37.4748
Prevalence	Pakistan	Female	35 to 39	Trachoma	Number	2017	746.972	3249.6	70.0495
Prevalence	Pakistan	Male	40 to 44	Trachoma	Number	2017	1028.8	3996.11	93.6959
Prevalence	Pakistan	Female	40 to 44	Trachoma	Number	2017	2069.49	7334.99	261.502
Prevalence	Pakistan	Male	45 to 49	Trachoma	Number	2017	1846.58	6190.24	178.891
Prevalence	Pakistan	Female	45 to 49	Trachoma	Number	2017	3025.43	9560.97	372.494
Prevalence	Pakistan	Male	50 to 54	Trachoma	Number	2017	3012.49	9456.12	314.701
Prevalence	Pakistan	Female	50 to 54	Trachoma	Number	2017	3913.27	11252.1	552.847
Prevalence	Pakistan	Male	55 to 59	Trachoma	Number	2017	6026.94	14698.9	1366.2
Prevalence	Pakistan	Female	55 to 59	Trachoma	Number	2017	6483.58	14935.1	1743.97
Prevalence	Pakistan	Male	60 to 64	Trachoma	Number	2017	8806.93	21929.4	2454.57
Prevalence	Pakistan	Female	60 to 64	Trachoma	Number	2017	9723.08	21382.3	3324.71
Prevalence	Pakistan	Male	65 to 69	Trachoma	Number	2017	12163.9	30633.1	3535.79
Prevalence	Pakistan	Female	65 to 69	Trachoma	Number	2017	13622.2	30143.1	4921.71
Prevalence	Pakistan	Male	70 to 74	Trachoma	Number	2017	13138.9	37965.9	3242.9
Prevalence	Pakistan	Female	70 to 74	Trachoma	Number	2017	14098.6	34880.4	3899.83
Prevalence	Pakistan	Male	75 to 79	Trachoma	Number	2017	10798	33884.8	1886.96
Prevalence	Pakistan	Female	75 to 79	Trachoma	Number	2017	11802.8	35460.3	2656.57
Prevalence	Pakistan	Male	80 plus	Trachoma	Number	2017	13117.8	34661.8	3443.55
Prevalence	Pakistan	Female	80 plus	Trachoma	Number	2017	13280.2	35015.1	3807.02
