# Supplementary material for: A comprehensive study capturing vision loss burden in Pakistan (1990-2025): Findings from the Global Burden of Disease (GBD) 2017 study
Source: PLoS One. 2019 May 3;14(5):e0216492. doi: 10.1371/journal.pone.0216492 (PMC6499467; doi:10.1371/journal.pone.0216492)
Supplement: S5 Table — (XLSX) [file pone.0216492.s005.xlsx]

## Sheet: Figure 4 Data
measure	location	sex	age	cause	rei	metric	year	val	upper	lower
YLDs (Years Lived with Disability)	Afghanistan	Male	All Ages	All causes	Blindness and vision impairment	Number	1990	30611	42634.4	21528.2
YLDs (Years Lived with Disability)	Afghanistan	Female	All Ages	All causes	Blindness and vision impairment	Number	1990	28677.1	40407.4	19968.5
YLDs (Years Lived with Disability)	Afghanistan	Both	All Ages	All causes	Blindness and vision impairment	Number	1990	59288.2	83217.5	41605.7
YLDs (Years Lived with Disability)	Afghanistan	Male	All Ages	All causes	Blindness and vision impairment	Rate	1990	601.587	837.879	423.085
YLDs (Years Lived with Disability)	Afghanistan	Female	All Ages	All causes	Blindness and vision impairment	Rate	1990	583.105	821.623	406.029
YLDs (Years Lived with Disability)	Afghanistan	Both	All Ages	All causes	Blindness and vision impairment	Rate	1990	592.504	831.645	415.792
YLDs (Years Lived with Disability)	Afghanistan	Male	Age-standardized	All causes	Blindness and vision impairment	Rate	1990	752.112	1035.61	527.457
YLDs (Years Lived with Disability)	Afghanistan	Female	Age-standardized	All causes	Blindness and vision impairment	Rate	1990	820.335	1139.41	573.298
YLDs (Years Lived with Disability)	Afghanistan	Both	Age-standardized	All causes	Blindness and vision impairment	Rate	1990	783.887	1085.47	549.859
YLDs (Years Lived with Disability)	Afghanistan	Male	All Ages	All causes	Mild vision loss	Number	1990	2.94887	8.94394	0.479536
YLDs (Years Lived with Disability)	Afghanistan	Female	All Ages	All causes	Mild vision loss	Number	1990	2.81341	8.61789	0.439113
YLDs (Years Lived with Disability)	Afghanistan	Both	All Ages	All causes	Mild vision loss	Number	1990	5.76228	17.2114	0.993871
YLDs (Years Lived with Disability)	Afghanistan	Male	All Ages	All causes	Mild vision loss	Rate	1990	0.0579531	0.175772	0.00942415
YLDs (Years Lived with Disability)	Afghanistan	Female	All Ages	All causes	Mild vision loss	Rate	1990	0.0572063	0.175231	0.00892867
YLDs (Years Lived with Disability)	Afghanistan	Both	All Ages	All causes	Mild vision loss	Rate	1990	0.0575861	0.172005	0.00993237
YLDs (Years Lived with Disability)	Afghanistan	Male	Age-standardized	All causes	Mild vision loss	Rate	1990	0.0574441	0.168678	0.00965748
YLDs (Years Lived with Disability)	Afghanistan	Female	Age-standardized	All causes	Mild vision loss	Rate	1990	0.0566598	0.17087	0.00939705
YLDs (Years Lived with Disability)	Afghanistan	Both	Age-standardized	All causes	Mild vision loss	Rate	1990	0.0570601	0.168912	0.0100867
YLDs (Years Lived with Disability)	Afghanistan	Male	All Ages	All causes	Moderate vision loss	Number	1990	7489.31	11761.7	4559.41
YLDs (Years Lived with Disability)	Afghanistan	Female	All Ages	All causes	Moderate vision loss	Number	1990	6528.24	10224	3947.07
YLDs (Years Lived with Disability)	Afghanistan	Both	All Ages	All causes	Moderate vision loss	Number	1990	14017.5	22138.3	8452.66
YLDs (Years Lived with Disability)	Afghanistan	Male	All Ages	All causes	Moderate vision loss	Rate	1990	147.185	231.148	89.6044
YLDs (Years Lived with Disability)	Afghanistan	Female	All Ages	All causes	Moderate vision loss	Rate	1990	132.742	207.89	80.2576
YLDs (Years Lived with Disability)	Afghanistan	Both	All Ages	All causes	Moderate vision loss	Rate	1990	140.086	221.241	84.4727
YLDs (Years Lived with Disability)	Afghanistan	Male	Age-standardized	All causes	Moderate vision loss	Rate	1990	164.575	259.75	98.4051
YLDs (Years Lived with Disability)	Afghanistan	Female	Age-standardized	All causes	Moderate vision loss	Rate	1990	163.171	251.314	97.264
YLDs (Years Lived with Disability)	Afghanistan	Both	Age-standardized	All causes	Moderate vision loss	Rate	1990	163.583	255.316	97.6369
YLDs (Years Lived with Disability)	Afghanistan	Male	All Ages	All causes	Severe vision loss	Number	1990	8640.78	12024.4	5727.77
YLDs (Years Lived with Disability)	Afghanistan	Female	All Ages	All causes	Severe vision loss	Number	1990	8097	11194.7	5438.4
YLDs (Years Lived with Disability)	Afghanistan	Both	All Ages	All causes	Severe vision loss	Number	1990	16737.8	23230.7	11193.9
YLDs (Years Lived with Disability)	Afghanistan	Male	All Ages	All causes	Severe vision loss	Rate	1990	169.814	236.311	112.566
YLDs (Years Lived with Disability)	Afghanistan	Female	All Ages	All causes	Severe vision loss	Rate	1990	164.64	227.627	110.581
YLDs (Years Lived with Disability)	Afghanistan	Both	All Ages	All causes	Severe vision loss	Rate	1990	167.271	232.159	111.867
YLDs (Years Lived with Disability)	Afghanistan	Male	Age-standardized	All causes	Severe vision loss	Rate	1990	212.48	293.703	141.164
YLDs (Years Lived with Disability)	Afghanistan	Female	Age-standardized	All causes	Severe vision loss	Rate	1990	235.174	325.86	157.144
YLDs (Years Lived with Disability)	Afghanistan	Both	Age-standardized	All causes	Severe vision loss	Rate	1990	222.719	306.659	147.036
YLDs (Years Lived with Disability)	Afghanistan	Male	All Ages	All causes	Blindness	Number	1990	7528.86	10053.8	5327.1
YLDs (Years Lived with Disability)	Afghanistan	Female	All Ages	All causes	Blindness	Number	1990	6337.83	8390.2	4542.27
YLDs (Years Lived with Disability)	Afghanistan	Both	All Ages	All causes	Blindness	Number	1990	13866.7	18452.7	9868.34
YLDs (Years Lived with Disability)	Afghanistan	Male	All Ages	All causes	Blindness	Rate	1990	147.962	197.583	104.692
YLDs (Years Lived with Disability)	Afghanistan	Female	All Ages	All causes	Blindness	Rate	1990	128.87	170.602	92.36
YLDs (Years Lived with Disability)	Afghanistan	Both	All Ages	All causes	Blindness	Rate	1990	138.579	184.409	98.6205
YLDs (Years Lived with Disability)	Afghanistan	Male	Age-standardized	All causes	Blindness	Rate	1990	199.943	268.077	140.38
YLDs (Years Lived with Disability)	Afghanistan	Female	Age-standardized	All causes	Blindness	Rate	1990	202.43	266.598	144.023
YLDs (Years Lived with Disability)	Afghanistan	Both	Age-standardized	All causes	Blindness	Rate	1990	200.927	266.935	141.986
YLDs (Years Lived with Disability)	Afghanistan	Male	All Ages	All causes	Monocular vision loss	Number	1990	70.4847	133.162	32.5519
YLDs (Years Lived with Disability)	Afghanistan	Female	All Ages	All causes	Monocular vision loss	Number	1990	53.6712	102.47	23.752
YLDs (Years Lived with Disability)	Afghanistan	Both	All Ages	All causes	Monocular vision loss	Number	1990	124.156	235.127	57.3421
YLDs (Years Lived with Disability)	Afghanistan	Male	All Ages	All causes	Monocular vision loss	Rate	1990	1.38521	2.61699	0.63973
YLDs (Years Lived with Disability)	Afghanistan	Female	All Ages	All causes	Monocular vision loss	Rate	1990	1.09132	2.08357	0.48296
YLDs (Years Lived with Disability)	Afghanistan	Both	All Ages	All causes	Monocular vision loss	Rate	1990	1.24077	2.34977	0.573055
YLDs (Years Lived with Disability)	Afghanistan	Male	Age-standardized	All causes	Monocular vision loss	Rate	1990	1.51711	2.84956	0.696145
YLDs (Years Lived with Disability)	Afghanistan	Female	Age-standardized	All causes	Monocular vision loss	Rate	1990	1.21142	2.34747	0.538291
YLDs (Years Lived with Disability)	Afghanistan	Both	Age-standardized	All causes	Monocular vision loss	Rate	1990	1.36668	2.60622	0.627197
YLDs (Years Lived with Disability)	Afghanistan	Male	All Ages	All causes	Presbyopia	Number	1990	6878.65	12583.4	3309.5
YLDs (Years Lived with Disability)	Afghanistan	Female	All Ages	All causes	Presbyopia	Number	1990	7657.59	14058.7	3663.75
YLDs (Years Lived with Disability)	Afghanistan	Both	All Ages	All causes	Presbyopia	Number	1990	14536.2	26584.2	6984.53
YLDs (Years Lived with Disability)	Afghanistan	Male	All Ages	All causes	Presbyopia	Rate	1990	135.184	247.296	65.0403
YLDs (Years Lived with Disability)	Afghanistan	Female	All Ages	All causes	Presbyopia	Rate	1990	155.705	285.862	74.4967
YLDs (Years Lived with Disability)	Afghanistan	Both	All Ages	All causes	Presbyopia	Rate	1990	145.27	265.673	69.8008
YLDs (Years Lived with Disability)	Afghanistan	Male	Age-standardized	All causes	Presbyopia	Rate	1990	173.539	317.178	83.7402
YLDs (Years Lived with Disability)	Afghanistan	Female	Age-standardized	All causes	Presbyopia	Rate	1990	218.291	397.909	105.396
YLDs (Years Lived with Disability)	Afghanistan	Both	Age-standardized	All causes	Presbyopia	Rate	1990	195.233	353.226	94.1522
YLDs (Years Lived with Disability)	Bhutan	Male	All Ages	All causes	Mild vision loss	Number	1990	0.205908	0.692278	0.0296194
YLDs (Years Lived with Disability)	Bhutan	Female	All Ages	All causes	Mild vision loss	Number	1990	0.175583	0.529468	0.030063
YLDs (Years Lived with Disability)	Bhutan	Both	All Ages	All causes	Mild vision loss	Number	1990	0.381491	1.18717	0.061803
YLDs (Years Lived with Disability)	Bhutan	Male	All Ages	All causes	Mild vision loss	Rate	1990	0.0705075	0.237051	0.0101423
YLDs (Years Lived with Disability)	Bhutan	Female	All Ages	All causes	Mild vision loss	Rate	1990	0.0650164	0.196056	0.011132
YLDs (Years Lived with Disability)	Bhutan	Both	All Ages	All causes	Mild vision loss	Rate	1990	0.0678693	0.211204	0.0109951
YLDs (Years Lived with Disability)	Bhutan	Male	Age-standardized	All causes	Mild vision loss	Rate	1990	0.0701624	0.227572	0.0104005
YLDs (Years Lived with Disability)	Bhutan	Female	Age-standardized	All causes	Mild vision loss	Rate	1990	0.0645825	0.189145	0.0110593
YLDs (Years Lived with Disability)	Bhutan	Both	Age-standardized	All causes	Mild vision loss	Rate	1990	0.0674652	0.209423	0.0110711
YLDs (Years Lived with Disability)	Bhutan	Male	All Ages	All causes	Moderate vision loss	Number	1990	170.614	269.206	102.782
YLDs (Years Lived with Disability)	Bhutan	Female	All Ages	All causes	Moderate vision loss	Number	1990	162.11	255.615	96.52
YLDs (Years Lived with Disability)	Bhutan	Both	All Ages	All causes	Moderate vision loss	Number	1990	332.724	522.39	199.76
YLDs (Years Lived with Disability)	Bhutan	Male	All Ages	All causes	Moderate vision loss	Rate	1990	58.4219	92.1819	35.1949
YLDs (Years Lived with Disability)	Bhutan	Female	All Ages	All causes	Moderate vision loss	Rate	1990	60.0276	94.6512	35.7402
YLDs (Years Lived with Disability)	Bhutan	Both	All Ages	All causes	Moderate vision loss	Rate	1990	59.1934	92.9359	35.5384
YLDs (Years Lived with Disability)	Bhutan	Male	Age-standardized	All causes	Moderate vision loss	Rate	1990	93.1369	144.74	56.5934
YLDs (Years Lived with Disability)	Bhutan	Female	Age-standardized	All causes	Moderate vision loss	Rate	1990	93.099	145.893	55.9944
YLDs (Years Lived with Disability)	Bhutan	Both	Age-standardized	All causes	Moderate vision loss	Rate	1990	92.9947	144.72	56.2406
YLDs (Years Lived with Disability)	Bhutan	Male	All Ages	All causes	Severe vision loss	Number	1990	85.4739	116.854	56.1121
YLDs (Years Lived with Disability)	Bhutan	Female	All Ages	All causes	Severe vision loss	Number	1990	107.453	149.87	71.9428
YLDs (Years Lived with Disability)	Bhutan	Both	All Ages	All causes	Severe vision loss	Number	1990	192.926	266.227	128.21
YLDs (Years Lived with Disability)	Bhutan	Male	All Ages	All causes	Severe vision loss	Rate	1990	29.2681	40.0135	19.214
YLDs (Years Lived with Disability)	Bhutan	Female	All Ages	All causes	Severe vision loss	Rate	1990	39.7885	55.495	26.6396
YLDs (Years Lived with Disability)	Bhutan	Both	All Ages	All causes	Severe vision loss	Rate	1990	34.3226	47.3631	22.8092
YLDs (Years Lived with Disability)	Bhutan	Male	Age-standardized	All causes	Severe vision loss	Rate	1990	55.913	77.3537	37.2569
YLDs (Years Lived with Disability)	Bhutan	Female	Age-standardized	All causes	Severe vision loss	Rate	1990	75.39	105.457	50.5375
YLDs (Years Lived with Disability)	Bhutan	Both	Age-standardized	All causes	Severe vision loss	Rate	1990	65.7046	91.1707	44.0476
YLDs (Years Lived with Disability)	Bhutan	Male	All Ages	All causes	Blindness	Number	1990	156.875	205.688	114.768
YLDs (Years Lived with Disability)	Bhutan	Female	All Ages	All causes	Blindness	Number	1990	152.668	201.507	109.748
YLDs (Years Lived with Disability)	Bhutan	Both	All Ages	All causes	Blindness	Number	1990	309.544	405.57	227.609
YLDs (Years Lived with Disability)	Bhutan	Male	All Ages	All causes	Blindness	Rate	1990	53.7175	70.4323	39.2989
YLDs (Years Lived with Disability)	Bhutan	Female	All Ages	All causes	Blindness	Rate	1990	56.5313	74.6158	40.6384
YLDs (Years Lived with Disability)	Bhutan	Both	All Ages	All causes	Blindness	Rate	1990	55.0694	72.153	40.4929
YLDs (Years Lived with Disability)	Bhutan	Male	Age-standardized	All causes	Blindness	Rate	1990	101.803	135.882	72.3835
YLDs (Years Lived with Disability)	Bhutan	Female	Age-standardized	All causes	Blindness	Rate	1990	107.414	143.648	75.3077
YLDs (Years Lived with Disability)	Bhutan	Both	Age-standardized	All causes	Blindness	Rate	1990	104.879	140.269	73.8797
YLDs (Years Lived with Disability)	Bhutan	Male	All Ages	All causes	Monocular vision loss	Number	1990	2.21415	4.10358	1.0304
YLDs (Years Lived with Disability)	Bhutan	Female	All Ages	All causes	Monocular vision loss	Number	1990	2.02861	3.6809	0.947228
YLDs (Years Lived with Disability)	Bhutan	Both	All Ages	All causes	Monocular vision loss	Number	1990	4.24276	7.73348	1.98138
YLDs (Years Lived with Disability)	Bhutan	Male	All Ages	All causes	Monocular vision loss	Rate	1990	0.758174	1.40516	0.352831
YLDs (Years Lived with Disability)	Bhutan	Female	All Ages	All causes	Monocular vision loss	Rate	1990	0.751169	1.36299	0.350748
YLDs (Years Lived with Disability)	Bhutan	Both	All Ages	All causes	Monocular vision loss	Rate	1990	0.754809	1.37583	0.352497
YLDs (Years Lived with Disability)	Bhutan	Male	Age-standardized	All causes	Monocular vision loss	Rate	1990	0.898946	1.67963	0.418604
YLDs (Years Lived with Disability)	Bhutan	Female	Age-standardized	All causes	Monocular vision loss	Rate	1990	0.8836	1.66479	0.411255
YLDs (Years Lived with Disability)	Bhutan	Both	Age-standardized	All causes	Monocular vision loss	Rate	1990	0.891315	1.65291	0.418131
YLDs (Years Lived with Disability)	Bhutan	Male	All Ages	All causes	Presbyopia	Number	1990	175.377	323.607	83.4525
YLDs (Years Lived with Disability)	Bhutan	Female	All Ages	All causes	Presbyopia	Number	1990	251.518	454.746	118.177
YLDs (Years Lived with Disability)	Bhutan	Both	All Ages	All causes	Presbyopia	Number	1990	426.894	772.927	201.392
YLDs (Years Lived with Disability)	Bhutan	Male	All Ages	All causes	Presbyopia	Rate	1990	60.0528	110.81	28.576
YLDs (Years Lived with Disability)	Bhutan	Female	All Ages	All causes	Presbyopia	Rate	1990	93.1342	168.387	43.7596
YLDs (Years Lived with Disability)	Bhutan	Both	All Ages	All causes	Presbyopia	Rate	1990	75.9468	137.508	35.8287
YLDs (Years Lived with Disability)	Bhutan	Male	Age-standardized	All causes	Presbyopia	Rate	1990	109.222	200.148	52.0986
YLDs (Years Lived with Disability)	Bhutan	Female	Age-standardized	All causes	Presbyopia	Rate	1990	151.796	274.498	71.4459
YLDs (Years Lived with Disability)	Bhutan	Both	Age-standardized	All causes	Presbyopia	Rate	1990	129.825	234.51	61.0095
YLDs (Years Lived with Disability)	Bangladesh	Male	All Ages	All causes	Mild vision loss	Number	1990	37.4721	114.857	6.31727
YLDs (Years Lived with Disability)	Bangladesh	Female	All Ages	All causes	Mild vision loss	Number	1990	33.6173	97.6871	5.33304
YLDs (Years Lived with Disability)	Bangladesh	Both	All Ages	All causes	Mild vision loss	Number	1990	71.0893	209.386	12.3657
YLDs (Years Lived with Disability)	Bangladesh	Male	All Ages	All causes	Mild vision loss	Rate	1990	0.0669337	0.20516	0.0112841
YLDs (Years Lived with Disability)	Bangladesh	Female	All Ages	All causes	Mild vision loss	Rate	1990	0.0635289	0.184606	0.0100782
YLDs (Years Lived with Disability)	Bangladesh	Both	All Ages	All causes	Mild vision loss	Rate	1990	0.0652792	0.192273	0.011355
YLDs (Years Lived with Disability)	Bangladesh	Male	Age-standardized	All causes	Mild vision loss	Rate	1990	0.0666906	0.203958	0.0111253
YLDs (Years Lived with Disability)	Bangladesh	Female	Age-standardized	All causes	Mild vision loss	Rate	1990	0.0630425	0.181943	0.0101998
YLDs (Years Lived with Disability)	Bangladesh	Both	Age-standardized	All causes	Mild vision loss	Rate	1990	0.0649527	0.191377	0.0113016
YLDs (Years Lived with Disability)	Bangladesh	Male	All Ages	All causes	Moderate vision loss	Number	1990	61160.4	95100.8	37146.7
YLDs (Years Lived with Disability)	Bangladesh	Female	All Ages	All causes	Moderate vision loss	Number	1990	48489.6	76394.5	29175.8
YLDs (Years Lived with Disability)	Bangladesh	Both	All Ages	All causes	Moderate vision loss	Number	1990	109650	171520	66798.6
YLDs (Years Lived with Disability)	Bangladesh	Male	All Ages	All causes	Moderate vision loss	Rate	1990	109.246	169.872	66.3524
YLDs (Years Lived with Disability)	Bangladesh	Female	All Ages	All causes	Moderate vision loss	Rate	1990	91.6342	144.368	55.1356
YLDs (Years Lived with Disability)	Bangladesh	Both	All Ages	All causes	Moderate vision loss	Rate	1990	100.688	157.502	61.3392
YLDs (Years Lived with Disability)	Bangladesh	Male	Age-standardized	All causes	Moderate vision loss	Rate	1990	168.903	263.928	101.728
YLDs (Years Lived with Disability)	Bangladesh	Female	Age-standardized	All causes	Moderate vision loss	Rate	1990	151.296	237.552	91.8569
YLDs (Years Lived with Disability)	Bangladesh	Both	Age-standardized	All causes	Moderate vision loss	Rate	1990	160.775	251.756	97.6042
YLDs (Years Lived with Disability)	Bangladesh	Male	All Ages	All causes	Severe vision loss	Number	1990	44035.4	61330	29173.5
YLDs (Years Lived with Disability)	Bangladesh	Female	All Ages	All causes	Severe vision loss	Number	1990	39804.9	54864.8	26565.9
YLDs (Years Lived with Disability)	Bangladesh	Both	All Ages	All causes	Severe vision loss	Number	1990	83840.3	116348	55841.4
YLDs (Years Lived with Disability)	Bangladesh	Male	All Ages	All causes	Severe vision loss	Rate	1990	78.6572	109.549	52.1106
YLDs (Years Lived with Disability)	Bangladesh	Female	All Ages	All causes	Severe vision loss	Rate	1990	75.2221	103.682	50.2035
YLDs (Years Lived with Disability)	Bangladesh	Both	All Ages	All causes	Severe vision loss	Rate	1990	76.988	106.839	51.2775
YLDs (Years Lived with Disability)	Bangladesh	Male	Age-standardized	All causes	Severe vision loss	Rate	1990	147.256	206.494	97.2448
YLDs (Years Lived with Disability)	Bangladesh	Female	Age-standardized	All causes	Severe vision loss	Rate	1990	158.639	218.613	105.302
YLDs (Years Lived with Disability)	Bangladesh	Both	Age-standardized	All causes	Severe vision loss	Rate	1990	152.335	213.476	100.425
YLDs (Years Lived with Disability)	Bangladesh	Male	All Ages	All causes	Blindness	Number	1990	60908	80855.7	43953.1
YLDs (Years Lived with Disability)	Bangladesh	Female	All Ages	All causes	Blindness	Number	1990	63660.2	83480.5	45529.8
YLDs (Years Lived with Disability)	Bangladesh	Both	All Ages	All causes	Blindness	Number	1990	124568	164248	89414.1
YLDs (Years Lived with Disability)	Bangladesh	Male	All Ages	All causes	Blindness	Rate	1990	108.796	144.427	78.5103
YLDs (Years Lived with Disability)	Bangladesh	Female	All Ages	All causes	Blindness	Rate	1990	120.303	157.759	86.0408
YLDs (Years Lived with Disability)	Bangladesh	Both	All Ages	All causes	Blindness	Rate	1990	114.387	150.824	82.1063
YLDs (Years Lived with Disability)	Bangladesh	Male	Age-standardized	All causes	Blindness	Rate	1990	198.114	265.536	141.079
YLDs (Years Lived with Disability)	Bangladesh	Female	Age-standardized	All causes	Blindness	Rate	1990	250.229	331.248	176.86
YLDs (Years Lived with Disability)	Bangladesh	Both	Age-standardized	All causes	Blindness	Rate	1990	221.655	293.735	157.789
YLDs (Years Lived with Disability)	Bangladesh	Male	All Ages	All causes	Monocular vision loss	Number	1990	609.753	1104.89	289.42
YLDs (Years Lived with Disability)	Bangladesh	Female	All Ages	All causes	Monocular vision loss	Number	1990	551.251	1020.99	262.677
YLDs (Years Lived with Disability)	Bangladesh	Both	All Ages	All causes	Monocular vision loss	Number	1990	1161	2067.24	558.229
YLDs (Years Lived with Disability)	Bangladesh	Male	All Ages	All causes	Monocular vision loss	Rate	1990	1.08916	1.97359	0.51697
YLDs (Years Lived with Disability)	Bangladesh	Female	All Ages	All causes	Monocular vision loss	Rate	1990	1.04174	1.92943	0.4964
YLDs (Years Lived with Disability)	Bangladesh	Both	All Ages	All causes	Monocular vision loss	Rate	1990	1.06612	1.89828	0.512605
YLDs (Years Lived with Disability)	Bangladesh	Male	Age-standardized	All causes	Monocular vision loss	Rate	1990	1.35777	2.41414	0.629584
YLDs (Years Lived with Disability)	Bangladesh	Female	Age-standardized	All causes	Monocular vision loss	Rate	1990	1.33301	2.46378	0.631559
YLDs (Years Lived with Disability)	Bangladesh	Both	Age-standardized	All causes	Monocular vision loss	Rate	1990	1.34592	2.40671	0.647043
YLDs (Years Lived with Disability)	Bangladesh	Male	All Ages	All causes	Presbyopia	Number	1990	31847.5	58160.7	15206.1
YLDs (Years Lived with Disability)	Bangladesh	Female	All Ages	All causes	Presbyopia	Number	1990	51965.5	94784.5	24856.7
YLDs (Years Lived with Disability)	Bangladesh	Both	All Ages	All causes	Presbyopia	Number	1990	83813	153015	39967.8
YLDs (Years Lived with Disability)	Bangladesh	Male	All Ages	All causes	Presbyopia	Rate	1990	56.8869	103.888	27.1616
YLDs (Years Lived with Disability)	Bangladesh	Female	All Ages	All causes	Presbyopia	Rate	1990	98.2029	179.121	46.9734
YLDs (Years Lived with Disability)	Bangladesh	Both	All Ages	All causes	Presbyopia	Rate	1990	76.963	140.509	36.7012
YLDs (Years Lived with Disability)	Bangladesh	Male	Age-standardized	All causes	Presbyopia	Rate	1990	101.782	184.996	49.0766
YLDs (Years Lived with Disability)	Bangladesh	Female	Age-standardized	All causes	Presbyopia	Rate	1990	175.457	319.131	84.2227
YLDs (Years Lived with Disability)	Bangladesh	Both	Age-standardized	All causes	Presbyopia	Rate	1990	135.937	247.218	64.8994
YLDs (Years Lived with Disability)	Bangladesh	Male	All Ages	All causes	Blindness and vision impairment	Number	1990	198599	274748	137865
YLDs (Years Lived with Disability)	Bangladesh	Female	All Ages	All causes	Blindness and vision impairment	Number	1990	204505	286141	141973
YLDs (Years Lived with Disability)	Bangladesh	Both	All Ages	All causes	Blindness and vision impairment	Number	1990	403104	561967	278863
YLDs (Years Lived with Disability)	Bangladesh	Male	All Ages	All causes	Blindness and vision impairment	Rate	1990	354.742	490.762	246.258
YLDs (Years Lived with Disability)	Bangladesh	Female	All Ages	All causes	Blindness and vision impairment	Rate	1990	386.468	540.741	268.296
YLDs (Years Lived with Disability)	Bangladesh	Both	All Ages	All causes	Blindness and vision impairment	Rate	1990	370.158	516.038	256.072
YLDs (Years Lived with Disability)	Bangladesh	Male	Age-standardized	All causes	Blindness and vision impairment	Rate	1990	617.48	850.247	432.262
YLDs (Years Lived with Disability)	Bangladesh	Female	Age-standardized	All causes	Blindness and vision impairment	Rate	1990	737.016	1011.11	515.877
YLDs (Years Lived with Disability)	Bangladesh	Both	Age-standardized	All causes	Blindness and vision impairment	Rate	1990	672.113	925.931	471.618
YLDs (Years Lived with Disability)	Bhutan	Male	All Ages	All causes	Blindness and vision impairment	Number	1990	590.759	863.621	398.584
YLDs (Years Lived with Disability)	Bhutan	Female	All Ages	All causes	Blindness and vision impairment	Number	1990	675.954	1000.48	455.137
YLDs (Years Lived with Disability)	Bhutan	Both	All Ages	All causes	Blindness and vision impairment	Number	1990	1266.71	1865.26	846.697
YLDs (Years Lived with Disability)	Bhutan	Male	All Ages	All causes	Blindness and vision impairment	Rate	1990	202.289	295.723	136.484
YLDs (Years Lived with Disability)	Bhutan	Female	All Ages	All causes	Blindness and vision impairment	Rate	1990	250.298	370.465	168.532
YLDs (Years Lived with Disability)	Bhutan	Both	All Ages	All causes	Blindness and vision impairment	Rate	1990	225.355	331.84	150.632
YLDs (Years Lived with Disability)	Bhutan	Male	Age-standardized	All causes	Blindness and vision impairment	Rate	1990	361.043	523.334	247.38
YLDs (Years Lived with Disability)	Bhutan	Female	Age-standardized	All causes	Blindness and vision impairment	Rate	1990	428.648	626.951	288.989
YLDs (Years Lived with Disability)	Bhutan	Both	Age-standardized	All causes	Blindness and vision impairment	Rate	1990	394.362	572.542	265.376
YLDs (Years Lived with Disability)	Maldives	Male	All Ages	All causes	Mild vision loss	Number	1990	0.0452158	0.144452	0.0073488
YLDs (Years Lived with Disability)	Maldives	Female	All Ages	All causes	Mild vision loss	Number	1990	0.0424755	0.131254	0.00628015
YLDs (Years Lived with Disability)	Maldives	Both	All Ages	All causes	Mild vision loss	Number	1990	0.0876913	0.276013	0.0151243
YLDs (Years Lived with Disability)	Maldives	Male	All Ages	All causes	Mild vision loss	Rate	1990	0.0401146	0.128155	0.00651973
YLDs (Years Lived with Disability)	Maldives	Female	All Ages	All causes	Mild vision loss	Rate	1990	0.0396254	0.122447	0.00585877
YLDs (Years Lived with Disability)	Maldives	Both	All Ages	All causes	Mild vision loss	Rate	1990	0.0398762	0.125513	0.00687753
YLDs (Years Lived with Disability)	Maldives	Male	Age-standardized	All causes	Mild vision loss	Rate	1990	0.0399198	0.13099	0.00685679
YLDs (Years Lived with Disability)	Maldives	Female	Age-standardized	All causes	Mild vision loss	Rate	1990	0.0392576	0.123409	0.00639065
YLDs (Years Lived with Disability)	Maldives	Both	Age-standardized	All causes	Mild vision loss	Rate	1990	0.0396006	0.123124	0.00687361
YLDs (Years Lived with Disability)	Maldives	Male	All Ages	All causes	Moderate vision loss	Number	1990	131.602	208.367	78.558
YLDs (Years Lived with Disability)	Maldives	Female	All Ages	All causes	Moderate vision loss	Number	1990	100.793	159.43	60.2808
YLDs (Years Lived with Disability)	Maldives	Both	All Ages	All causes	Moderate vision loss	Number	1990	232.395	366.576	139.243
YLDs (Years Lived with Disability)	Maldives	Male	All Ages	All causes	Moderate vision loss	Rate	1990	116.755	184.859	69.6953
YLDs (Years Lived with Disability)	Maldives	Female	All Ages	All causes	Moderate vision loss	Rate	1990	94.0298	148.732	56.2361
YLDs (Years Lived with Disability)	Maldives	Both	All Ages	All causes	Moderate vision loss	Rate	1990	105.678	166.695	63.3185
YLDs (Years Lived with Disability)	Maldives	Male	Age-standardized	All causes	Moderate vision loss	Rate	1990	171.311	267.073	100.983
YLDs (Years Lived with Disability)	Maldives	Female	Age-standardized	All causes	Moderate vision loss	Rate	1990	156.127	243.657	93.5393
YLDs (Years Lived with Disability)	Maldives	Both	Age-standardized	All causes	Moderate vision loss	Rate	1990	164.658	258.611	97.7787
YLDs (Years Lived with Disability)	Maldives	Male	All Ages	All causes	Severe vision loss	Number	1990	80.1689	113.5	52.2346
YLDs (Years Lived with Disability)	Maldives	Female	All Ages	All causes	Severe vision loss	Number	1990	62.2426	87.488	40.506
YLDs (Years Lived with Disability)	Maldives	Both	All Ages	All causes	Severe vision loss	Number	1990	142.411	200.971	93.1219
YLDs (Years Lived with Disability)	Maldives	Male	All Ages	All causes	Severe vision loss	Rate	1990	71.1244	100.695	46.3416
YLDs (Years Lived with Disability)	Maldives	Female	All Ages	All causes	Severe vision loss	Rate	1990	58.0663	81.6177	37.7881
YLDs (Years Lived with Disability)	Maldives	Both	All Ages	All causes	Severe vision loss	Rate	1990	64.7593	91.3883	42.3457
YLDs (Years Lived with Disability)	Maldives	Male	Age-standardized	All causes	Severe vision loss	Rate	1990	136.216	192.823	87.8132
YLDs (Years Lived with Disability)	Maldives	Female	Age-standardized	All causes	Severe vision loss	Rate	1990	141.334	200.323	91.9021
YLDs (Years Lived with Disability)	Maldives	Both	Age-standardized	All causes	Severe vision loss	Rate	1990	137.772	194.577	88.9101
YLDs (Years Lived with Disability)	Maldives	Male	All Ages	All causes	Blindness	Number	1990	92.4884	124.34	64.5821
YLDs (Years Lived with Disability)	Maldives	Female	All Ages	All causes	Blindness	Number	1990	84.5656	111.647	60.4709
YLDs (Years Lived with Disability)	Maldives	Both	All Ages	All causes	Blindness	Number	1990	177.054	235.323	125.533
YLDs (Years Lived with Disability)	Maldives	Male	All Ages	All causes	Blindness	Rate	1990	82.0541	110.312	57.2961
YLDs (Years Lived with Disability)	Maldives	Female	All Ages	All causes	Blindness	Rate	1990	78.8914	104.155	56.4134
YLDs (Years Lived with Disability)	Maldives	Both	All Ages	All causes	Blindness	Rate	1990	80.5124	107.009	57.0839
YLDs (Years Lived with Disability)	Maldives	Male	Age-standardized	All causes	Blindness	Rate	1990	145.764	198.761	99.863
YLDs (Years Lived with Disability)	Maldives	Female	Age-standardized	All causes	Blindness	Rate	1990	172.401	234.99	119.048
YLDs (Years Lived with Disability)	Maldives	Both	Age-standardized	All causes	Blindness	Rate	1990	155.338	210.525	106.558
YLDs (Years Lived with Disability)	Maldives	Male	All Ages	All causes	Monocular vision loss	Number	1990	0.272032	0.497704	0.127254
YLDs (Years Lived with Disability)	Maldives	Female	All Ages	All causes	Monocular vision loss	Number	1990	0.212453	0.391963	0.0958815
YLDs (Years Lived with Disability)	Maldives	Both	All Ages	All causes	Monocular vision loss	Number	1990	0.484485	0.89782	0.222054
YLDs (Years Lived with Disability)	Maldives	Male	All Ages	All causes	Monocular vision loss	Rate	1990	0.241342	0.441554	0.112897
YLDs (Years Lived with Disability)	Maldives	Female	All Ages	All causes	Monocular vision loss	Rate	1990	0.198198	0.365663	0.089448
YLDs (Years Lived with Disability)	Maldives	Both	All Ages	All causes	Monocular vision loss	Rate	1990	0.220312	0.408269	0.100976
YLDs (Years Lived with Disability)	Maldives	Male	Age-standardized	All causes	Monocular vision loss	Rate	1990	0.275165	0.50699	0.128641
YLDs (Years Lived with Disability)	Maldives	Female	Age-standardized	All causes	Monocular vision loss	Rate	1990	0.228535	0.427366	0.103634
YLDs (Years Lived with Disability)	Maldives	Both	Age-standardized	All causes	Monocular vision loss	Rate	1990	0.253549	0.467288	0.116397
YLDs (Years Lived with Disability)	Maldives	Male	All Ages	All causes	Presbyopia	Number	1990	69.8191	128.736	33.364
YLDs (Years Lived with Disability)	Maldives	Female	All Ages	All causes	Presbyopia	Number	1990	63.646	115.848	30.5896
YLDs (Years Lived with Disability)	Maldives	Both	All Ages	All causes	Presbyopia	Number	1990	133.465	246.337	63.7292
YLDs (Years Lived with Disability)	Maldives	Male	All Ages	All causes	Presbyopia	Rate	1990	61.9423	114.212	29.5999
YLDs (Years Lived with Disability)	Maldives	Female	All Ages	All causes	Presbyopia	Rate	1990	59.3755	108.075	28.5371
YLDs (Years Lived with Disability)	Maldives	Both	All Ages	All causes	Presbyopia	Rate	1990	60.6911	112.018	28.9798
YLDs (Years Lived with Disability)	Maldives	Male	Age-standardized	All causes	Presbyopia	Rate	1990	109.899	200.832	52.2661
YLDs (Years Lived with Disability)	Maldives	Female	Age-standardized	All causes	Presbyopia	Rate	1990	120.578	220.124	57.5445
YLDs (Years Lived with Disability)	Maldives	Both	Age-standardized	All causes	Presbyopia	Rate	1990	114.827	209.648	54.7166
YLDs (Years Lived with Disability)	Maldives	Male	All Ages	All causes	Blindness and vision impairment	Number	1990	374.396	535.488	253.512
YLDs (Years Lived with Disability)	Maldives	Female	All Ages	All causes	Blindness and vision impairment	Number	1990	311.502	445.333	213.162
YLDs (Years Lived with Disability)	Maldives	Both	All Ages	All causes	Blindness and vision impairment	Number	1990	685.897	981.22	466.85
YLDs (Years Lived with Disability)	Maldives	Male	All Ages	All causes	Blindness and vision impairment	Rate	1990	332.157	475.075	224.911
YLDs (Years Lived with Disability)	Maldives	Female	All Ages	All causes	Blindness and vision impairment	Rate	1990	290.601	415.452	198.859
YLDs (Years Lived with Disability)	Maldives	Both	All Ages	All causes	Blindness and vision impairment	Rate	1990	311.901	446.194	212.293
YLDs (Years Lived with Disability)	Maldives	Male	Age-standardized	All causes	Blindness and vision impairment	Rate	1990	563.506	793.028	383.579
YLDs (Years Lived with Disability)	Maldives	Female	Age-standardized	All causes	Blindness and vision impairment	Rate	1990	590.708	819.429	407.884
YLDs (Years Lived with Disability)	Maldives	Both	Age-standardized	All causes	Blindness and vision impairment	Rate	1990	572.888	802.776	393.049
YLDs (Years Lived with Disability)	India	Male	All Ages	All causes	Mild vision loss	Number	1990	324.081	982.217	61.1142
YLDs (Years Lived with Disability)	India	Female	All Ages	All causes	Mild vision loss	Number	1990	277.734	803.837	49.6188
YLDs (Years Lived with Disability)	India	Both	All Ages	All causes	Mild vision loss	Number	1990	601.815	1804.06	113.015
YLDs (Years Lived with Disability)	India	Male	All Ages	All causes	Mild vision loss	Rate	1990	0.0714718	0.216615	0.0134779
YLDs (Years Lived with Disability)	India	Female	All Ages	All causes	Mild vision loss	Rate	1990	0.0664451	0.19231	0.0118708
YLDs (Years Lived with Disability)	India	Both	All Ages	All causes	Mild vision loss	Rate	1990	0.0690607	0.207024	0.0129689
YLDs (Years Lived with Disability)	India	Male	Age-standardized	All causes	Mild vision loss	Rate	1990	0.0709926	0.215192	0.0136455
YLDs (Years Lived with Disability)	India	Female	Age-standardized	All causes	Mild vision loss	Rate	1990	0.0659006	0.191969	0.0119126
YLDs (Years Lived with Disability)	India	Both	Age-standardized	All causes	Mild vision loss	Rate	1990	0.068545	0.205324	0.012778
YLDs (Years Lived with Disability)	India	Male	All Ages	All causes	Moderate vision loss	Number	1990	623794	980633	372267
YLDs (Years Lived with Disability)	India	Female	All Ages	All causes	Moderate vision loss	Number	1990	580935	907728	346717
YLDs (Years Lived with Disability)	India	Both	All Ages	All causes	Moderate vision loss	Number	1990	1.20473e+06	1.88111e+06	718139
YLDs (Years Lived with Disability)	India	Male	All Ages	All causes	Moderate vision loss	Rate	1990	137.57	216.266	82.0986
YLDs (Years Lived with Disability)	India	Female	All Ages	All causes	Moderate vision loss	Rate	1990	138.983	217.165	82.9486
YLDs (Years Lived with Disability)	India	Both	All Ages	All causes	Moderate vision loss	Rate	1990	138.248	215.865	82.4094
YLDs (Years Lived with Disability)	India	Male	Age-standardized	All causes	Moderate vision loss	Rate	1990	198.148	307.931	120.457
YLDs (Years Lived with Disability)	India	Female	Age-standardized	All causes	Moderate vision loss	Rate	1990	197.791	307.54	119.724
YLDs (Years Lived with Disability)	India	Both	Age-standardized	All causes	Moderate vision loss	Rate	1990	197.81	308.926	119.99
YLDs (Years Lived with Disability)	India	Male	All Ages	All causes	Severe vision loss	Number	1990	390511	538589	260284
YLDs (Years Lived with Disability)	India	Female	All Ages	All causes	Severe vision loss	Number	1990	423384	582633	283510
YLDs (Years Lived with Disability)	India	Both	All Ages	All causes	Severe vision loss	Number	1990	813895	1.12052e+06	544000
YLDs (Years Lived with Disability)	India	Male	All Ages	All causes	Severe vision loss	Rate	1990	86.122	118.779	57.4021
YLDs (Years Lived with Disability)	India	Female	All Ages	All causes	Severe vision loss	Rate	1990	101.29	139.389	67.827
YLDs (Years Lived with Disability)	India	Both	All Ages	All causes	Severe vision loss	Rate	1990	93.3977	128.584	62.4263
YLDs (Years Lived with Disability)	India	Male	Age-standardized	All causes	Severe vision loss	Rate	1990	144.646	201.304	96.2491
YLDs (Years Lived with Disability)	India	Female	Age-standardized	All causes	Severe vision loss	Rate	1990	170.264	232.652	114.281
YLDs (Years Lived with Disability)	India	Both	Age-standardized	All causes	Severe vision loss	Rate	1990	157.338	216.171	104.81
YLDs (Years Lived with Disability)	India	Male	All Ages	All causes	Blindness	Number	1990	528247	700942	371150
YLDs (Years Lived with Disability)	India	Female	All Ages	All causes	Blindness	Number	1990	638775	848845	448421
YLDs (Years Lived with Disability)	India	Both	All Ages	All causes	Blindness	Number	1990	1.16702e+06	1.5523e+06	815638
YLDs (Years Lived with Disability)	India	Male	All Ages	All causes	Blindness	Rate	1990	116.498	154.583	81.8521
YLDs (Years Lived with Disability)	India	Female	All Ages	All causes	Blindness	Rate	1990	152.821	203.078	107.28
YLDs (Years Lived with Disability)	India	Both	All Ages	All causes	Blindness	Rate	1990	133.92	178.133	93.5978
YLDs (Years Lived with Disability)	India	Male	Age-standardized	All causes	Blindness	Rate	1990	210.112	280.562	147.229
YLDs (Years Lived with Disability)	India	Female	Age-standardized	All causes	Blindness	Rate	1990	274.71	364.671	192.743
YLDs (Years Lived with Disability)	India	Both	Age-standardized	All causes	Blindness	Rate	1990	242.485	323.203	170.725
YLDs (Years Lived with Disability)	India	Male	All Ages	All causes	Monocular vision loss	Number	1990	4232.99	8706.17	1759.95
YLDs (Years Lived with Disability)	India	Female	All Ages	All causes	Monocular vision loss	Number	1990	4119.72	8536.52	1702.04
YLDs (Years Lived with Disability)	India	Both	All Ages	All causes	Monocular vision loss	Number	1990	8352.7	17310.4	3460.38
YLDs (Years Lived with Disability)	India	Male	All Ages	All causes	Monocular vision loss	Rate	1990	0.933529	1.92003	0.388133
YLDs (Years Lived with Disability)	India	Female	All Ages	All causes	Monocular vision loss	Rate	1990	0.985602	2.04228	0.407196
YLDs (Years Lived with Disability)	India	Both	All Ages	All causes	Monocular vision loss	Rate	1990	0.958507	1.98644	0.397093
YLDs (Years Lived with Disability)	India	Male	Age-standardized	All causes	Monocular vision loss	Rate	1990	1.08636	2.26071	0.446915
YLDs (Years Lived with Disability)	India	Female	Age-standardized	All causes	Monocular vision loss	Rate	1990	1.1412	2.38638	0.461394
YLDs (Years Lived with Disability)	India	Both	Age-standardized	All causes	Monocular vision loss	Rate	1990	1.11277	2.32056	0.453768
YLDs (Years Lived with Disability)	India	Male	All Ages	All causes	Presbyopia	Number	1990	527625	968509	251051
YLDs (Years Lived with Disability)	India	Female	All Ages	All causes	Presbyopia	Number	1990	787940	1.44452e+06	376163
YLDs (Years Lived with Disability)	India	Both	All Ages	All causes	Presbyopia	Number	1990	1.31556e+06	2.40547e+06	627760
YLDs (Years Lived with Disability)	India	Male	All Ages	All causes	Presbyopia	Rate	1990	116.361	213.592	55.3659
YLDs (Years Lived with Disability)	India	Female	All Ages	All causes	Presbyopia	Rate	1990	188.507	345.588	89.9934
YLDs (Years Lived with Disability)	India	Both	All Ages	All causes	Presbyopia	Rate	1990	150.966	276.038	72.038
YLDs (Years Lived with Disability)	India	Male	Age-standardized	All causes	Presbyopia	Rate	1990	173.791	318.322	82.5635
YLDs (Years Lived with Disability)	India	Female	Age-standardized	All causes	Presbyopia	Rate	1990	262.374	481.064	125.372
YLDs (Years Lived with Disability)	India	Both	Age-standardized	All causes	Presbyopia	Rate	1990	216.126	396.04	103.037
YLDs (Years Lived with Disability)	India	Male	All Ages	All causes	Blindness and vision impairment	Number	1990	2.07473e+06	2.96144e+06	1.40351e+06
YLDs (Years Lived with Disability)	India	Female	All Ages	All causes	Blindness and vision impairment	Number	1990	2.43543e+06	3.54999e+06	1.66602e+06
YLDs (Years Lived with Disability)	India	Both	All Ages	All causes	Blindness and vision impairment	Number	1990	4.51016e+06	6.53668e+06	3.05888e+06
YLDs (Years Lived with Disability)	India	Male	All Ages	All causes	Blindness and vision impairment	Rate	1990	457.555	653.107	309.526
YLDs (Years Lived with Disability)	India	Female	All Ages	All causes	Blindness and vision impairment	Rate	1990	582.653	849.302	398.578
YLDs (Years Lived with Disability)	India	Both	All Ages	All causes	Blindness and vision impairment	Rate	1990	517.56	750.11	351.019
YLDs (Years Lived with Disability)	India	Male	Age-standardized	All causes	Blindness and vision impairment	Rate	1990	727.855	1024.07	498.241
YLDs (Years Lived with Disability)	India	Female	Age-standardized	All causes	Blindness and vision impairment	Rate	1990	906.345	1286.85	632.154
YLDs (Years Lived with Disability)	India	Both	Age-standardized	All causes	Blindness and vision impairment	Rate	1990	814.94	1150.77	564.649
YLDs (Years Lived with Disability)	Pakistan	Male	All Ages	All causes	Mild vision loss	Number	1990	31.4682	95.9335	5.23128
YLDs (Years Lived with Disability)	Pakistan	Female	All Ages	All causes	Mild vision loss	Number	1990	26.3787	86.5932	4.34122
YLDs (Years Lived with Disability)	Pakistan	Both	All Ages	All causes	Mild vision loss	Number	1990	57.8469	175.797	9.59703
YLDs (Years Lived with Disability)	Pakistan	Male	All Ages	All causes	Mild vision loss	Rate	1990	0.0553595	0.168768	0.00920299
YLDs (Years Lived with Disability)	Pakistan	Female	All Ages	All causes	Mild vision loss	Rate	1990	0.0510598	0.167614	0.00840307
YLDs (Years Lived with Disability)	Pakistan	Both	All Ages	All causes	Mild vision loss	Rate	1990	0.0533123	0.162016	0.00884473
YLDs (Years Lived with Disability)	Pakistan	Male	Age-standardized	All causes	Mild vision loss	Rate	1990	0.054973	0.166215	0.00893243
YLDs (Years Lived with Disability)	Pakistan	Female	Age-standardized	All causes	Mild vision loss	Rate	1990	0.0505376	0.166297	0.00828402
YLDs (Years Lived with Disability)	Pakistan	Both	Age-standardized	All causes	Mild vision loss	Rate	1990	0.0528731	0.162819	0.00927069
YLDs (Years Lived with Disability)	Pakistan	Male	All Ages	All causes	Moderate vision loss	Number	1990	70023.5	108991	42909.1
YLDs (Years Lived with Disability)	Pakistan	Female	All Ages	All causes	Moderate vision loss	Number	1990	66421.3	104504	40246.9
YLDs (Years Lived with Disability)	Pakistan	Both	All Ages	All causes	Moderate vision loss	Number	1990	136445	213754	82747.1
YLDs (Years Lived with Disability)	Pakistan	Male	All Ages	All causes	Moderate vision loss	Rate	1990	123.187	191.739	75.4867
YLDs (Years Lived with Disability)	Pakistan	Female	All Ages	All causes	Moderate vision loss	Rate	1990	128.568	202.283	77.9037
YLDs (Years Lived with Disability)	Pakistan	Both	All Ages	All causes	Moderate vision loss	Rate	1990	125.749	196.998	76.2606
YLDs (Years Lived with Disability)	Pakistan	Male	Age-standardized	All causes	Moderate vision loss	Rate	1990	175.17	273.676	107.793
YLDs (Years Lived with Disability)	Pakistan	Female	Age-standardized	All causes	Moderate vision loss	Rate	1990	191.333	297.638	116.378
YLDs (Years Lived with Disability)	Pakistan	Both	Age-standardized	All causes	Moderate vision loss	Rate	1990	182.679	285.826	112.222
YLDs (Years Lived with Disability)	Pakistan	Male	All Ages	All causes	Severe vision loss	Number	1990	59058.6	83020.5	38994.7
YLDs (Years Lived with Disability)	Pakistan	Female	All Ages	All causes	Severe vision loss	Number	1990	50437.9	70213.6	33620.4
YLDs (Years Lived with Disability)	Pakistan	Both	All Ages	All causes	Severe vision loss	Number	1990	109497	152508	72553.8
YLDs (Years Lived with Disability)	Pakistan	Male	All Ages	All causes	Severe vision loss	Rate	1990	103.897	146.051	68.6005
YLDs (Years Lived with Disability)	Pakistan	Female	All Ages	All causes	Severe vision loss	Rate	1990	97.6299	135.909	65.0771
YLDs (Years Lived with Disability)	Pakistan	Both	All Ages	All causes	Severe vision loss	Rate	1990	100.913	140.553	66.8664
YLDs (Years Lived with Disability)	Pakistan	Male	Age-standardized	All causes	Severe vision loss	Rate	1990	170.055	238.94	110.924
YLDs (Years Lived with Disability)	Pakistan	Female	Age-standardized	All causes	Severe vision loss	Rate	1990	175.569	242.87	116.957
YLDs (Years Lived with Disability)	Pakistan	Both	Age-standardized	All causes	Severe vision loss	Rate	1990	172.43	239.639	114.128
YLDs (Years Lived with Disability)	Pakistan	Male	All Ages	All causes	Blindness	Number	1990	79587.5	105565	57474.4
YLDs (Years Lived with Disability)	Pakistan	Female	All Ages	All causes	Blindness	Number	1990	79045.2	104643	56388.8
YLDs (Years Lived with Disability)	Pakistan	Both	All Ages	All causes	Blindness	Number	1990	158633	210459	114224
YLDs (Years Lived with Disability)	Pakistan	Male	All Ages	All causes	Blindness	Rate	1990	140.012	185.712	101.11
YLDs (Years Lived with Disability)	Pakistan	Female	All Ages	All causes	Blindness	Rate	1990	153.003	202.551	109.149
YLDs (Years Lived with Disability)	Pakistan	Both	All Ages	All causes	Blindness	Rate	1990	146.198	193.961	105.27
YLDs (Years Lived with Disability)	Pakistan	Male	Age-standardized	All causes	Blindness	Rate	1990	224.013	297.598	158.7
YLDs (Years Lived with Disability)	Pakistan	Female	Age-standardized	All causes	Blindness	Rate	1990	271.797	361.349	192.943
YLDs (Years Lived with Disability)	Pakistan	Both	Age-standardized	All causes	Blindness	Rate	1990	245.073	325.208	173.823
YLDs (Years Lived with Disability)	Pakistan	Male	All Ages	All causes	Monocular vision loss	Number	1990	590.276	1101.35	272.134
YLDs (Years Lived with Disability)	Pakistan	Female	All Ages	All causes	Monocular vision loss	Number	1990	491.484	938.067	225.297
YLDs (Years Lived with Disability)	Pakistan	Both	All Ages	All causes	Monocular vision loss	Number	1990	1081.76	2004.13	498.828
YLDs (Years Lived with Disability)	Pakistan	Male	All Ages	All causes	Monocular vision loss	Rate	1990	1.03843	1.93753	0.478745
YLDs (Years Lived with Disability)	Pakistan	Female	All Ages	All causes	Monocular vision loss	Rate	1990	0.951339	1.81576	0.436094
YLDs (Years Lived with Disability)	Pakistan	Both	All Ages	All causes	Monocular vision loss	Rate	1990	0.996962	1.84703	0.459725
YLDs (Years Lived with Disability)	Pakistan	Male	Age-standardized	All causes	Monocular vision loss	Rate	1990	1.19029	2.20766	0.538701
YLDs (Years Lived with Disability)	Pakistan	Female	Age-standardized	All causes	Monocular vision loss	Rate	1990	1.11973	2.12196	0.51441
YLDs (Years Lived with Disability)	Pakistan	Both	Age-standardized	All causes	Monocular vision loss	Rate	1990	1.15644	2.13485	0.52555
YLDs (Years Lived with Disability)	Pakistan	Male	All Ages	All causes	Presbyopia	Number	1990	29727	55078.2	14400
YLDs (Years Lived with Disability)	Pakistan	Female	All Ages	All causes	Presbyopia	Number	1990	38781.7	70334.9	18364.6
YLDs (Years Lived with Disability)	Pakistan	Both	All Ages	All causes	Presbyopia	Number	1990	68508.7	126190	32850.7
YLDs (Years Lived with Disability)	Pakistan	Male	All Ages	All causes	Presbyopia	Rate	1990	52.2964	96.8949	25.3328
YLDs (Years Lived with Disability)	Pakistan	Female	All Ages	All causes	Presbyopia	Rate	1990	75.0676	136.143	35.5474
YLDs (Years Lived with Disability)	Pakistan	Both	All Ages	All causes	Presbyopia	Rate	1990	63.1384	116.298	30.2756
YLDs (Years Lived with Disability)	Pakistan	Male	Age-standardized	All causes	Presbyopia	Rate	1990	85.6244	157.98	41.3882
YLDs (Years Lived with Disability)	Pakistan	Female	Age-standardized	All causes	Presbyopia	Rate	1990	119.17	215.596	56.5326
YLDs (Years Lived with Disability)	Pakistan	Both	Age-standardized	All causes	Presbyopia	Rate	1990	101.516	185.578	48.8893
YLDs (Years Lived with Disability)	Nepal	Male	All Ages	All causes	Blindness and vision impairment	Number	1990	34326.5	47873.9	23811
YLDs (Years Lived with Disability)	Nepal	Female	All Ages	All causes	Blindness and vision impairment	Number	1990	36582.8	51462.1	25415.8
YLDs (Years Lived with Disability)	Nepal	Both	All Ages	All causes	Blindness and vision impairment	Number	1990	70909.3	99344.3	49302
YLDs (Years Lived with Disability)	Nepal	Male	All Ages	All causes	Blindness and vision impairment	Rate	1990	353.581	493.125	245.266
YLDs (Years Lived with Disability)	Nepal	Female	All Ages	All causes	Blindness and vision impairment	Rate	1990	378.509	532.46	262.968
YLDs (Years Lived with Disability)	Nepal	Both	All Ages	All causes	Blindness and vision impairment	Rate	1990	366.017	512.791	254.485
YLDs (Years Lived with Disability)	Nepal	Male	Age-standardized	All causes	Blindness and vision impairment	Rate	1990	590.752	810.372	411.769
YLDs (Years Lived with Disability)	Nepal	Female	Age-standardized	All causes	Blindness and vision impairment	Rate	1990	650.817	893.335	458.195
YLDs (Years Lived with Disability)	Nepal	Both	Age-standardized	All causes	Blindness and vision impairment	Rate	1990	620.542	855.721	434.842
YLDs (Years Lived with Disability)	Nepal	Male	All Ages	All causes	Mild vision loss	Number	1990	6.41659	18.5059	0.962988
YLDs (Years Lived with Disability)	Nepal	Female	All Ages	All causes	Mild vision loss	Number	1990	5.86634	17.836	0.962682
YLDs (Years Lived with Disability)	Nepal	Both	All Ages	All causes	Mild vision loss	Number	1990	12.2829	35.7321	2.02074
YLDs (Years Lived with Disability)	Nepal	Male	All Ages	All causes	Mild vision loss	Rate	1990	0.0660941	0.19062	0.00991926
YLDs (Years Lived with Disability)	Nepal	Female	All Ages	All causes	Mild vision loss	Rate	1990	0.0606968	0.184542	0.00996051
YLDs (Years Lived with Disability)	Nepal	Both	All Ages	All causes	Mild vision loss	Rate	1990	0.0634015	0.18444	0.0104306
YLDs (Years Lived with Disability)	Nepal	Male	Age-standardized	All causes	Mild vision loss	Rate	1990	0.0657447	0.185224	0.0102082
YLDs (Years Lived with Disability)	Nepal	Female	Age-standardized	All causes	Mild vision loss	Rate	1990	0.0603165	0.186375	0.0102762
YLDs (Years Lived with Disability)	Nepal	Both	Age-standardized	All causes	Mild vision loss	Rate	1990	0.0630272	0.187215	0.0105407
YLDs (Years Lived with Disability)	Nepal	Male	All Ages	All causes	Moderate vision loss	Number	1990	10746.6	16782.9	6465.6
YLDs (Years Lived with Disability)	Nepal	Female	All Ages	All causes	Moderate vision loss	Number	1990	10739.6	16956.7	6517.43
YLDs (Years Lived with Disability)	Nepal	Both	All Ages	All causes	Moderate vision loss	Number	1990	21486.2	33555.8	13010
YLDs (Years Lived with Disability)	Nepal	Male	All Ages	All causes	Moderate vision loss	Rate	1990	110.696	172.872	66.5989
YLDs (Years Lived with Disability)	Nepal	Female	All Ages	All causes	Moderate vision loss	Rate	1990	111.118	175.444	67.4334
YLDs (Years Lived with Disability)	Nepal	Both	All Ages	All causes	Moderate vision loss	Rate	1990	110.907	173.207	67.1545
YLDs (Years Lived with Disability)	Nepal	Male	Age-standardized	All causes	Moderate vision loss	Rate	1990	165.148	256.317	99.9405
YLDs (Years Lived with Disability)	Nepal	Female	Age-standardized	All causes	Moderate vision loss	Rate	1990	169.126	265.088	103.472
YLDs (Years Lived with Disability)	Nepal	Both	Age-standardized	All causes	Moderate vision loss	Rate	1990	166.986	260.167	102.495
YLDs (Years Lived with Disability)	Nepal	Male	All Ages	All causes	Severe vision loss	Number	1990	7455.07	10388.9	4923.33
YLDs (Years Lived with Disability)	Nepal	Female	All Ages	All causes	Severe vision loss	Number	1990	8132.69	11362	5415.12
YLDs (Years Lived with Disability)	Nepal	Both	All Ages	All causes	Severe vision loss	Number	1990	15587.8	21741.6	10334.1
YLDs (Years Lived with Disability)	Nepal	Male	All Ages	All causes	Severe vision loss	Rate	1990	76.7909	107.011	50.7128
YLDs (Years Lived with Disability)	Nepal	Female	All Ages	All causes	Severe vision loss	Rate	1990	84.1459	117.558	56.0282
YLDs (Years Lived with Disability)	Nepal	Both	All Ages	All causes	Severe vision loss	Rate	1990	80.4602	112.225	53.342
YLDs (Years Lived with Disability)	Nepal	Male	Age-standardized	All causes	Severe vision loss	Rate	1990	138.629	193.54	91.3238
YLDs (Years Lived with Disability)	Nepal	Female	Age-standardized	All causes	Severe vision loss	Rate	1990	159.508	221.254	105.856
YLDs (Years Lived with Disability)	Nepal	Both	Age-standardized	All causes	Severe vision loss	Rate	1990	148.897	208.245	98.6109
YLDs (Years Lived with Disability)	Nepal	Male	All Ages	All causes	Blindness	Number	1990	9816.2	12936.8	7088.65
YLDs (Years Lived with Disability)	Nepal	Female	All Ages	All causes	Blindness	Number	1990	10288.3	13552.7	7386.37
YLDs (Years Lived with Disability)	Nepal	Both	All Ages	All causes	Blindness	Number	1990	20104.5	26512.4	14551.4
YLDs (Years Lived with Disability)	Nepal	Male	All Ages	All causes	Blindness	Rate	1990	101.112	133.255	73.0166
YLDs (Years Lived with Disability)	Nepal	Female	All Ages	All causes	Blindness	Rate	1990	106.449	140.225	76.424
YLDs (Years Lived with Disability)	Nepal	Both	All Ages	All causes	Blindness	Rate	1990	103.774	136.851	75.111
YLDs (Years Lived with Disability)	Nepal	Male	Age-standardized	All causes	Blindness	Rate	1990	180.465	239.634	128.256
YLDs (Years Lived with Disability)	Nepal	Female	Age-standardized	All causes	Blindness	Rate	1990	202.523	268.276	143.839
YLDs (Years Lived with Disability)	Nepal	Both	Age-standardized	All causes	Blindness	Rate	1990	191.527	253.59	136.079
YLDs (Years Lived with Disability)	Nepal	Male	All Ages	All causes	Monocular vision loss	Number	1990	39.4741	77.0346	17.2594
YLDs (Years Lived with Disability)	Nepal	Female	All Ages	All causes	Monocular vision loss	Number	1990	35.0894	67.0999	15.8761
YLDs (Years Lived with Disability)	Nepal	Both	All Ages	All causes	Monocular vision loss	Number	1990	74.5634	142.619	33.2582
YLDs (Years Lived with Disability)	Nepal	Male	All Ages	All causes	Monocular vision loss	Rate	1990	0.406603	0.793495	0.17778
YLDs (Years Lived with Disability)	Nepal	Female	All Ages	All causes	Monocular vision loss	Rate	1990	0.363057	0.694258	0.164264
YLDs (Years Lived with Disability)	Nepal	Both	All Ages	All causes	Monocular vision loss	Rate	1990	0.384878	0.736165	0.171671
YLDs (Years Lived with Disability)	Nepal	Male	Age-standardized	All causes	Monocular vision loss	Rate	1990	0.480294	0.9587	0.206208
YLDs (Years Lived with Disability)	Nepal	Female	Age-standardized	All causes	Monocular vision loss	Rate	1990	0.422971	0.82382	0.190363
YLDs (Years Lived with Disability)	Nepal	Both	Age-standardized	All causes	Monocular vision loss	Rate	1990	0.451767	0.892567	0.199451
YLDs (Years Lived with Disability)	Nepal	Male	All Ages	All causes	Presbyopia	Number	1990	6262.74	11431.2	3037.12
YLDs (Years Lived with Disability)	Nepal	Female	All Ages	All causes	Presbyopia	Number	1990	7381.32	13618.5	3467.7
YLDs (Years Lived with Disability)	Nepal	Both	All Ages	All causes	Presbyopia	Number	1990	13644.1	25208.7	6503.34
YLDs (Years Lived with Disability)	Nepal	Male	All Ages	All causes	Presbyopia	Rate	1990	64.5094	117.747	31.2839
YLDs (Years Lived with Disability)	Nepal	Female	All Ages	All causes	Presbyopia	Rate	1990	76.3718	140.906	35.879
YLDs (Years Lived with Disability)	Nepal	Both	All Ages	All causes	Presbyopia	Rate	1990	70.4274	130.121	33.5687
YLDs (Years Lived with Disability)	Nepal	Male	Age-standardized	All causes	Presbyopia	Rate	1990	105.965	194.422	51.2231
YLDs (Years Lived with Disability)	Nepal	Female	Age-standardized	All causes	Presbyopia	Rate	1990	119.177	219.066	56.4862
YLDs (Years Lived with Disability)	Nepal	Both	Age-standardized	All causes	Presbyopia	Rate	1990	112.618	207.797	53.9507
YLDs (Years Lived with Disability)	Sri Lanka	Male	All Ages	All causes	Blindness and vision impairment	Number	1990	32073.9	48249.3	20675.8
YLDs (Years Lived with Disability)	Sri Lanka	Female	All Ages	All causes	Blindness and vision impairment	Number	1990	28080.1	42210.4	18134.4
YLDs (Years Lived with Disability)	Sri Lanka	Both	All Ages	All causes	Blindness and vision impairment	Number	1990	60154	90619.8	38681.9
YLDs (Years Lived with Disability)	Sri Lanka	Male	All Ages	All causes	Blindness and vision impairment	Rate	1990	370.652	557.579	238.934
YLDs (Years Lived with Disability)	Sri Lanka	Female	All Ages	All causes	Blindness and vision impairment	Rate	1990	329.349	495.082	212.697
YLDs (Years Lived with Disability)	Sri Lanka	Both	All Ages	All causes	Blindness and vision impairment	Rate	1990	350.154	527.494	225.166
YLDs (Years Lived with Disability)	Sri Lanka	Male	Age-standardized	All causes	Blindness and vision impairment	Rate	1990	496.788	738.046	320.206
YLDs (Years Lived with Disability)	Sri Lanka	Female	Age-standardized	All causes	Blindness and vision impairment	Rate	1990	449.226	671.222	291.121
YLDs (Years Lived with Disability)	Sri Lanka	Both	Age-standardized	All causes	Blindness and vision impairment	Rate	1990	473.196	705.601	304.634
YLDs (Years Lived with Disability)	Sri Lanka	Male	All Ages	All causes	Mild vision loss	Number	1990	3.39209	10.3763	0.512624
YLDs (Years Lived with Disability)	Sri Lanka	Female	All Ages	All causes	Mild vision loss	Number	1990	2.83	9.26643	0.409608
YLDs (Years Lived with Disability)	Sri Lanka	Both	All Ages	All causes	Mild vision loss	Number	1990	6.2221	18.0718	1.00688
YLDs (Years Lived with Disability)	Sri Lanka	Male	All Ages	All causes	Mild vision loss	Rate	1990	0.0391998	0.119911	0.00592399
YLDs (Years Lived with Disability)	Sri Lanka	Female	All Ages	All causes	Mild vision loss	Rate	1990	0.0331929	0.108685	0.00480425
YLDs (Years Lived with Disability)	Sri Lanka	Both	All Ages	All causes	Mild vision loss	Rate	1990	0.0362186	0.105195	0.00586104
YLDs (Years Lived with Disability)	Sri Lanka	Male	Age-standardized	All causes	Mild vision loss	Rate	1990	0.038992	0.118251	0.00580369
YLDs (Years Lived with Disability)	Sri Lanka	Female	Age-standardized	All causes	Mild vision loss	Rate	1990	0.0331035	0.108378	0.00497391
YLDs (Years Lived with Disability)	Sri Lanka	Both	Age-standardized	All causes	Mild vision loss	Rate	1990	0.0360706	0.106445	0.00601138
YLDs (Years Lived with Disability)	Sri Lanka	Male	All Ages	All causes	Moderate vision loss	Number	1990	16873.7	26457.5	10102.6
YLDs (Years Lived with Disability)	Sri Lanka	Female	All Ages	All causes	Moderate vision loss	Number	1990	11412.7	18102.1	6813.38
YLDs (Years Lived with Disability)	Sri Lanka	Both	All Ages	All causes	Moderate vision loss	Number	1990	28286.5	44428.2	16899.4
YLDs (Years Lived with Disability)	Sri Lanka	Male	All Ages	All causes	Moderate vision loss	Rate	1990	194.997	305.749	116.748
YLDs (Years Lived with Disability)	Sri Lanka	Female	All Ages	All causes	Moderate vision loss	Rate	1990	133.859	212.318	79.9135
YLDs (Years Lived with Disability)	Sri Lanka	Both	All Ages	All causes	Moderate vision loss	Rate	1990	164.654	258.615	98.3709
YLDs (Years Lived with Disability)	Sri Lanka	Male	Age-standardized	All causes	Moderate vision loss	Rate	1990	248.725	388.966	150.102
YLDs (Years Lived with Disability)	Sri Lanka	Female	Age-standardized	All causes	Moderate vision loss	Rate	1990	174.956	274.269	104.814
YLDs (Years Lived with Disability)	Sri Lanka	Both	Age-standardized	All causes	Moderate vision loss	Rate	1990	212.066	330.806	127.608
YLDs (Years Lived with Disability)	Maldives	Male	All Ages	All causes	Blindness and vision impairment	Number	2017	832.176	1193.22	563
YLDs (Years Lived with Disability)	Maldives	Female	All Ages	All causes	Blindness and vision impairment	Number	2017	654.021	931.224	444.773
YLDs (Years Lived with Disability)	Maldives	Both	All Ages	All causes	Blindness and vision impairment	Number	2017	1486.2	2115.24	1012.98
YLDs (Years Lived with Disability)	Maldives	Male	All Ages	All causes	Blindness and vision impairment	Rate	2017	308.092	441.76	208.437
YLDs (Years Lived with Disability)	Maldives	Female	All Ages	All causes	Blindness and vision impairment	Rate	2017	346.97	494.031	235.96
YLDs (Years Lived with Disability)	Maldives	Both	All Ages	All causes	Blindness and vision impairment	Rate	2017	324.072	461.238	220.886
YLDs (Years Lived with Disability)	Maldives	Male	Age-standardized	All causes	Blindness and vision impairment	Rate	2017	424.978	599.153	288.394
YLDs (Years Lived with Disability)	Maldives	Female	Age-standardized	All causes	Blindness and vision impairment	Rate	2017	443.459	627.31	299.654
YLDs (Years Lived with Disability)	India	Both	Age-standardized	All causes	Blindness and vision impairment	Rate	2017	765.602	1080.41	529.17
YLDs (Years Lived with Disability)	Pakistan	Male	All Ages	All causes	Blindness and vision impairment	Number	1990	239018	324013	167996
YLDs (Years Lived with Disability)	Pakistan	Female	All Ages	All causes	Blindness and vision impairment	Number	1990	235204	325546	166037
YLDs (Years Lived with Disability)	Pakistan	Both	All Ages	All causes	Blindness and vision impairment	Number	1990	474222	646620	334409
YLDs (Years Lived with Disability)	Pakistan	Male	All Ages	All causes	Blindness and vision impairment	Rate	1990	420.487	570.011	295.542
YLDs (Years Lived with Disability)	Pakistan	Female	All Ages	All causes	Blindness and vision impairment	Rate	1990	455.271	630.141	321.388
YLDs (Years Lived with Disability)	Pakistan	Both	All Ages	All causes	Blindness and vision impairment	Rate	1990	437.048	595.932	308.195
YLDs (Years Lived with Disability)	Pakistan	Male	Age-standardized	All causes	Blindness and vision impairment	Rate	1990	656.108	884.393	461.76
YLDs (Years Lived with Disability)	Pakistan	Female	Age-standardized	All causes	Blindness and vision impairment	Rate	1990	759.04	1029.99	537.404
YLDs (Years Lived with Disability)	Pakistan	Both	Age-standardized	All causes	Blindness and vision impairment	Rate	1990	702.907	951.787	495.954
YLDs (Years Lived with Disability)	Bhutan	Male	All Ages	All causes	Blindness and vision impairment	Number	2017	1069.14	1578.22	717.708
YLDs (Years Lived with Disability)	Bhutan	Female	All Ages	All causes	Blindness and vision impairment	Number	2017	1181.7	1742.55	793.406
YLDs (Years Lived with Disability)	Bhutan	Both	All Ages	All causes	Blindness and vision impairment	Number	2017	2250.83	3316.15	1508.79
YLDs (Years Lived with Disability)	Bhutan	Male	All Ages	All causes	Blindness and vision impairment	Rate	2017	210.936	311.376	141.601
YLDs (Years Lived with Disability)	Bhutan	Female	All Ages	All causes	Blindness and vision impairment	Rate	2017	262.275	386.755	176.095
YLDs (Years Lived with Disability)	Bhutan	Both	All Ages	All causes	Blindness and vision impairment	Rate	2017	235.096	346.367	157.591
YLDs (Years Lived with Disability)	Bhutan	Male	Age-standardized	All causes	Blindness and vision impairment	Rate	2017	285.614	414.579	191.489
YLDs (Years Lived with Disability)	Bhutan	Female	Age-standardized	All causes	Blindness and vision impairment	Rate	2017	345.231	504.303	235.321
YLDs (Years Lived with Disability)	Afghanistan	Both	Age-standardized	All causes	Blindness and vision impairment	Rate	2017	662.069	923.342	462.582
YLDs (Years Lived with Disability)	Sri Lanka	Male	All Ages	All causes	Severe vision loss	Number	1990	6566.47	9237.18	4318.71
YLDs (Years Lived with Disability)	Sri Lanka	Female	All Ages	All causes	Severe vision loss	Number	1990	5921.49	8313.99	3893.81
YLDs (Years Lived with Disability)	Sri Lanka	Both	All Ages	All causes	Severe vision loss	Number	1990	12488	17549.8	8239.53
YLDs (Years Lived with Disability)	Sri Lanka	Male	All Ages	All causes	Severe vision loss	Rate	1990	75.8835	106.747	49.908
YLDs (Years Lived with Disability)	Sri Lanka	Female	All Ages	All causes	Severe vision loss	Rate	1990	69.4527	97.514	45.6701
YLDs (Years Lived with Disability)	Sri Lanka	Both	All Ages	All causes	Severe vision loss	Rate	1990	72.692	102.157	47.962
YLDs (Years Lived with Disability)	Sri Lanka	Male	Age-standardized	All causes	Severe vision loss	Rate	1990	114.435	161.331	75.0658
YLDs (Years Lived with Disability)	Sri Lanka	Female	Age-standardized	All causes	Severe vision loss	Rate	1990	106.507	149.689	69.2831
YLDs (Years Lived with Disability)	Sri Lanka	Both	Age-standardized	All causes	Severe vision loss	Rate	1990	110.51	155.6	72.0654
YLDs (Years Lived with Disability)	Sri Lanka	Male	All Ages	All causes	Blindness	Number	1990	1513.18	1949.31	1121.29
YLDs (Years Lived with Disability)	Sri Lanka	Female	All Ages	All causes	Blindness	Number	1990	1762.35	2268.78	1315.08
YLDs (Years Lived with Disability)	Sri Lanka	Both	All Ages	All causes	Blindness	Number	1990	3275.52	4192.12	2442.51
YLDs (Years Lived with Disability)	Sri Lanka	Male	All Ages	All causes	Blindness	Rate	1990	17.4866	22.5266	12.9578
YLDs (Years Lived with Disability)	Sri Lanka	Female	All Ages	All causes	Blindness	Rate	1990	20.6704	26.6103	15.4245
YLDs (Years Lived with Disability)	Sri Lanka	Both	All Ages	All causes	Blindness	Rate	1990	19.0667	24.4022	14.2178
YLDs (Years Lived with Disability)	Sri Lanka	Male	Age-standardized	All causes	Blindness	Rate	1990	23.7631	31.0214	17.263
YLDs (Years Lived with Disability)	Sri Lanka	Female	Age-standardized	All causes	Blindness	Rate	1990	28.5444	37.1235	20.989
YLDs (Years Lived with Disability)	Sri Lanka	Both	Age-standardized	All causes	Blindness	Rate	1990	26.1556	33.9607	19.3094
YLDs (Years Lived with Disability)	Sri Lanka	Male	All Ages	All causes	Monocular vision loss	Number	1990	53.2155	95.4463	25.5648
YLDs (Years Lived with Disability)	Sri Lanka	Female	All Ages	All causes	Monocular vision loss	Number	1990	44.6884	79.2289	21.0101
YLDs (Years Lived with Disability)	Sri Lanka	Both	All Ages	All causes	Monocular vision loss	Number	1990	97.9038	175.603	47.1716
YLDs (Years Lived with Disability)	Sri Lanka	Male	All Ages	All causes	Monocular vision loss	Rate	1990	0.614969	1.103	0.295432
YLDs (Years Lived with Disability)	Sri Lanka	Female	All Ages	All causes	Monocular vision loss	Rate	1990	0.524146	0.929269	0.246425
YLDs (Years Lived with Disability)	Sri Lanka	Both	All Ages	All causes	Monocular vision loss	Rate	1990	0.569894	1.02218	0.274584
YLDs (Years Lived with Disability)	Sri Lanka	Male	Age-standardized	All causes	Monocular vision loss	Rate	1990	0.647301	1.16489	0.309292
YLDs (Years Lived with Disability)	Sri Lanka	Female	Age-standardized	All causes	Monocular vision loss	Rate	1990	0.550073	0.972179	0.260616
YLDs (Years Lived with Disability)	Sri Lanka	Both	Age-standardized	All causes	Monocular vision loss	Rate	1990	0.598961	1.05052	0.288113
YLDs (Years Lived with Disability)	Sri Lanka	Male	All Ages	All causes	Presbyopia	Number	1990	7063.86	12997.8	3426.7
YLDs (Years Lived with Disability)	Sri Lanka	Female	All Ages	All causes	Presbyopia	Number	1990	8936.03	16333.7	4305.07
YLDs (Years Lived with Disability)	Sri Lanka	Both	All Ages	All causes	Presbyopia	Number	1990	15999.9	29489.5	7735.17
YLDs (Years Lived with Disability)	Sri Lanka	Male	All Ages	All causes	Presbyopia	Rate	1990	81.6315	150.205	39.5997
YLDs (Years Lived with Disability)	Sri Lanka	Female	All Ages	All causes	Presbyopia	Rate	1990	104.81	191.576	50.4938
YLDs (Years Lived with Disability)	Sri Lanka	Both	All Ages	All causes	Presbyopia	Rate	1990	93.1348	171.657	45.0262
YLDs (Years Lived with Disability)	Sri Lanka	Male	Age-standardized	All causes	Presbyopia	Rate	1990	109.179	201.446	52.8893
YLDs (Years Lived with Disability)	Sri Lanka	Female	Age-standardized	All causes	Presbyopia	Rate	1990	138.635	250.53	66.4609
YLDs (Years Lived with Disability)	Sri Lanka	Both	Age-standardized	All causes	Presbyopia	Rate	1990	123.829	227.166	59.921
YLDs (Years Lived with Disability)	Bhutan	Male	All Ages	All causes	Mild vision loss	Number	2017	0.286413	0.864286	0.046123
YLDs (Years Lived with Disability)	Bhutan	Female	All Ages	All causes	Mild vision loss	Number	2017	0.231245	0.725238	0.040917
YLDs (Years Lived with Disability)	Bhutan	Both	All Ages	All causes	Mild vision loss	Number	2017	0.517658	1.53863	0.0900238
YLDs (Years Lived with Disability)	Bhutan	Male	All Ages	All causes	Mild vision loss	Rate	2017	0.056508	0.17052	0.00909987
YLDs (Years Lived with Disability)	Bhutan	Female	All Ages	All causes	Mild vision loss	Rate	2017	0.0513242	0.160965	0.00908144
YLDs (Years Lived with Disability)	Bhutan	Both	All Ages	All causes	Mild vision loss	Rate	2017	0.0540685	0.160707	0.00940284
YLDs (Years Lived with Disability)	Bhutan	Male	Age-standardized	All causes	Mild vision loss	Rate	2017	0.0564565	0.170122	0.0092687
YLDs (Years Lived with Disability)	Bhutan	Female	Age-standardized	All causes	Mild vision loss	Rate	2017	0.0512239	0.161658	0.00891617
YLDs (Years Lived with Disability)	Bhutan	Both	Age-standardized	All causes	Mild vision loss	Rate	2017	0.0539686	0.160113	0.00945423
YLDs (Years Lived with Disability)	Bhutan	Male	All Ages	All causes	Moderate vision loss	Number	2017	285.012	450.87	168.633
YLDs (Years Lived with Disability)	Bhutan	Female	All Ages	All causes	Moderate vision loss	Number	2017	263.039	414.82	159.997
YLDs (Years Lived with Disability)	Bhutan	Both	All Ages	All causes	Moderate vision loss	Number	2017	548.051	870.438	330.979
YLDs (Years Lived with Disability)	Bhutan	Male	All Ages	All causes	Moderate vision loss	Rate	2017	56.2317	88.9548	33.2705
YLDs (Years Lived with Disability)	Bhutan	Female	All Ages	All causes	Moderate vision loss	Rate	2017	58.3809	92.0684	35.5109
YLDs (Years Lived with Disability)	Bhutan	Both	All Ages	All causes	Moderate vision loss	Rate	2017	57.2431	90.9159	34.5703
YLDs (Years Lived with Disability)	Bhutan	Male	Age-standardized	All causes	Moderate vision loss	Rate	2017	73.758	114.765	43.5851
YLDs (Years Lived with Disability)	Bhutan	Female	Age-standardized	All causes	Moderate vision loss	Rate	2017	74.2051	115.107	44.7885
YLDs (Years Lived with Disability)	Bhutan	Both	Age-standardized	All causes	Moderate vision loss	Rate	2017	73.8413	114.846	44.0475
YLDs (Years Lived with Disability)	Bhutan	Male	All Ages	All causes	Severe vision loss	Number	2017	189.842	267.956	124.808
YLDs (Years Lived with Disability)	Bhutan	Female	All Ages	All causes	Severe vision loss	Number	2017	232.191	324.999	155.136
YLDs (Years Lived with Disability)	Bhutan	Both	All Ages	All causes	Severe vision loss	Number	2017	422.033	591.192	280.019
YLDs (Years Lived with Disability)	Bhutan	Male	All Ages	All causes	Severe vision loss	Rate	2017	37.455	52.8664	24.624
YLDs (Years Lived with Disability)	Bhutan	Female	All Ages	All causes	Severe vision loss	Rate	2017	51.5342	72.1328	34.432
YLDs (Years Lived with Disability)	Bhutan	Both	All Ages	All causes	Severe vision loss	Rate	2017	44.0807	61.7491	29.2475
YLDs (Years Lived with Disability)	Bhutan	Male	Age-standardized	All causes	Severe vision loss	Rate	2017	55.4519	77.4757	36.6736
YLDs (Years Lived with Disability)	Bhutan	Female	Age-standardized	All causes	Severe vision loss	Rate	2017	74.065	103.918	49.4169
YLDs (Years Lived with Disability)	Bhutan	Both	Age-standardized	All causes	Severe vision loss	Rate	2017	64.6222	90.1626	42.8188
YLDs (Years Lived with Disability)	Bhutan	Male	All Ages	All causes	Blindness	Number	2017	236.236	307.887	175.442
YLDs (Years Lived with Disability)	Bhutan	Female	All Ages	All causes	Blindness	Number	2017	224.287	292.765	165.251
YLDs (Years Lived with Disability)	Bhutan	Both	All Ages	All causes	Blindness	Number	2017	460.524	599.522	338.931
YLDs (Years Lived with Disability)	Bhutan	Male	All Ages	All causes	Blindness	Rate	2017	46.6084	60.7448	34.6139
YLDs (Years Lived with Disability)	Bhutan	Female	All Ages	All causes	Blindness	Rate	2017	49.7801	64.9785	36.6771
YLDs (Years Lived with Disability)	Bhutan	Both	All Ages	All causes	Blindness	Rate	2017	48.101	62.6191	35.4008
YLDs (Years Lived with Disability)	Bhutan	Male	Age-standardized	All causes	Blindness	Rate	2017	65.0447	85.5019	46.9505
YLDs (Years Lived with Disability)	Bhutan	Female	Age-standardized	All causes	Blindness	Rate	2017	69.2377	91.4916	50.0811
YLDs (Years Lived with Disability)	Bhutan	Both	Age-standardized	All causes	Blindness	Rate	2017	67.2721	88.3378	48.6732
YLDs (Years Lived with Disability)	Bhutan	Male	All Ages	All causes	Monocular vision loss	Number	2017	2.32932	4.66585	1.01627
YLDs (Years Lived with Disability)	Bhutan	Female	All Ages	All causes	Monocular vision loss	Number	2017	2.04006	4.03936	0.856187
YLDs (Years Lived with Disability)	Bhutan	Both	All Ages	All causes	Monocular vision loss	Number	2017	4.36938	8.59719	1.87129
YLDs (Years Lived with Disability)	Bhutan	Male	All Ages	All causes	Monocular vision loss	Rate	2017	0.459565	0.920552	0.200506
YLDs (Years Lived with Disability)	Bhutan	Female	All Ages	All causes	Monocular vision loss	Rate	2017	0.452786	0.896527	0.190029
YLDs (Years Lived with Disability)	Bhutan	Both	All Ages	All causes	Monocular vision loss	Rate	2017	0.456375	0.897963	0.195454
YLDs (Years Lived with Disability)	Bhutan	Male	Age-standardized	All causes	Monocular vision loss	Rate	2017	0.488614	0.989753	0.211927
YLDs (Years Lived with Disability)	Bhutan	Female	Age-standardized	All causes	Monocular vision loss	Rate	2017	0.483324	0.961164	0.204018
YLDs (Years Lived with Disability)	Bhutan	Both	Age-standardized	All causes	Monocular vision loss	Rate	2017	0.486019	0.96648	0.208608
YLDs (Years Lived with Disability)	Bhutan	Male	All Ages	All causes	Presbyopia	Number	2017	355.429	663.27	165.956
YLDs (Years Lived with Disability)	Bhutan	Female	All Ages	All causes	Presbyopia	Number	2017	459.91	848.731	219.368
YLDs (Years Lived with Disability)	Bhutan	Both	All Ages	All causes	Presbyopia	Number	2017	815.339	1511.91	385.314
YLDs (Years Lived with Disability)	Bhutan	Male	All Ages	All causes	Presbyopia	Rate	2017	70.1246	130.86	32.7425
YLDs (Years Lived with Disability)	Bhutan	Female	All Ages	All causes	Presbyopia	Rate	2017	102.076	188.374	48.6882
YLDs (Years Lived with Disability)	Bhutan	Both	All Ages	All causes	Presbyopia	Rate	2017	85.1609	157.917	40.2455
YLDs (Years Lived with Disability)	Bhutan	Male	Age-standardized	All causes	Presbyopia	Rate	2017	90.8147	167.696	42.6743
YLDs (Years Lived with Disability)	Bhutan	Female	Age-standardized	All causes	Presbyopia	Rate	2017	127.189	236.148	60.8726
YLDs (Years Lived with Disability)	Bhutan	Both	Age-standardized	All causes	Presbyopia	Rate	2017	107.559	199.297	50.8875
YLDs (Years Lived with Disability)	Maldives	Male	All Ages	All causes	Mild vision loss	Number	2017	0.0836168	0.262804	0.0127326
YLDs (Years Lived with Disability)	Maldives	Female	All Ages	All causes	Mild vision loss	Number	2017	0.0590916	0.19406	0.00825377
YLDs (Years Lived with Disability)	Maldives	Both	All Ages	All causes	Mild vision loss	Number	2017	0.142708	0.440556	0.0213226
YLDs (Years Lived with Disability)	Maldives	Male	All Ages	All causes	Mild vision loss	Rate	2017	0.030957	0.0972966	0.00471394
YLDs (Years Lived with Disability)	Maldives	Female	All Ages	All causes	Mild vision loss	Rate	2017	0.0313491	0.102953	0.00437877
YLDs (Years Lived with Disability)	Maldives	Both	All Ages	All causes	Mild vision loss	Rate	2017	0.0311182	0.0960652	0.00464949
YLDs (Years Lived with Disability)	Maldives	Male	Age-standardized	All causes	Mild vision loss	Rate	2017	0.0306878	0.0958336	0.00523674
YLDs (Years Lived with Disability)	Maldives	Female	Age-standardized	All causes	Mild vision loss	Rate	2017	0.0312764	0.101719	0.00436194
YLDs (Years Lived with Disability)	Maldives	Both	Age-standardized	All causes	Mild vision loss	Rate	2017	0.0309611	0.0961836	0.00482502
YLDs (Years Lived with Disability)	Maldives	Male	All Ages	All causes	Moderate vision loss	Number	2017	261.465	412.676	154.143
YLDs (Years Lived with Disability)	Maldives	Female	All Ages	All causes	Moderate vision loss	Number	2017	179.816	281.968	106.332
YLDs (Years Lived with Disability)	Maldives	Both	All Ages	All causes	Moderate vision loss	Number	2017	441.281	691.407	265.474
YLDs (Years Lived with Disability)	Maldives	Male	All Ages	All causes	Moderate vision loss	Rate	2017	96.8009	152.783	57.0676
YLDs (Years Lived with Disability)	Maldives	Female	All Ages	All causes	Moderate vision loss	Rate	2017	95.3958	149.589	56.411
YLDs (Years Lived with Disability)	Maldives	Both	All Ages	All causes	Moderate vision loss	Rate	2017	96.2234	150.764	57.8878
YLDs (Years Lived with Disability)	Maldives	Male	Age-standardized	All causes	Moderate vision loss	Rate	2017	133.574	210.976	79.2263
YLDs (Years Lived with Disability)	Maldives	Female	Age-standardized	All causes	Moderate vision loss	Rate	2017	120.54	187.967	71.9335
YLDs (Years Lived with Disability)	Maldives	Both	Age-standardized	All causes	Moderate vision loss	Rate	2017	127.856	199.564	75.6151
YLDs (Years Lived with Disability)	Maldives	Male	All Ages	All causes	Severe vision loss	Number	2017	208.986	295.907	133.68
YLDs (Years Lived with Disability)	Maldives	Female	All Ages	All causes	Severe vision loss	Number	2017	176.501	248.548	114.786
YLDs (Years Lived with Disability)	Maldives	Both	All Ages	All causes	Severe vision loss	Number	2017	385.487	543.198	248.566
YLDs (Years Lived with Disability)	Maldives	Male	All Ages	All causes	Severe vision loss	Rate	2017	77.3718	109.552	49.4918
YLDs (Years Lived with Disability)	Maldives	Female	All Ages	All causes	Severe vision loss	Rate	2017	93.6372	131.859	60.8959
YLDs (Years Lived with Disability)	Maldives	Both	All Ages	All causes	Severe vision loss	Rate	2017	84.0572	118.447	54.2009
YLDs (Years Lived with Disability)	Maldives	Male	Age-standardized	All causes	Severe vision loss	Rate	2017	121.663	173.148	78.1633
YLDs (Years Lived with Disability)	Maldives	Female	Age-standardized	All causes	Severe vision loss	Rate	2017	130.298	183.502	84.9037
YLDs (Years Lived with Disability)	Maldives	Both	Age-standardized	All causes	Severe vision loss	Rate	2017	125.78	178.553	80.8267
YLDs (Years Lived with Disability)	Maldives	Male	All Ages	All causes	Blindness	Number	2017	162.552	216.912	115.134
YLDs (Years Lived with Disability)	Maldives	Female	All Ages	All causes	Blindness	Number	2017	137.098	183.36	96.7464
YLDs (Years Lived with Disability)	Maldives	Both	All Ages	All causes	Blindness	Number	2017	299.65	400.781	212.042
YLDs (Years Lived with Disability)	Maldives	Male	All Ages	All causes	Blindness	Rate	2017	60.1809	80.3063	42.6254
YLDs (Years Lived with Disability)	Maldives	Female	All Ages	All causes	Blindness	Rate	2017	72.7327	97.2757	51.3257
YLDs (Years Lived with Disability)	Maldives	Both	All Ages	All causes	Blindness	Rate	2017	65.34	87.3922	46.2367
YLDs (Years Lived with Disability)	Maldives	Male	Age-standardized	All causes	Blindness	Rate	2017	79.3108	107.743	54.4901
YLDs (Years Lived with Disability)	Maldives	Female	Age-standardized	All causes	Blindness	Rate	2017	92.6186	124.781	64.1551
YLDs (Years Lived with Disability)	Maldives	Both	Age-standardized	All causes	Blindness	Rate	2017	85.4843	115.876	58.8128
YLDs (Years Lived with Disability)	Maldives	Male	All Ages	All causes	Monocular vision loss	Number	2017	0.464702	0.865084	0.210227
YLDs (Years Lived with Disability)	Maldives	Female	All Ages	All causes	Monocular vision loss	Number	2017	0.268044	0.506972	0.117876
YLDs (Years Lived with Disability)	Maldives	Both	All Ages	All causes	Monocular vision loss	Number	2017	0.732746	1.36283	0.329049
YLDs (Years Lived with Disability)	Maldives	Male	All Ages	All causes	Monocular vision loss	Rate	2017	0.172044	0.320276	0.0778315
YLDs (Years Lived with Disability)	Maldives	Female	All Ages	All causes	Monocular vision loss	Rate	2017	0.142202	0.268958	0.0625353
YLDs (Years Lived with Disability)	Maldives	Both	All Ages	All causes	Monocular vision loss	Rate	2017	0.159779	0.29717	0.0717506
YLDs (Years Lived with Disability)	Maldives	Male	Age-standardized	All causes	Monocular vision loss	Rate	2017	0.170326	0.318191	0.0771176
YLDs (Years Lived with Disability)	Maldives	Female	Age-standardized	All causes	Monocular vision loss	Rate	2017	0.143334	0.271022	0.0630299
YLDs (Years Lived with Disability)	Maldives	Both	Age-standardized	All causes	Monocular vision loss	Rate	2017	0.158791	0.2955	0.0711108
YLDs (Years Lived with Disability)	Maldives	Male	All Ages	All causes	Presbyopia	Number	2017	198.625	368.926	95.718
YLDs (Years Lived with Disability)	Maldives	Female	All Ages	All causes	Presbyopia	Number	2017	160.278	292.792	76.7044
YLDs (Years Lived with Disability)	Maldives	Both	All Ages	All causes	Presbyopia	Number	2017	358.903	660.461	171.535
YLDs (Years Lived with Disability)	Maldives	Male	All Ages	All causes	Presbyopia	Rate	2017	73.5358	136.586	35.4372
YLDs (Years Lived with Disability)	Maldives	Female	All Ages	All causes	Presbyopia	Rate	2017	85.0306	155.331	40.6931
YLDs (Years Lived with Disability)	Maldives	Both	All Ages	All causes	Presbyopia	Rate	2017	78.2604	144.017	37.4039
YLDs (Years Lived with Disability)	Maldives	Male	Age-standardized	All causes	Presbyopia	Rate	2017	90.2281	165.686	43.233
YLDs (Years Lived with Disability)	Maldives	Female	Age-standardized	All causes	Presbyopia	Rate	2017	99.8276	183.186	47.4446
YLDs (Years Lived with Disability)	Maldives	Both	Age-standardized	All causes	Presbyopia	Rate	2017	94.3334	173.775	45.0764
YLDs (Years Lived with Disability)	India	Male	All Ages	All causes	Mild vision loss	Number	2017	452.627	1341.09	83.66
YLDs (Years Lived with Disability)	India	Female	All Ages	All causes	Mild vision loss	Number	2017	390.519	1180.77	70.9153
YLDs (Years Lived with Disability)	India	Both	All Ages	All causes	Mild vision loss	Number	2017	843.146	2537.85	154.536
YLDs (Years Lived with Disability)	India	Male	All Ages	All causes	Mild vision loss	Rate	2017	0.0639087	0.189356	0.0118124
YLDs (Years Lived with Disability)	India	Female	All Ages	All causes	Mild vision loss	Rate	2017	0.0580853	0.175626	0.0105478
YLDs (Years Lived with Disability)	India	Both	All Ages	All causes	Mild vision loss	Rate	2017	0.0610728	0.183828	0.0111937
YLDs (Years Lived with Disability)	India	Male	Age-standardized	All causes	Mild vision loss	Rate	2017	0.0636142	0.188218	0.0117524
YLDs (Years Lived with Disability)	India	Female	Age-standardized	All causes	Mild vision loss	Rate	2017	0.0579029	0.175205	0.0105289
YLDs (Years Lived with Disability)	India	Both	Age-standardized	All causes	Mild vision loss	Rate	2017	0.0608203	0.183106	0.0111077
YLDs (Years Lived with Disability)	India	Male	All Ages	All causes	Moderate vision loss	Number	2017	1.09206e+06	1.71536e+06	663502
YLDs (Years Lived with Disability)	India	Female	All Ages	All causes	Moderate vision loss	Number	2017	1.09968e+06	1.7314e+06	665576
YLDs (Years Lived with Disability)	India	Both	All Ages	All causes	Moderate vision loss	Number	2017	2.19174e+06	3.45029e+06	1.32973e+06
YLDs (Years Lived with Disability)	India	Male	All Ages	All causes	Moderate vision loss	Rate	2017	154.193	242.2	93.6833
YLDs (Years Lived with Disability)	India	Female	All Ages	All causes	Moderate vision loss	Rate	2017	163.565	257.526	98.9968
YLDs (Years Lived with Disability)	India	Both	All Ages	All causes	Moderate vision loss	Rate	2017	158.757	249.919	96.3178
YLDs (Years Lived with Disability)	India	Male	Age-standardized	All causes	Moderate vision loss	Rate	2017	185.769	290.619	112.819
YLDs (Years Lived with Disability)	India	Female	Age-standardized	All causes	Moderate vision loss	Rate	2017	183.65	286.937	111.464
YLDs (Years Lived with Disability)	India	Both	Age-standardized	All causes	Moderate vision loss	Rate	2017	184.576	289.705	112.362
YLDs (Years Lived with Disability)	India	Male	All Ages	All causes	Severe vision loss	Number	2017	865317	1.23237e+06	562510
YLDs (Years Lived with Disability)	India	Female	All Ages	All causes	Severe vision loss	Number	2017	1.0233e+06	1.41239e+06	680351
YLDs (Years Lived with Disability)	India	Both	All Ages	All causes	Severe vision loss	Number	2017	1.88862e+06	2.64887e+06	1.249e+06
YLDs (Years Lived with Disability)	India	Male	All Ages	All causes	Severe vision loss	Rate	2017	122.179	174.005	79.4237
YLDs (Years Lived with Disability)	India	Female	All Ages	All causes	Severe vision loss	Rate	2017	152.204	210.077	101.194
YLDs (Years Lived with Disability)	India	Both	All Ages	All causes	Severe vision loss	Rate	2017	136.801	191.869	90.4707
YLDs (Years Lived with Disability)	India	Male	Age-standardized	All causes	Severe vision loss	Rate	2017	159.078	226.405	103.824
YLDs (Years Lived with Disability)	India	Female	Age-standardized	All causes	Severe vision loss	Rate	2017	181.312	249.939	121.117
YLDs (Years Lived with Disability)	India	Both	Age-standardized	All causes	Severe vision loss	Rate	2017	170.747	238.568	112.5
YLDs (Years Lived with Disability)	India	Male	All Ages	All causes	Blindness	Number	2017	958471	1.26226e+06	687556
YLDs (Years Lived with Disability)	India	Female	All Ages	All causes	Blindness	Number	2017	1.32501e+06	1.74126e+06	949244
YLDs (Years Lived with Disability)	India	Both	All Ages	All causes	Blindness	Number	2017	2.28348e+06	2.99722e+06	1.63948e+06
YLDs (Years Lived with Disability)	India	Male	All Ages	All causes	Blindness	Rate	2017	135.331	178.225	97.0796
YLDs (Years Lived with Disability)	India	Female	All Ages	All causes	Blindness	Rate	2017	197.08	258.993	141.189
YLDs (Years Lived with Disability)	India	Both	All Ages	All causes	Blindness	Rate	2017	165.402	217.102	118.755
YLDs (Years Lived with Disability)	India	Male	Age-standardized	All causes	Blindness	Rate	2017	177.185	233.975	125.999
YLDs (Years Lived with Disability)	India	Female	Age-standardized	All causes	Blindness	Rate	2017	236.268	309.936	167.995
YLDs (Years Lived with Disability)	India	Both	Age-standardized	All causes	Blindness	Rate	2017	207.982	272.859	148.305
YLDs (Years Lived with Disability)	India	Male	All Ages	All causes	Monocular vision loss	Number	2017	3683.42	8167.61	1243.01
YLDs (Years Lived with Disability)	India	Female	All Ages	All causes	Monocular vision loss	Number	2017	4039.96	8906.8	1288.68
YLDs (Years Lived with Disability)	India	Both	All Ages	All causes	Monocular vision loss	Number	2017	7723.38	16966.3	2530.6
YLDs (Years Lived with Disability)	India	Male	All Ages	All causes	Monocular vision loss	Rate	2017	0.520081	1.15323	0.175507
YLDs (Years Lived with Disability)	India	Female	All Ages	All causes	Monocular vision loss	Rate	2017	0.600898	1.32479	0.191677
YLDs (Years Lived with Disability)	India	Both	All Ages	All causes	Monocular vision loss	Rate	2017	0.559438	1.22894	0.183302
YLDs (Years Lived with Disability)	India	Male	Age-standardized	All causes	Monocular vision loss	Rate	2017	0.558267	1.23952	0.185423
YLDs (Years Lived with Disability)	India	Female	Age-standardized	All causes	Monocular vision loss	Rate	2017	0.623597	1.37607	0.199509
YLDs (Years Lived with Disability)	India	Both	Age-standardized	All causes	Monocular vision loss	Rate	2017	0.590327	1.29694	0.191117
YLDs (Years Lived with Disability)	India	Male	All Ages	All causes	Presbyopia	Number	2017	974276	1.78626e+06	463071
YLDs (Years Lived with Disability)	India	Female	All Ages	All causes	Presbyopia	Number	2017	1.51007e+06	2.76024e+06	716698
YLDs (Years Lived with Disability)	India	Both	All Ages	All causes	Presbyopia	Number	2017	2.48434e+06	4.54516e+06	1.17891e+06
YLDs (Years Lived with Disability)	India	Male	All Ages	All causes	Presbyopia	Rate	2017	137.563	252.211	65.3833
YLDs (Years Lived with Disability)	India	Female	All Ages	All causes	Presbyopia	Rate	2017	224.605	410.554	106.601
YLDs (Years Lived with Disability)	India	Both	All Ages	All causes	Presbyopia	Rate	2017	179.952	329.226	85.3936
YLDs (Years Lived with Disability)	India	Male	Age-standardized	All causes	Presbyopia	Rate	2017	162.491	298.819	77.1113
YLDs (Years Lived with Disability)	India	Female	Age-standardized	All causes	Presbyopia	Rate	2017	241.898	442.685	114.825
YLDs (Years Lived with Disability)	India	Both	Age-standardized	All causes	Presbyopia	Rate	2017	201.645	369.679	95.6548
YLDs (Years Lived with Disability)	India	Male	All Ages	All causes	Blindness and vision impairment	Number	2017	3.89426e+06	5.52192e+06	2.6446e+06
YLDs (Years Lived with Disability)	India	Female	All Ages	All causes	Blindness and vision impairment	Number	2017	4.96249e+06	7.11813e+06	3.41639e+06
YLDs (Years Lived with Disability)	India	Both	All Ages	All causes	Blindness and vision impairment	Number	2017	8.85675e+06	1.26366e+07	6.08304e+06
YLDs (Years Lived with Disability)	India	Male	All Ages	All causes	Blindness and vision impairment	Rate	2017	549.85	779.669	373.404
YLDs (Years Lived with Disability)	India	Female	All Ages	All causes	Blindness and vision impairment	Rate	2017	738.114	1058.74	508.149
YLDs (Years Lived with Disability)	India	Both	All Ages	All causes	Blindness and vision impairment	Rate	2017	641.533	915.322	440.621
YLDs (Years Lived with Disability)	India	Male	Age-standardized	All causes	Blindness and vision impairment	Rate	2017	685.145	961.256	467.125
YLDs (Years Lived with Disability)	India	Female	Age-standardized	All causes	Blindness and vision impairment	Rate	2017	843.81	1194.29	586.022
YLDs (Years Lived with Disability)	Bangladesh	Both	Age-standardized	All causes	Blindness and vision impairment	Rate	2017	567.178	782.525	398.657
YLDs (Years Lived with Disability)	Nepal	Male	All Ages	All causes	Blindness and vision impairment	Number	2017	51845.9	72001.4	36303
YLDs (Years Lived with Disability)	Nepal	Female	All Ages	All causes	Blindness and vision impairment	Number	2017	64153.5	89480.3	44491.5
YLDs (Years Lived with Disability)	Nepal	Both	All Ages	All causes	Blindness and vision impairment	Number	2017	115999	162229	80493.7
YLDs (Years Lived with Disability)	Nepal	Male	All Ages	All causes	Blindness and vision impairment	Rate	2017	362.668	503.658	253.943
YLDs (Years Lived with Disability)	Nepal	Female	All Ages	All causes	Blindness and vision impairment	Rate	2017	411.35	573.745	285.279
YLDs (Years Lived with Disability)	Nepal	Both	All Ages	All causes	Blindness and vision impairment	Rate	2017	388.068	542.724	269.286
YLDs (Years Lived with Disability)	Nepal	Male	Age-standardized	All causes	Blindness and vision impairment	Rate	2017	469.176	649.836	327.227
YLDs (Years Lived with Disability)	Nepal	Female	Age-standardized	All causes	Blindness and vision impairment	Rate	2017	521.845	724.243	364.518
YLDs (Years Lived with Disability)	Pakistan	Both	Age-standardized	All causes	Blindness and vision impairment	Rate	2017	552.98	752.955	392.977
YLDs (Years Lived with Disability)	Sri Lanka	Male	All Ages	All causes	Blindness and vision impairment	Number	2017	44369.1	66028.7	28724.7
YLDs (Years Lived with Disability)	Sri Lanka	Female	All Ages	All causes	Blindness and vision impairment	Number	2017	49759.7	75209.8	32397.2
YLDs (Years Lived with Disability)	Sri Lanka	Both	All Ages	All causes	Blindness and vision impairment	Number	2017	94128.8	140903	60648.5
YLDs (Years Lived with Disability)	Sri Lanka	Male	All Ages	All causes	Blindness and vision impairment	Rate	2017	424.894	632.314	275.078
YLDs (Years Lived with Disability)	Sri Lanka	Female	All Ages	All causes	Blindness and vision impairment	Rate	2017	446.113	674.283	290.453
YLDs (Years Lived with Disability)	Sri Lanka	Both	All Ages	All causes	Blindness and vision impairment	Rate	2017	435.853	652.436	280.826
YLDs (Years Lived with Disability)	Sri Lanka	Male	Age-standardized	All causes	Blindness and vision impairment	Rate	2017	410.632	608.91	264.013
YLDs (Years Lived with Disability)	Sri Lanka	Female	Age-standardized	All causes	Blindness and vision impairment	Rate	2017	383.773	576.921	249.793
YLDs (Years Lived with Disability)	Nepal	Both	Age-standardized	All causes	Blindness and vision impairment	Rate	2017	497.13	685.358	345.504
YLDs (Years Lived with Disability)	Sri Lanka	Male	All Ages	All causes	Mild vision loss	Number	2017	3.6462	11.6728	0.517005
YLDs (Years Lived with Disability)	Sri Lanka	Female	All Ages	All causes	Mild vision loss	Number	2017	3.51012	10.9414	0.53131
YLDs (Years Lived with Disability)	Sri Lanka	Both	All Ages	All causes	Mild vision loss	Number	2017	7.15632	21.8784	1.1596
YLDs (Years Lived with Disability)	Sri Lanka	Male	All Ages	All causes	Mild vision loss	Rate	2017	0.0349173	0.111783	0.00495102
YLDs (Years Lived with Disability)	Sri Lanka	Female	All Ages	All causes	Mild vision loss	Rate	2017	0.0314695	0.0980932	0.00476338
YLDs (Years Lived with Disability)	Sri Lanka	Both	All Ages	All causes	Mild vision loss	Rate	2017	0.0331366	0.101305	0.00536939
YLDs (Years Lived with Disability)	Sri Lanka	Male	Age-standardized	All causes	Mild vision loss	Rate	2017	0.0349538	0.110806	0.00503383
YLDs (Years Lived with Disability)	Sri Lanka	Female	Age-standardized	All causes	Mild vision loss	Rate	2017	0.0315741	0.0988435	0.00462793
YLDs (Years Lived with Disability)	Sri Lanka	Both	Age-standardized	All causes	Mild vision loss	Rate	2017	0.0332152	0.101569	0.00544405
YLDs (Years Lived with Disability)	Sri Lanka	Male	All Ages	All causes	Moderate vision loss	Number	2017	21497.1	33721.1	12826.3
YLDs (Years Lived with Disability)	Sri Lanka	Female	All Ages	All causes	Moderate vision loss	Number	2017	18399.7	29039.4	11141.1
YLDs (Years Lived with Disability)	Sri Lanka	Both	All Ages	All causes	Moderate vision loss	Number	2017	39896.7	63012.8	23954.3
YLDs (Years Lived with Disability)	Sri Lanka	Male	All Ages	All causes	Moderate vision loss	Rate	2017	205.864	322.925	122.829
YLDs (Years Lived with Disability)	Sri Lanka	Female	All Ages	All causes	Moderate vision loss	Rate	2017	164.959	260.348	99.8842
YLDs (Years Lived with Disability)	Sri Lanka	Both	All Ages	All causes	Moderate vision loss	Rate	2017	184.738	291.774	110.918
YLDs (Years Lived with Disability)	Sri Lanka	Male	Age-standardized	All causes	Moderate vision loss	Rate	2017	201.23	314.594	120.3
YLDs (Years Lived with Disability)	Sri Lanka	Female	Age-standardized	All causes	Moderate vision loss	Rate	2017	146.021	228.333	87.8838
YLDs (Years Lived with Disability)	Sri Lanka	Both	Age-standardized	All causes	Moderate vision loss	Rate	2017	171.543	269.603	102.95
YLDs (Years Lived with Disability)	Sri Lanka	Male	All Ages	All causes	Severe vision loss	Number	2017	10794	15155.8	7051.25
YLDs (Years Lived with Disability)	Sri Lanka	Female	All Ages	All causes	Severe vision loss	Number	2017	13275.6	18890.4	8671.17
YLDs (Years Lived with Disability)	Sri Lanka	Both	All Ages	All causes	Severe vision loss	Number	2017	24069.6	34190	15930.6
YLDs (Years Lived with Disability)	Sri Lanka	Male	All Ages	All causes	Severe vision loss	Rate	2017	103.367	145.137	67.5252
YLDs (Years Lived with Disability)	Sri Lanka	Female	All Ages	All causes	Severe vision loss	Rate	2017	119.02	169.359	77.7401
YLDs (Years Lived with Disability)	Sri Lanka	Both	All Ages	All causes	Severe vision loss	Rate	2017	111.452	158.313	73.7652
YLDs (Years Lived with Disability)	Sri Lanka	Male	Age-standardized	All causes	Severe vision loss	Rate	2017	101.975	142.129	66.2876
YLDs (Years Lived with Disability)	Sri Lanka	Female	Age-standardized	All causes	Severe vision loss	Rate	2017	101.331	142.909	66.3385
YLDs (Years Lived with Disability)	Sri Lanka	Both	Age-standardized	All causes	Severe vision loss	Rate	2017	101.821	143.7	66.3355
YLDs (Years Lived with Disability)	Sri Lanka	Male	All Ages	All causes	Blindness	Number	2017	1476.19	1911.09	1078.3
YLDs (Years Lived with Disability)	Sri Lanka	Female	All Ages	All causes	Blindness	Number	2017	2173.54	2816.22	1596.71
YLDs (Years Lived with Disability)	Sri Lanka	Both	All Ages	All causes	Blindness	Number	2017	3649.72	4731.07	2680.95
YLDs (Years Lived with Disability)	Sri Lanka	Male	All Ages	All causes	Blindness	Rate	2017	14.1365	18.3013	10.3262
YLDs (Years Lived with Disability)	Sri Lanka	Female	All Ages	All causes	Blindness	Rate	2017	19.4865	25.2484	14.3151
YLDs (Years Lived with Disability)	Sri Lanka	Both	All Ages	All causes	Blindness	Rate	2017	16.8997	21.9067	12.4139
YLDs (Years Lived with Disability)	Sri Lanka	Male	Age-standardized	All causes	Blindness	Rate	2017	13.9393	18.0886	10.141
YLDs (Years Lived with Disability)	Sri Lanka	Female	Age-standardized	All causes	Blindness	Rate	2017	17.1185	22.2077	12.5442
YLDs (Years Lived with Disability)	Sri Lanka	Both	Age-standardized	All causes	Blindness	Rate	2017	15.7305	20.2996	11.5263
YLDs (Years Lived with Disability)	Sri Lanka	Male	All Ages	All causes	Monocular vision loss	Number	2017	51.8489	96.5933	24.1646
YLDs (Years Lived with Disability)	Sri Lanka	Female	All Ages	All causes	Monocular vision loss	Number	2017	47.4558	88.7882	22.4038
YLDs (Years Lived with Disability)	Sri Lanka	Both	All Ages	All causes	Monocular vision loss	Number	2017	99.3047	184.787	47.16
YLDs (Years Lived with Disability)	Sri Lanka	Male	All Ages	All causes	Monocular vision loss	Rate	2017	0.496524	0.925012	0.231408
YLDs (Years Lived with Disability)	Sri Lanka	Female	All Ages	All causes	Monocular vision loss	Rate	2017	0.425458	0.796018	0.200858
YLDs (Years Lived with Disability)	Sri Lanka	Both	All Ages	All causes	Monocular vision loss	Rate	2017	0.45982	0.855635	0.218369
YLDs (Years Lived with Disability)	Sri Lanka	Male	Age-standardized	All causes	Monocular vision loss	Rate	2017	0.48337	0.906288	0.226265
YLDs (Years Lived with Disability)	Sri Lanka	Female	Age-standardized	All causes	Monocular vision loss	Rate	2017	0.405083	0.754798	0.191099
YLDs (Years Lived with Disability)	Sri Lanka	Both	Age-standardized	All causes	Monocular vision loss	Rate	2017	0.44256	0.826037	0.210399
YLDs (Years Lived with Disability)	Sri Lanka	Male	All Ages	All causes	Presbyopia	Number	2017	10546.3	19029.2	5054.37
YLDs (Years Lived with Disability)	Sri Lanka	Female	All Ages	All causes	Presbyopia	Number	2017	15859.9	28805.3	7647.3
YLDs (Years Lived with Disability)	Sri Lanka	Both	All Ages	All causes	Presbyopia	Number	2017	26406.2	47759.7	12709.6
YLDs (Years Lived with Disability)	Sri Lanka	Male	All Ages	All causes	Presbyopia	Rate	2017	100.995	182.23	48.4024
YLDs (Years Lived with Disability)	Sri Lanka	Female	All Ages	All causes	Presbyopia	Rate	2017	142.19	258.25	68.5608
YLDs (Years Lived with Disability)	Sri Lanka	Both	All Ages	All causes	Presbyopia	Rate	2017	122.271	221.146	58.8505
YLDs (Years Lived with Disability)	Sri Lanka	Male	Age-standardized	All causes	Presbyopia	Rate	2017	92.9688	166.873	44.6069
YLDs (Years Lived with Disability)	Sri Lanka	Female	Age-standardized	All causes	Presbyopia	Rate	2017	118.867	216.254	57.5912
YLDs (Years Lived with Disability)	Sri Lanka	Both	Age-standardized	All causes	Presbyopia	Rate	2017	106.829	192.905	51.6623
YLDs (Years Lived with Disability)	Pakistan	Male	All Ages	All causes	Blindness and vision impairment	Number	2017	356520	490694	251915
YLDs (Years Lived with Disability)	Pakistan	Female	All Ages	All causes	Blindness and vision impairment	Number	2017	387010	534660	272417
YLDs (Years Lived with Disability)	Pakistan	Both	All Ages	All causes	Blindness and vision impairment	Number	2017	743530	1.0236e+06	527478
YLDs (Years Lived with Disability)	Pakistan	Male	All Ages	All causes	Blindness and vision impairment	Rate	2017	324.325	446.382	229.166
YLDs (Years Lived with Disability)	Pakistan	Female	All Ages	All causes	Blindness and vision impairment	Rate	2017	370.84	512.32	261.035
YLDs (Years Lived with Disability)	Pakistan	Both	All Ages	All causes	Blindness and vision impairment	Rate	2017	346.978	477.676	246.155
YLDs (Years Lived with Disability)	Pakistan	Male	Age-standardized	All causes	Blindness and vision impairment	Rate	2017	514.389	698.703	366.379
YLDs (Years Lived with Disability)	Pakistan	Female	Age-standardized	All causes	Blindness and vision impairment	Rate	2017	594.192	812.174	421.968
YLDs (Years Lived with Disability)	Maldives	Both	Age-standardized	All causes	Blindness and vision impairment	Rate	2017	433.644	612.964	294.467
YLDs (Years Lived with Disability)	Nepal	Male	All Ages	All causes	Mild vision loss	Number	2017	8.43182	24.511	1.29787
YLDs (Years Lived with Disability)	Nepal	Female	All Ages	All causes	Mild vision loss	Number	2017	8.21864	26.1363	1.39331
YLDs (Years Lived with Disability)	Nepal	Both	All Ages	All causes	Mild vision loss	Number	2017	16.6505	51.8633	2.88851
YLDs (Years Lived with Disability)	Nepal	Male	All Ages	All causes	Mild vision loss	Rate	2017	0.0589815	0.171457	0.00907878
YLDs (Years Lived with Disability)	Nepal	Female	All Ages	All causes	Mild vision loss	Rate	2017	0.0526977	0.167586	0.00893384
YLDs (Years Lived with Disability)	Nepal	Both	All Ages	All causes	Mild vision loss	Rate	2017	0.0557029	0.173505	0.00966332
YLDs (Years Lived with Disability)	Nepal	Male	Age-standardized	All causes	Mild vision loss	Rate	2017	0.0587171	0.171891	0.00906729
YLDs (Years Lived with Disability)	Nepal	Female	Age-standardized	All causes	Mild vision loss	Rate	2017	0.0525557	0.165721	0.00852551
YLDs (Years Lived with Disability)	Nepal	Both	Age-standardized	All causes	Mild vision loss	Rate	2017	0.0554996	0.175126	0.009623
YLDs (Years Lived with Disability)	Nepal	Male	All Ages	All causes	Moderate vision loss	Number	2017	15173.2	23937.5	9092.63
YLDs (Years Lived with Disability)	Nepal	Female	All Ages	All causes	Moderate vision loss	Number	2017	17245.3	26922	10199.3
YLDs (Years Lived with Disability)	Nepal	Both	All Ages	All causes	Moderate vision loss	Number	2017	32418.4	50769.5	19316.7
YLDs (Years Lived with Disability)	Nepal	Male	All Ages	All causes	Moderate vision loss	Rate	2017	106.138	167.446	63.604
YLDs (Years Lived with Disability)	Nepal	Female	All Ages	All causes	Moderate vision loss	Rate	2017	110.576	172.623	65.3974
YLDs (Years Lived with Disability)	Nepal	Both	All Ages	All causes	Moderate vision loss	Rate	2017	108.454	169.846	64.6227
YLDs (Years Lived with Disability)	Nepal	Male	Age-standardized	All causes	Moderate vision loss	Rate	2017	130.744	204.743	79.3985
YLDs (Years Lived with Disability)	Nepal	Female	Age-standardized	All causes	Moderate vision loss	Rate	2017	135.111	210.002	79.5531
YLDs (Years Lived with Disability)	Nepal	Both	Age-standardized	All causes	Moderate vision loss	Rate	2017	132.984	206.101	79.4525
YLDs (Years Lived with Disability)	Nepal	Male	All Ages	All causes	Severe vision loss	Number	2017	13242.4	18564.3	8889.96
YLDs (Years Lived with Disability)	Nepal	Female	All Ages	All causes	Severe vision loss	Number	2017	16741.6	23170.1	11266.7
YLDs (Years Lived with Disability)	Nepal	Both	All Ages	All causes	Severe vision loss	Number	2017	29983.9	41640.8	20164.2
YLDs (Years Lived with Disability)	Nepal	Male	All Ages	All causes	Severe vision loss	Rate	2017	92.6319	129.859	62.1863
YLDs (Years Lived with Disability)	Nepal	Female	All Ages	All causes	Severe vision loss	Rate	2017	107.346	148.566	72.2419
YLDs (Years Lived with Disability)	Nepal	Both	All Ages	All causes	Severe vision loss	Rate	2017	100.309	139.306	67.4579
YLDs (Years Lived with Disability)	Nepal	Male	Age-standardized	All causes	Severe vision loss	Rate	2017	124.425	173.401	83.0966
YLDs (Years Lived with Disability)	Nepal	Female	Age-standardized	All causes	Severe vision loss	Rate	2017	143.556	200.046	96.6053
YLDs (Years Lived with Disability)	Nepal	Both	Age-standardized	All causes	Severe vision loss	Rate	2017	134.496	187.589	90.3501
YLDs (Years Lived with Disability)	Nepal	Male	All Ages	All causes	Blindness	Number	2017	13373.5	17614.9	9731.48
YLDs (Years Lived with Disability)	Nepal	Female	All Ages	All causes	Blindness	Number	2017	16624	21778.7	12119
YLDs (Years Lived with Disability)	Nepal	Both	All Ages	All causes	Blindness	Number	2017	29997.5	39536.6	21913.3
YLDs (Years Lived with Disability)	Nepal	Male	All Ages	All causes	Blindness	Rate	2017	93.5493	123.218	68.0728
YLDs (Years Lived with Disability)	Nepal	Female	All Ages	All causes	Blindness	Rate	2017	106.593	139.645	77.707
YLDs (Years Lived with Disability)	Nepal	Both	All Ages	All causes	Blindness	Rate	2017	100.355	132.267	73.3093
YLDs (Years Lived with Disability)	Nepal	Male	Age-standardized	All causes	Blindness	Rate	2017	124.264	164.113	90.0805
YLDs (Years Lived with Disability)	Nepal	Female	Age-standardized	All causes	Blindness	Rate	2017	140.067	183.771	101.343
YLDs (Years Lived with Disability)	Nepal	Both	Age-standardized	All causes	Blindness	Rate	2017	132.723	175.309	95.754
YLDs (Years Lived with Disability)	Nepal	Male	All Ages	All causes	Monocular vision loss	Number	2017	31.8116	67.771	12.0591
YLDs (Years Lived with Disability)	Nepal	Female	All Ages	All causes	Monocular vision loss	Number	2017	31.0871	65.0889	11.7408
YLDs (Years Lived with Disability)	Nepal	Both	All Ages	All causes	Monocular vision loss	Number	2017	62.8988	132.023	23.9543
YLDs (Years Lived with Disability)	Nepal	Male	All Ages	All causes	Monocular vision loss	Rate	2017	0.222526	0.474066	0.084355
YLDs (Years Lived with Disability)	Nepal	Female	All Ages	All causes	Monocular vision loss	Rate	2017	0.19933	0.417348	0.0752814
YLDs (Years Lived with Disability)	Nepal	Both	All Ages	All causes	Monocular vision loss	Rate	2017	0.210423	0.441675	0.0801374
YLDs (Years Lived with Disability)	Nepal	Male	Age-standardized	All causes	Monocular vision loss	Rate	2017	0.243839	0.51899	0.0909633
YLDs (Years Lived with Disability)	Nepal	Female	Age-standardized	All causes	Monocular vision loss	Rate	2017	0.21104	0.44082	0.0779793
YLDs (Years Lived with Disability)	Nepal	Both	Age-standardized	All causes	Monocular vision loss	Rate	2017	0.226344	0.47527	0.0850719
YLDs (Years Lived with Disability)	Nepal	Male	All Ages	All causes	Presbyopia	Number	2017	10016.6	18202.2	4829.32
YLDs (Years Lived with Disability)	Nepal	Female	All Ages	All causes	Presbyopia	Number	2017	13503.3	24638.9	6443.26
YLDs (Years Lived with Disability)	Nepal	Both	All Ages	All causes	Presbyopia	Number	2017	23519.9	42653.2	11289.2
YLDs (Years Lived with Disability)	Nepal	Male	All Ages	All causes	Presbyopia	Rate	2017	70.0673	127.326	33.7816
YLDs (Years Lived with Disability)	Nepal	Female	All Ages	All causes	Presbyopia	Rate	2017	86.583	157.984	41.314
YLDs (Years Lived with Disability)	Nepal	Both	All Ages	All causes	Presbyopia	Rate	2017	78.6843	142.693	37.7671
YLDs (Years Lived with Disability)	Nepal	Male	Age-standardized	All causes	Presbyopia	Rate	2017	89.4406	162.117	43.128
YLDs (Years Lived with Disability)	Nepal	Female	Age-standardized	All causes	Presbyopia	Rate	2017	102.847	187.626	49.2117
YLDs (Years Lived with Disability)	Nepal	Both	Age-standardized	All causes	Presbyopia	Rate	2017	96.6448	175.56	46.4813
YLDs (Years Lived with Disability)	Afghanistan	Male	All Ages	All causes	Blindness and vision impairment	Number	2017	52014.2	74085.2	35805
YLDs (Years Lived with Disability)	Afghanistan	Female	All Ages	All causes	Blindness and vision impairment	Number	2017	56671.9	81542.4	38996.4
YLDs (Years Lived with Disability)	Afghanistan	Both	All Ages	All causes	Blindness and vision impairment	Number	2017	108686	154679	75024.7
YLDs (Years Lived with Disability)	Afghanistan	Male	All Ages	All causes	Blindness and vision impairment	Rate	2017	310.658	442.48	213.848
YLDs (Years Lived with Disability)	Afghanistan	Female	All Ages	All causes	Blindness and vision impairment	Rate	2017	351.746	506.111	242.04
YLDs (Years Lived with Disability)	Afghanistan	Both	All Ages	All causes	Blindness and vision impairment	Rate	2017	330.808	470.798	228.353
YLDs (Years Lived with Disability)	Afghanistan	Male	Age-standardized	All causes	Blindness and vision impairment	Rate	2017	626.376	871.162	437.537
YLDs (Years Lived with Disability)	Afghanistan	Female	Age-standardized	All causes	Blindness and vision impairment	Rate	2017	695.901	968.79	486.282
YLDs (Years Lived with Disability)	Sri Lanka	Both	Age-standardized	All causes	Blindness and vision impairment	Rate	2017	396.399	588.415	256.034
YLDs (Years Lived with Disability)	Bangladesh	Male	All Ages	All causes	Mild vision loss	Number	2017	42.2507	133.788	6.44973
YLDs (Years Lived with Disability)	Bangladesh	Female	All Ages	All causes	Mild vision loss	Number	2017	40.2726	119.956	6.45231
YLDs (Years Lived with Disability)	Bangladesh	Both	All Ages	All causes	Mild vision loss	Number	2017	82.5233	246.583	14.1496
YLDs (Years Lived with Disability)	Bangladesh	Male	All Ages	All causes	Mild vision loss	Rate	2017	0.0544113	0.172295	0.0083061
YLDs (Years Lived with Disability)	Bangladesh	Female	All Ages	All causes	Mild vision loss	Rate	2017	0.0507656	0.151211	0.00813346
YLDs (Years Lived with Disability)	Bangladesh	Both	All Ages	All causes	Mild vision loss	Rate	2017	0.052569	0.157079	0.00901358
YLDs (Years Lived with Disability)	Bangladesh	Male	Age-standardized	All causes	Mild vision loss	Rate	2017	0.0542957	0.172505	0.00831792
YLDs (Years Lived with Disability)	Bangladesh	Female	Age-standardized	All causes	Mild vision loss	Rate	2017	0.0506388	0.151148	0.00844366
YLDs (Years Lived with Disability)	Bangladesh	Both	Age-standardized	All causes	Mild vision loss	Rate	2017	0.0524489	0.158409	0.00913468
YLDs (Years Lived with Disability)	Bangladesh	Male	All Ages	All causes	Moderate vision loss	Number	2017	101058	157505	61982.8
YLDs (Years Lived with Disability)	Bangladesh	Female	All Ages	All causes	Moderate vision loss	Number	2017	87472.7	136056	53670.2
YLDs (Years Lived with Disability)	Bangladesh	Both	All Ages	All causes	Moderate vision loss	Number	2017	188531	290037	115270
YLDs (Years Lived with Disability)	Bangladesh	Male	All Ages	All causes	Moderate vision loss	Rate	2017	130.145	202.837	79.8227
YLDs (Years Lived with Disability)	Bangladesh	Female	All Ages	All causes	Moderate vision loss	Rate	2017	110.264	171.506	67.654
YLDs (Years Lived with Disability)	Bangladesh	Both	All Ages	All causes	Moderate vision loss	Rate	2017	120.098	184.759	73.4295
YLDs (Years Lived with Disability)	Bangladesh	Male	Age-standardized	All causes	Moderate vision loss	Rate	2017	148.655	230.576	91.3418
YLDs (Years Lived with Disability)	Bangladesh	Female	Age-standardized	All causes	Moderate vision loss	Rate	2017	134.455	208.777	82.092
YLDs (Years Lived with Disability)	Bangladesh	Both	Age-standardized	All causes	Moderate vision loss	Rate	2017	141.795	221.074	86.9198
YLDs (Years Lived with Disability)	Bangladesh	Male	All Ages	All causes	Severe vision loss	Number	2017	109838	151219	74204.1
YLDs (Years Lived with Disability)	Bangladesh	Female	All Ages	All causes	Severe vision loss	Number	2017	109169	150106	75063.5
YLDs (Years Lived with Disability)	Bangladesh	Both	All Ages	All causes	Severe vision loss	Number	2017	219007	301354	148323
YLDs (Years Lived with Disability)	Bangladesh	Male	All Ages	All causes	Severe vision loss	Rate	2017	141.451	194.743	95.5616
YLDs (Years Lived with Disability)	Bangladesh	Female	All Ages	All causes	Severe vision loss	Rate	2017	137.613	189.216	94.6213
YLDs (Years Lived with Disability)	Bangladesh	Both	All Ages	All causes	Severe vision loss	Rate	2017	139.512	191.968	94.4849
YLDs (Years Lived with Disability)	Bangladesh	Male	Age-standardized	All causes	Severe vision loss	Rate	2017	171.847	236.456	115.793
YLDs (Years Lived with Disability)	Bangladesh	Female	Age-standardized	All causes	Severe vision loss	Rate	2017	185.861	255.289	127.995
YLDs (Years Lived with Disability)	Bangladesh	Both	Age-standardized	All causes	Severe vision loss	Rate	2017	178.377	244.872	121.148
YLDs (Years Lived with Disability)	Bangladesh	Male	All Ages	All causes	Blindness	Number	2017	73996.7	96729.1	53461.5
YLDs (Years Lived with Disability)	Bangladesh	Female	All Ages	All causes	Blindness	Number	2017	87727.3	114455	63584.9
YLDs (Years Lived with Disability)	Bangladesh	Both	All Ages	All causes	Blindness	Number	2017	161724	210974	118189
YLDs (Years Lived with Disability)	Bangladesh	Male	All Ages	All causes	Blindness	Rate	2017	95.2944	124.57	68.8488
YLDs (Years Lived with Disability)	Bangladesh	Female	All Ages	All causes	Blindness	Rate	2017	110.585	144.276	80.152
YLDs (Years Lived with Disability)	Bangladesh	Both	All Ages	All causes	Blindness	Rate	2017	103.021	134.394	75.2885
YLDs (Years Lived with Disability)	Bangladesh	Male	Age-standardized	All causes	Blindness	Rate	2017	112.934	148.897	81.3641
YLDs (Years Lived with Disability)	Bangladesh	Female	Age-standardized	All causes	Blindness	Rate	2017	142.845	187.467	102.786
YLDs (Years Lived with Disability)	Bangladesh	Both	Age-standardized	All causes	Blindness	Rate	2017	127.147	165.851	92.1276
YLDs (Years Lived with Disability)	Bangladesh	Male	All Ages	All causes	Monocular vision loss	Number	2017	843.377	1571.53	376.638
YLDs (Years Lived with Disability)	Bangladesh	Female	All Ages	All causes	Monocular vision loss	Number	2017	825.481	1513.14	369.024
YLDs (Years Lived with Disability)	Bangladesh	Both	All Ages	All causes	Monocular vision loss	Number	2017	1668.86	3025.05	750.226
YLDs (Years Lived with Disability)	Bangladesh	Male	All Ages	All causes	Monocular vision loss	Rate	2017	1.08612	2.02384	0.485043
YLDs (Years Lived with Disability)	Bangladesh	Female	All Ages	All causes	Monocular vision loss	Rate	2017	1.04056	1.90739	0.465173
YLDs (Years Lived with Disability)	Bangladesh	Both	All Ages	All causes	Monocular vision loss	Rate	2017	1.0631	1.92702	0.477909
YLDs (Years Lived with Disability)	Bangladesh	Male	Age-standardized	All causes	Monocular vision loss	Rate	2017	1.12739	2.07685	0.504945
YLDs (Years Lived with Disability)	Bangladesh	Female	Age-standardized	All causes	Monocular vision loss	Rate	2017	1.0883	1.99706	0.485079
YLDs (Years Lived with Disability)	Bangladesh	Both	Age-standardized	All causes	Monocular vision loss	Rate	2017	1.10764	1.99613	0.495266
YLDs (Years Lived with Disability)	Bangladesh	Male	All Ages	All causes	Presbyopia	Number	2017	58795	108786	28161.1
YLDs (Years Lived with Disability)	Bangladesh	Female	All Ages	All causes	Presbyopia	Number	2017	104842	188736	50027.2
YLDs (Years Lived with Disability)	Bangladesh	Both	All Ages	All causes	Presbyopia	Number	2017	163637	295375	77582.8
YLDs (Years Lived with Disability)	Bangladesh	Male	All Ages	All causes	Presbyopia	Rate	2017	75.7174	140.097	36.2664
YLDs (Years Lived with Disability)	Bangladesh	Female	All Ages	All causes	Presbyopia	Rate	2017	132.159	237.911	63.0619
YLDs (Years Lived with Disability)	Bangladesh	Both	All Ages	All causes	Presbyopia	Rate	2017	104.24	188.159	49.4218
YLDs (Years Lived with Disability)	Bangladesh	Male	Age-standardized	All causes	Presbyopia	Rate	2017	86.1815	158.776	41.339
YLDs (Years Lived with Disability)	Bangladesh	Female	Age-standardized	All causes	Presbyopia	Rate	2017	151.279	272.826	71.925
YLDs (Years Lived with Disability)	Bangladesh	Both	Age-standardized	All causes	Presbyopia	Rate	2017	118.699	214.719	56.3115
YLDs (Years Lived with Disability)	Bangladesh	Male	All Ages	All causes	Blindness and vision impairment	Number	2017	344573	474380	243656
YLDs (Years Lived with Disability)	Bangladesh	Female	All Ages	All causes	Blindness and vision impairment	Number	2017	390077	553485	270429
YLDs (Years Lived with Disability)	Bangladesh	Both	All Ages	All causes	Blindness and vision impairment	Number	2017	734650	1.02704e+06	513910
YLDs (Years Lived with Disability)	Bangladesh	Male	All Ages	All causes	Blindness and vision impairment	Rate	2017	443.748	610.915	313.785
YLDs (Years Lived with Disability)	Bangladesh	Female	All Ages	All causes	Blindness and vision impairment	Rate	2017	491.712	697.696	340.89
YLDs (Years Lived with Disability)	Bangladesh	Both	All Ages	All causes	Blindness and vision impairment	Rate	2017	467.987	654.244	327.371
YLDs (Years Lived with Disability)	Bangladesh	Male	Age-standardized	All causes	Blindness and vision impairment	Rate	2017	520.799	713.31	369.021
YLDs (Years Lived with Disability)	Bangladesh	Female	Age-standardized	All causes	Blindness and vision impairment	Rate	2017	615.579	859.422	427.344
YLDs (Years Lived with Disability)	Bhutan	Both	Age-standardized	All causes	Blindness and vision impairment	Rate	2017	313.835	459.396	211.83
YLDs (Years Lived with Disability)	Afghanistan	Male	All Ages	All causes	Mild vision loss	Number	2017	8.96712	28.2713	1.35924
YLDs (Years Lived with Disability)	Afghanistan	Female	All Ages	All causes	Mild vision loss	Number	2017	8.48282	27.7879	1.27206
YLDs (Years Lived with Disability)	Afghanistan	Both	All Ages	All causes	Mild vision loss	Number	2017	17.4499	52.4046	2.82277
YLDs (Years Lived with Disability)	Afghanistan	Male	All Ages	All causes	Mild vision loss	Rate	2017	0.0535568	0.168852	0.00811818
YLDs (Years Lived with Disability)	Afghanistan	Female	All Ages	All causes	Mild vision loss	Rate	2017	0.0526505	0.172472	0.00789535
YLDs (Years Lived with Disability)	Afghanistan	Both	All Ages	All causes	Mild vision loss	Rate	2017	0.0531124	0.159504	0.00859167
YLDs (Years Lived with Disability)	Afghanistan	Male	Age-standardized	All causes	Mild vision loss	Rate	2017	0.0530183	0.16431	0.0082663
YLDs (Years Lived with Disability)	Afghanistan	Female	Age-standardized	All causes	Mild vision loss	Rate	2017	0.0520383	0.16754	0.00847308
YLDs (Years Lived with Disability)	Afghanistan	Both	Age-standardized	All causes	Mild vision loss	Rate	2017	0.0525265	0.159168	0.00897177
YLDs (Years Lived with Disability)	Afghanistan	Male	All Ages	All causes	Moderate vision loss	Number	2017	14663	23401.8	8876.91
YLDs (Years Lived with Disability)	Afghanistan	Female	All Ages	All causes	Moderate vision loss	Number	2017	13736.2	21786.2	8254.55
YLDs (Years Lived with Disability)	Afghanistan	Both	All Ages	All causes	Moderate vision loss	Number	2017	28399.3	45265.1	16854.9
YLDs (Years Lived with Disability)	Afghanistan	Male	All Ages	All causes	Moderate vision loss	Rate	2017	87.5761	139.769	53.018
YLDs (Years Lived with Disability)	Afghanistan	Female	All Ages	All causes	Moderate vision loss	Rate	2017	85.257	135.221	51.2337
YLDs (Years Lived with Disability)	Afghanistan	Both	All Ages	All causes	Moderate vision loss	Rate	2017	86.4388	137.773	51.3012
YLDs (Years Lived with Disability)	Afghanistan	Male	Age-standardized	All causes	Moderate vision loss	Rate	2017	129.63	201.56	78.1403
YLDs (Years Lived with Disability)	Afghanistan	Female	Age-standardized	All causes	Moderate vision loss	Rate	2017	128.503	201.312	77.8063
YLDs (Years Lived with Disability)	Afghanistan	Both	Age-standardized	All causes	Moderate vision loss	Rate	2017	129.071	202.509	77.8986
YLDs (Years Lived with Disability)	Afghanistan	Male	All Ages	All causes	Severe vision loss	Number	2017	14551.5	20356.2	9681.47
YLDs (Years Lived with Disability)	Afghanistan	Female	All Ages	All causes	Severe vision loss	Number	2017	15967.8	22005	10700.2
YLDs (Years Lived with Disability)	Afghanistan	Both	All Ages	All causes	Severe vision loss	Number	2017	30519.3	42325	20387.7
YLDs (Years Lived with Disability)	Afghanistan	Male	All Ages	All causes	Severe vision loss	Rate	2017	86.9097	121.579	57.8233
YLDs (Years Lived with Disability)	Afghanistan	Female	All Ages	All causes	Severe vision loss	Rate	2017	99.1078	136.579	66.4129
YLDs (Years Lived with Disability)	Afghanistan	Both	All Ages	All causes	Severe vision loss	Rate	2017	92.8915	128.825	62.0541
YLDs (Years Lived with Disability)	Afghanistan	Male	Age-standardized	All causes	Severe vision loss	Rate	2017	189.435	261.584	125.235
YLDs (Years Lived with Disability)	Afghanistan	Female	Age-standardized	All causes	Severe vision loss	Rate	2017	212.348	294.405	141.881
YLDs (Years Lived with Disability)	Afghanistan	Both	Age-standardized	All causes	Severe vision loss	Rate	2017	201.23	277.714	132.969
YLDs (Years Lived with Disability)	Afghanistan	Male	All Ages	All causes	Blindness	Number	2017	10276.3	13549.9	7480.42
YLDs (Years Lived with Disability)	Afghanistan	Female	All Ages	All causes	Blindness	Number	2017	10505.8	13852.7	7689.68
YLDs (Years Lived with Disability)	Afghanistan	Both	All Ages	All causes	Blindness	Number	2017	20782.1	27456.1	15186
YLDs (Years Lived with Disability)	Afghanistan	Male	All Ages	All causes	Blindness	Rate	2017	61.376	80.9278	44.6773
YLDs (Years Lived with Disability)	Afghanistan	Female	All Ages	All causes	Blindness	Rate	2017	65.2068	85.9798	47.7277
YLDs (Years Lived with Disability)	Afghanistan	Both	All Ages	All causes	Blindness	Rate	2017	63.2546	83.568	46.2216
YLDs (Years Lived with Disability)	Afghanistan	Male	Age-standardized	All causes	Blindness	Rate	2017	149.199	198.88	105.7
YLDs (Years Lived with Disability)	Afghanistan	Female	Age-standardized	All causes	Blindness	Rate	2017	154.604	205.83	110.152
YLDs (Years Lived with Disability)	Afghanistan	Both	Age-standardized	All causes	Blindness	Rate	2017	152.195	202.558	108.381
YLDs (Years Lived with Disability)	Afghanistan	Male	All Ages	All causes	Monocular vision loss	Number	2017	136.992	264.745	59.7964
YLDs (Years Lived with Disability)	Afghanistan	Female	All Ages	All causes	Monocular vision loss	Number	2017	116.006	228.043	48.0365
YLDs (Years Lived with Disability)	Afghanistan	Both	All Ages	All causes	Monocular vision loss	Number	2017	252.998	489.266	108.578
YLDs (Years Lived with Disability)	Afghanistan	Male	All Ages	All causes	Monocular vision loss	Rate	2017	0.818194	1.58121	0.357138
YLDs (Years Lived with Disability)	Afghanistan	Female	All Ages	All causes	Monocular vision loss	Rate	2017	0.720016	1.4154	0.298149
YLDs (Years Lived with Disability)	Afghanistan	Both	All Ages	All causes	Monocular vision loss	Rate	2017	0.770049	1.48918	0.330478
YLDs (Years Lived with Disability)	Afghanistan	Male	Age-standardized	All causes	Monocular vision loss	Rate	2017	0.991275	1.93977	0.428206
YLDs (Years Lived with Disability)	Afghanistan	Female	Age-standardized	All causes	Monocular vision loss	Rate	2017	0.868033	1.69677	0.359491
YLDs (Years Lived with Disability)	Afghanistan	Both	Age-standardized	All causes	Monocular vision loss	Rate	2017	0.9302	1.81926	0.402002
YLDs (Years Lived with Disability)	Afghanistan	Male	All Ages	All causes	Presbyopia	Number	2017	12377.4	22659.5	5910.73
YLDs (Years Lived with Disability)	Afghanistan	Female	All Ages	All causes	Presbyopia	Number	2017	16337.5	29719.9	7809.37
YLDs (Years Lived with Disability)	Afghanistan	Both	All Ages	All causes	Presbyopia	Number	2017	28714.9	52613.3	13676.4
YLDs (Years Lived with Disability)	Afghanistan	Male	All Ages	All causes	Presbyopia	Rate	2017	73.925	135.336	35.3023
YLDs (Years Lived with Disability)	Afghanistan	Female	All Ages	All causes	Presbyopia	Rate	2017	101.402	184.463	48.4706
YLDs (Years Lived with Disability)	Afghanistan	Both	All Ages	All causes	Presbyopia	Rate	2017	87.3995	160.139	41.6268
YLDs (Years Lived with Disability)	Afghanistan	Male	Age-standardized	All causes	Presbyopia	Rate	2017	157.069	283.72	75.6101
YLDs (Years Lived with Disability)	Afghanistan	Female	Age-standardized	All causes	Presbyopia	Rate	2017	199.526	359.725	94.9363
YLDs (Years Lived with Disability)	Afghanistan	Both	Age-standardized	All causes	Presbyopia	Rate	2017	178.589	325.112	85.0096
YLDs (Years Lived with Disability)	Pakistan	Male	All Ages	All causes	Mild vision loss	Number	2017	59.8369	173.186	9.75199
YLDs (Years Lived with Disability)	Pakistan	Female	All Ages	All causes	Mild vision loss	Number	2017	51.579	159.158	8.17597
YLDs (Years Lived with Disability)	Pakistan	Both	All Ages	All causes	Mild vision loss	Number	2017	111.416	335.087	18.9275
YLDs (Years Lived with Disability)	Pakistan	Male	All Ages	All causes	Mild vision loss	Rate	2017	0.0544333	0.157546	0.00887134
YLDs (Years Lived with Disability)	Pakistan	Female	All Ages	All causes	Mild vision loss	Rate	2017	0.0494239	0.152508	0.00783435
YLDs (Years Lived with Disability)	Pakistan	Both	All Ages	All causes	Mild vision loss	Rate	2017	0.0519937	0.156373	0.00883278
YLDs (Years Lived with Disability)	Pakistan	Male	Age-standardized	All causes	Mild vision loss	Rate	2017	0.054161	0.156726	0.00872888
YLDs (Years Lived with Disability)	Pakistan	Female	Age-standardized	All causes	Mild vision loss	Rate	2017	0.0491317	0.151331	0.00765639
YLDs (Years Lived with Disability)	Pakistan	Both	Age-standardized	All causes	Mild vision loss	Rate	2017	0.0517172	0.154043	0.00889595
YLDs (Years Lived with Disability)	Pakistan	Male	All Ages	All causes	Moderate vision loss	Number	2017	100104	159740	59774.7
YLDs (Years Lived with Disability)	Pakistan	Female	All Ages	All causes	Moderate vision loss	Number	2017	98935.8	154542	59486.4
YLDs (Years Lived with Disability)	Pakistan	Both	All Ages	All causes	Moderate vision loss	Number	2017	199039	314032	118649
YLDs (Years Lived with Disability)	Pakistan	Male	All Ages	All causes	Moderate vision loss	Rate	2017	91.0637	145.314	54.3767
YLDs (Years Lived with Disability)	Pakistan	Female	All Ages	All causes	Moderate vision loss	Rate	2017	94.802	148.085	57.0009
YLDs (Years Lived with Disability)	Pakistan	Both	All Ages	All causes	Moderate vision loss	Rate	2017	92.8843	146.547	55.369
YLDs (Years Lived with Disability)	Pakistan	Male	Age-standardized	All causes	Moderate vision loss	Rate	2017	130.973	205.84	78.5198
YLDs (Years Lived with Disability)	Pakistan	Female	Age-standardized	All causes	Moderate vision loss	Rate	2017	134.446	209.357	80.6103
YLDs (Years Lived with Disability)	Pakistan	Both	Age-standardized	All causes	Moderate vision loss	Rate	2017	132.705	206.66	79.7653
YLDs (Years Lived with Disability)	Pakistan	Male	All Ages	All causes	Severe vision loss	Number	2017	92192.5	126877	60708.8
YLDs (Years Lived with Disability)	Pakistan	Female	All Ages	All causes	Severe vision loss	Number	2017	88452.3	122256	59164.2
YLDs (Years Lived with Disability)	Pakistan	Both	All Ages	All causes	Severe vision loss	Number	2017	180645	249383	120531
YLDs (Years Lived with Disability)	Pakistan	Male	All Ages	All causes	Severe vision loss	Rate	2017	83.867	115.419	55.2265
YLDs (Years Lived with Disability)	Pakistan	Female	All Ages	All causes	Severe vision loss	Rate	2017	84.7565	117.148	56.6922
YLDs (Years Lived with Disability)	Pakistan	Both	All Ages	All causes	Severe vision loss	Rate	2017	84.3002	116.378	56.2471
YLDs (Years Lived with Disability)	Pakistan	Male	Age-standardized	All causes	Severe vision loss	Rate	2017	144.308	198.717	95.6023
YLDs (Years Lived with Disability)	Pakistan	Female	Age-standardized	All causes	Severe vision loss	Rate	2017	151.563	208.975	101.371
YLDs (Years Lived with Disability)	Pakistan	Both	Age-standardized	All causes	Severe vision loss	Rate	2017	147.763	203.426	98.375
YLDs (Years Lived with Disability)	Pakistan	Male	All Ages	All causes	Blindness	Number	2017	111103	146521	80961.1
YLDs (Years Lived with Disability)	Pakistan	Female	All Ages	All causes	Blindness	Number	2017	122808	162080	88898.2
YLDs (Years Lived with Disability)	Pakistan	Both	All Ages	All causes	Blindness	Number	2017	233912	306347	169457
YLDs (Years Lived with Disability)	Pakistan	Male	All Ages	All causes	Blindness	Rate	2017	101.07	133.289	73.6499
YLDs (Years Lived with Disability)	Pakistan	Female	All Ages	All causes	Blindness	Rate	2017	117.677	155.308	85.1838
YLDs (Years Lived with Disability)	Pakistan	Both	All Ages	All causes	Blindness	Rate	2017	109.158	142.961	79.0795
YLDs (Years Lived with Disability)	Pakistan	Male	Age-standardized	All causes	Blindness	Rate	2017	164.688	218.663	118.023
YLDs (Years Lived with Disability)	Pakistan	Female	Age-standardized	All causes	Blindness	Rate	2017	203.187	269.308	144.292
YLDs (Years Lived with Disability)	Pakistan	Both	Age-standardized	All causes	Blindness	Rate	2017	183.169	243.413	130.578
YLDs (Years Lived with Disability)	Pakistan	Male	All Ages	All causes	Monocular vision loss	Number	2017	863.258	1699.29	359.136
YLDs (Years Lived with Disability)	Pakistan	Female	All Ages	All causes	Monocular vision loss	Number	2017	786.237	1500.22	335.261
YLDs (Years Lived with Disability)	Pakistan	Both	All Ages	All causes	Monocular vision loss	Number	2017	1649.49	3108.68	686.991
YLDs (Years Lived with Disability)	Pakistan	Male	All Ages	All causes	Monocular vision loss	Rate	2017	0.785301	1.54584	0.326704
YLDs (Years Lived with Disability)	Pakistan	Female	All Ages	All causes	Monocular vision loss	Rate	2017	0.753386	1.43753	0.321253
YLDs (Years Lived with Disability)	Pakistan	Both	All Ages	All causes	Monocular vision loss	Rate	2017	0.769758	1.4507	0.320593
YLDs (Years Lived with Disability)	Pakistan	Male	Age-standardized	All causes	Monocular vision loss	Rate	2017	0.888868	1.74586	0.370591
YLDs (Years Lived with Disability)	Pakistan	Female	Age-standardized	All causes	Monocular vision loss	Rate	2017	0.8523	1.62804	0.365248
YLDs (Years Lived with Disability)	Pakistan	Both	Age-standardized	All causes	Monocular vision loss	Rate	2017	0.871091	1.64177	0.368081
YLDs (Years Lived with Disability)	Pakistan	Male	All Ages	All causes	Presbyopia	Number	2017	52197.7	95622.8	25013.4
YLDs (Years Lived with Disability)	Pakistan	Female	All Ages	All causes	Presbyopia	Number	2017	75975.8	137395	36202.6
YLDs (Years Lived with Disability)	Pakistan	Both	All Ages	All causes	Presbyopia	Number	2017	128173	232119	61126.7
YLDs (Years Lived with Disability)	Pakistan	Male	All Ages	All causes	Presbyopia	Rate	2017	47.4839	86.9875	22.7546
YLDs (Years Lived with Disability)	Pakistan	Female	All Ages	All causes	Presbyopia	Rate	2017	72.8013	131.654	34.6899
YLDs (Years Lived with Disability)	Pakistan	Both	All Ages	All causes	Presbyopia	Rate	2017	59.8138	108.321	28.5256
YLDs (Years Lived with Disability)	Pakistan	Male	Age-standardized	All causes	Presbyopia	Rate	2017	73.4772	134.193	35.2311
YLDs (Years Lived with Disability)	Pakistan	Female	Age-standardized	All causes	Presbyopia	Rate	2017	104.095	187.595	49.6154
YLDs (Years Lived with Disability)	Pakistan	Both	Age-standardized	All causes	Presbyopia	Rate	2017	88.4197	160.207	42.2188
Prevalence	Afghanistan	Male	All Ages	All causes	Blindness and vision impairment	Number	1990	1.05711e+06	1.11732e+06	1.00193e+06
Prevalence	Afghanistan	Female	All Ages	All causes	Blindness and vision impairment	Number	1990	1.09979e+06	1.15877e+06	1.04596e+06
Prevalence	Afghanistan	Both	All Ages	All causes	Blindness and vision impairment	Number	1990	2.1569e+06	2.26432e+06	2.05866e+06
Prevalence	Afghanistan	Male	All Ages	All causes	Blindness and vision impairment	Rate	1990	20775	21958.3	19690.6
Prevalence	Afghanistan	Female	All Ages	All causes	Blindness and vision impairment	Rate	1990	22362.5	23561.9	21267.9
Prevalence	Afghanistan	Both	All Ages	All causes	Blindness and vision impairment	Rate	1990	21555.3	22628.8	20573.5
Prevalence	Afghanistan	Male	Age-standardized	All causes	Blindness and vision impairment	Rate	1990	26033.9	27377.1	24826.4
Prevalence	Afghanistan	Female	Age-standardized	All causes	Blindness and vision impairment	Rate	1990	31007.2	32539.8	29608.4
Prevalence	Afghanistan	Both	Age-standardized	All causes	Blindness and vision impairment	Rate	1990	28408.7	29733.9	27202.4
Prevalence	Afghanistan	Male	All Ages	All causes	Mild vision loss	Number	1990	999.587	2109.19	270.605
Prevalence	Afghanistan	Female	All Ages	All causes	Mild vision loss	Number	1990	951.69	2000.44	272.712
Prevalence	Afghanistan	Both	All Ages	All causes	Mild vision loss	Number	1990	1951.28	4092.13	552.439
Prevalence	Afghanistan	Male	All Ages	All causes	Mild vision loss	Rate	1990	19.6445	41.4511	5.3181
Prevalence	Afghanistan	Female	All Ages	All causes	Mild vision loss	Rate	1990	19.3511	40.6759	5.54517
Prevalence	Afghanistan	Both	All Ages	All causes	Mild vision loss	Rate	1990	19.5003	40.8952	5.52086
Prevalence	Afghanistan	Male	Age-standardized	All causes	Mild vision loss	Rate	1990	19.6445	41.4511	5.3181
Prevalence	Afghanistan	Female	Age-standardized	All causes	Mild vision loss	Rate	1990	19.3511	40.6759	5.54517
Prevalence	Afghanistan	Both	Age-standardized	All causes	Mild vision loss	Rate	1990	19.4995	40.9116	5.52281
Prevalence	Afghanistan	Male	All Ages	All causes	Moderate vision loss	Number	1990	259935	300494	227117
Prevalence	Afghanistan	Female	All Ages	All causes	Moderate vision loss	Number	1990	228440	263520	198474
Prevalence	Afghanistan	Both	All Ages	All causes	Moderate vision loss	Number	1990	488375	563345	427325
Prevalence	Afghanistan	Male	All Ages	All causes	Moderate vision loss	Rate	1990	5108.4	5905.49	4463.45
Prevalence	Afghanistan	Female	All Ages	All causes	Moderate vision loss	Rate	1990	4644.98	5358.26	4035.66
Prevalence	Afghanistan	Both	All Ages	All causes	Moderate vision loss	Rate	1990	4880.64	5629.86	4270.53
Prevalence	Afghanistan	Male	Age-standardized	All causes	Moderate vision loss	Rate	1990	5785.77	6597.54	5085.53
Prevalence	Afghanistan	Female	Age-standardized	All causes	Moderate vision loss	Rate	1990	5815.82	6687.88	5098.62
Prevalence	Afghanistan	Both	Age-standardized	All causes	Moderate vision loss	Rate	1990	5786.03	6594.89	5086.79
Prevalence	Afghanistan	Male	All Ages	All causes	Severe vision loss	Number	1990	53329.8	62309	44894.6
Prevalence	Afghanistan	Female	All Ages	All causes	Severe vision loss	Number	1990	50536.8	58292.9	42997.2
Prevalence	Afghanistan	Both	All Ages	All causes	Severe vision loss	Number	1990	103867	119898	87788.1
Prevalence	Afghanistan	Male	All Ages	All causes	Severe vision loss	Rate	1990	1048.07	1224.54	882.298
Prevalence	Afghanistan	Female	All Ages	All causes	Severe vision loss	Rate	1990	1027.59	1185.3	874.282
Prevalence	Afghanistan	Both	All Ages	All causes	Severe vision loss	Rate	1990	1038	1198.21	877.321
Prevalence	Afghanistan	Male	Age-standardized	All causes	Severe vision loss	Rate	1990	1329.52	1548.76	1132.71
Prevalence	Afghanistan	Female	Age-standardized	All causes	Severe vision loss	Rate	1990	1495.48	1740.44	1273.34
Prevalence	Afghanistan	Both	Age-standardized	All causes	Severe vision loss	Rate	1990	1403.87	1629.82	1193.57
Prevalence	Afghanistan	Male	All Ages	All causes	Blindness	Number	1990	42839.2	46168.6	39623.4
Prevalence	Afghanistan	Female	All Ages	All causes	Blindness	Number	1990	35962.1	38942.1	33228.8
Prevalence	Afghanistan	Both	All Ages	All causes	Blindness	Number	1990	78801.3	84974.7	73017
Prevalence	Afghanistan	Male	All Ages	All causes	Blindness	Rate	1990	841.904	907.336	778.704
Prevalence	Afghanistan	Female	All Ages	All causes	Blindness	Rate	1990	731.233	791.828	675.655
Prevalence	Afghanistan	Both	All Ages	All causes	Blindness	Rate	1990	787.511	849.206	729.705
Prevalence	Afghanistan	Male	Age-standardized	All causes	Blindness	Rate	1990	1181.65	1272.14	1097.86
Prevalence	Afghanistan	Female	Age-standardized	All causes	Blindness	Rate	1990	1214.98	1310.71	1122
Prevalence	Afghanistan	Both	Age-standardized	All causes	Blindness	Rate	1990	1195.3	1283.55	1108.85
Prevalence	Afghanistan	Male	All Ages	All causes	Monocular vision loss	Number	1990	4464.56	6297.56	2915.22
Prevalence	Afghanistan	Female	All Ages	All causes	Monocular vision loss	Number	1990	3420.01	4970.61	2135.63
Prevalence	Afghanistan	Both	All Ages	All causes	Monocular vision loss	Number	1990	7884.57	11237.7	5093.02
Prevalence	Afghanistan	Male	All Ages	All causes	Monocular vision loss	Rate	1990	87.7403	123.764	57.2917
Prevalence	Afghanistan	Female	All Ages	All causes	Monocular vision loss	Rate	1990	69.5407	101.07	43.4247
Prevalence	Afghanistan	Both	All Ages	All causes	Monocular vision loss	Rate	1990	78.7954	112.305	50.8977
Prevalence	Afghanistan	Male	Age-standardized	All causes	Monocular vision loss	Rate	1990	96.9441	137.804	63.1883
Prevalence	Afghanistan	Female	Age-standardized	All causes	Monocular vision loss	Rate	1990	77.9318	114.817	48.0181
Prevalence	Afghanistan	Both	Age-standardized	All causes	Monocular vision loss	Rate	1990	87.5752	126.232	56.0335
Prevalence	Afghanistan	Male	All Ages	All causes	Presbyopia	Number	1990	695544	738116	653244
Prevalence	Afghanistan	Female	All Ages	All causes	Presbyopia	Number	1990	780480	828330	737501
Prevalence	Afghanistan	Both	All Ages	All causes	Presbyopia	Number	1990	1.47602e+06	1.55479e+06	1.39974e+06
Prevalence	Afghanistan	Male	All Ages	All causes	Presbyopia	Rate	1990	13669.3	14505.9	12838
Prevalence	Afghanistan	Female	All Ages	All causes	Presbyopia	Rate	1990	15869.8	16842.8	14995.9
Prevalence	Afghanistan	Both	All Ages	All causes	Presbyopia	Rate	1990	14750.8	15538	13988.5
Prevalence	Afghanistan	Male	Age-standardized	All causes	Presbyopia	Rate	1990	17620.4	18635.5	16639.5
Prevalence	Afghanistan	Female	Age-standardized	All causes	Presbyopia	Rate	1990	22383.7	23719.7	21236.3
Prevalence	Afghanistan	Both	Age-standardized	All causes	Presbyopia	Rate	1990	19916.4	20932.4	18954.3
Prevalence	Bangladesh	Male	All Ages	All causes	Blindness and vision impairment	Number	1990	5.84176e+06	6.19731e+06	5.50763e+06
Prevalence	Bangladesh	Female	All Ages	All causes	Blindness and vision impairment	Number	1990	7.43338e+06	7.83981e+06	7.06899e+06
Prevalence	Bangladesh	Both	All Ages	All causes	Blindness and vision impairment	Number	1990	1.32751e+07	1.39903e+07	1.26259e+07
Prevalence	Bangladesh	Male	All Ages	All causes	Blindness and vision impairment	Rate	1990	10434.7	11069.8	9837.88
Prevalence	Bangladesh	Female	All Ages	All causes	Blindness and vision impairment	Rate	1990	14047.4	14815.4	13358.8
Prevalence	Bangladesh	Both	All Ages	All causes	Blindness and vision impairment	Rate	1990	12190.2	12846.9	11593.9
Prevalence	Bangladesh	Male	Age-standardized	All causes	Blindness and vision impairment	Rate	1990	18053.1	19210.1	17014.4
Prevalence	Bangladesh	Female	Age-standardized	All causes	Blindness and vision impairment	Rate	1990	25391.8	26863.6	24278.2
Prevalence	Bangladesh	Both	Age-standardized	All causes	Blindness and vision impairment	Rate	1990	21447.3	22655.2	20404.6
Prevalence	Bangladesh	Male	All Ages	All causes	Mild vision loss	Number	1990	12584.1	26078.6	3856.47
Prevalence	Bangladesh	Female	All Ages	All causes	Mild vision loss	Number	1990	11218.7	24755.6	3109.5
Prevalence	Bangladesh	Both	All Ages	All causes	Mild vision loss	Number	1990	23802.9	49544.2	7302.08
Prevalence	Bangladesh	Male	All Ages	All causes	Mild vision loss	Rate	1990	22.4781	46.5823	6.88854
Prevalence	Bangladesh	Female	All Ages	All causes	Mild vision loss	Rate	1990	21.2009	46.7824	5.87625
Prevalence	Bangladesh	Both	All Ages	All causes	Mild vision loss	Rate	1990	21.8575	45.4949	6.70529
Prevalence	Bangladesh	Male	Age-standardized	All causes	Mild vision loss	Rate	1990	22.4781	46.5823	6.88854
Prevalence	Bangladesh	Female	Age-standardized	All causes	Mild vision loss	Rate	1990	21.2009	46.7824	5.87625
Prevalence	Bangladesh	Both	Age-standardized	All causes	Mild vision loss	Rate	1990	21.8663	45.4683	6.70999
Prevalence	Bangladesh	Male	All Ages	All causes	Moderate vision loss	Number	1990	2.08278e+06	2.36307e+06	1.82993e+06
Prevalence	Bangladesh	Female	All Ages	All causes	Moderate vision loss	Number	1990	1.66503e+06	1.90207e+06	1.44823e+06
Prevalence	Bangladesh	Both	All Ages	All causes	Moderate vision loss	Number	1990	3.74781e+06	4.27223e+06	3.2911e+06
Prevalence	Bangladesh	Male	All Ages	All causes	Moderate vision loss	Rate	1990	3720.32	4220.97	3268.67
Prevalence	Bangladesh	Female	All Ages	All causes	Moderate vision loss	Rate	1990	3146.52	3594.48	2736.82
Prevalence	Bangladesh	Both	All Ages	All causes	Moderate vision loss	Rate	1990	3441.5	3923.06	3022.12
Prevalence	Bangladesh	Male	Age-standardized	All causes	Moderate vision loss	Rate	1990	5838.43	6721.59	5051.86
Prevalence	Bangladesh	Female	Age-standardized	All causes	Moderate vision loss	Rate	1990	5295.35	6135.7	4568.45
Prevalence	Bangladesh	Both	Age-standardized	All causes	Moderate vision loss	Rate	1990	5587.45	6438.75	4822.14
Prevalence	Bangladesh	Male	All Ages	All causes	Severe vision loss	Number	1990	263439	303655	226450
Prevalence	Bangladesh	Female	All Ages	All causes	Severe vision loss	Number	1990	242400	280225	209197
Prevalence	Bangladesh	Both	All Ages	All causes	Severe vision loss	Number	1990	505840	581281	435064
Prevalence	Bangladesh	Male	All Ages	All causes	Severe vision loss	Rate	1990	470.562	542.397	404.491
Prevalence	Bangladesh	Female	All Ages	All causes	Severe vision loss	Rate	1990	458.081	529.561	395.335
Prevalence	Bangladesh	Both	All Ages	All causes	Severe vision loss	Rate	1990	464.498	533.774	399.507
Prevalence	Bangladesh	Male	Age-standardized	All causes	Severe vision loss	Rate	1990	898.519	1057.91	756.835
Prevalence	Bangladesh	Female	Age-standardized	All causes	Severe vision loss	Rate	1990	987.317	1163.88	831.344
Prevalence	Bangladesh	Both	Age-standardized	All causes	Severe vision loss	Rate	1990	938.312	1102.86	789.586
Prevalence	Bangladesh	Male	All Ages	All causes	Blindness	Number	1990	307037	322401	291778
Prevalence	Bangladesh	Female	All Ages	All causes	Blindness	Number	1990	332259	348535	316584
Prevalence	Bangladesh	Both	All Ages	All causes	Blindness	Number	1990	639296	669280	609773
Prevalence	Bangladesh	Male	All Ages	All causes	Blindness	Rate	1990	548.438	575.881	521.182
Prevalence	Bangladesh	Female	All Ages	All causes	Blindness	Rate	1990	627.894	658.651	598.271
Prevalence	Bangladesh	Both	All Ages	All causes	Blindness	Rate	1990	587.047	614.58	559.937
Prevalence	Bangladesh	Male	Age-standardized	All causes	Blindness	Rate	1990	1103.77	1163.94	1047.08
Prevalence	Bangladesh	Female	Age-standardized	All causes	Blindness	Rate	1990	1447.88	1534.43	1372.29
Prevalence	Bangladesh	Both	Age-standardized	All causes	Blindness	Rate	1990	1259.36	1327.02	1199.64
Prevalence	Bangladesh	Male	All Ages	All causes	Monocular vision loss	Number	1990	37943.4	53744.9	25465.7
Prevalence	Bangladesh	Female	All Ages	All causes	Monocular vision loss	Number	1990	34402.1	48903	22993.3
Prevalence	Bangladesh	Both	All Ages	All causes	Monocular vision loss	Number	1990	72345.5	102705	48401.6
Prevalence	Bangladesh	Male	All Ages	All causes	Monocular vision loss	Rate	1990	67.7755	96.0006	45.4876
Prevalence	Bangladesh	Female	All Ages	All causes	Monocular vision loss	Rate	1990	65.0122	92.4154	43.4521
Prevalence	Bangladesh	Both	All Ages	All causes	Monocular vision loss	Rate	1990	66.4328	94.3107	44.4457
Prevalence	Bangladesh	Male	Age-standardized	All causes	Monocular vision loss	Rate	1990	85.2684	121.049	56.5959
Prevalence	Bangladesh	Female	Age-standardized	All causes	Monocular vision loss	Rate	1990	84.3162	120.239	56.1489
Prevalence	Bangladesh	Both	Age-standardized	All causes	Monocular vision loss	Rate	1990	84.8029	121.118	56.3244
Prevalence	Bangladesh	Male	All Ages	All causes	Presbyopia	Number	1990	3.13798e+06	3.38729e+06	2.91415e+06
Prevalence	Bangladesh	Female	All Ages	All causes	Presbyopia	Number	1990	5.14807e+06	5.4851e+06	4.87899e+06
Prevalence	Bangladesh	Both	All Ages	All causes	Presbyopia	Number	1990	8.28605e+06	8.81446e+06	7.84375e+06
Prevalence	Bangladesh	Male	All Ages	All causes	Presbyopia	Rate	1990	5605.14	6050.46	5205.34
Prevalence	Bangladesh	Female	All Ages	All causes	Presbyopia	Rate	1990	9728.68	10365.6	9220.16
Prevalence	Bangladesh	Both	All Ages	All causes	Presbyopia	Rate	1990	7608.84	8094.06	7202.69
Prevalence	Bangladesh	Male	Age-standardized	All causes	Presbyopia	Rate	1990	10104.6	10888.6	9398.22
Prevalence	Bangladesh	Female	Age-standardized	All causes	Presbyopia	Rate	1990	17555.8	18727.1	16666.9
Prevalence	Bangladesh	Both	Age-standardized	All causes	Presbyopia	Rate	1990	13555.5	14353.1	12871.8
Prevalence	Maldives	Male	All Ages	All causes	Blindness and vision impairment	Number	2017	30256.3	32179.4	28508.9
Prevalence	Maldives	Female	All Ages	All causes	Blindness and vision impairment	Number	2017	23693	24952.5	22556.8
Prevalence	Maldives	Both	All Ages	All causes	Blindness and vision impairment	Number	2017	53949.3	56856.8	51387.6
Prevalence	Maldives	Male	All Ages	All causes	Blindness and vision impairment	Rate	2017	11201.6	11913.6	10554.7
Prevalence	Maldives	Female	All Ages	All causes	Blindness and vision impairment	Rate	2017	12569.6	13237.8	11966.8
Prevalence	Maldives	Both	All Ages	All causes	Blindness and vision impairment	Rate	2017	11763.9	12397.9	11205.3
Prevalence	Maldives	Male	Age-standardized	All causes	Blindness and vision impairment	Rate	2017	14622.3	15657.2	13763
Prevalence	Maldives	Female	Age-standardized	All causes	Blindness and vision impairment	Rate	2017	15349.8	16220.5	14571.9
Prevalence	Maldives	Both	Age-standardized	All causes	Blindness and vision impairment	Rate	2017	14936.4	15845.9	14169.8
Prevalence	Maldives	Male	All Ages	All causes	Blindness and vision impairment	Number	1990	12258.3	13110.8	11454.5
Prevalence	Maldives	Female	All Ages	All causes	Blindness and vision impairment	Number	1990	10506.3	11203.5	9900.54
Prevalence	Maldives	Both	All Ages	All causes	Blindness and vision impairment	Number	1990	22764.6	24328.6	21452.6
Prevalence	Maldives	Male	All Ages	All causes	Blindness and vision impairment	Rate	1990	10875.3	11631.6	10162.2
Prevalence	Maldives	Female	All Ages	All causes	Blindness and vision impairment	Rate	1990	9801.38	10451.8	9236.23
Prevalence	Maldives	Both	All Ages	All causes	Blindness and vision impairment	Rate	1990	10351.8	11063	9755.22
Prevalence	Maldives	Male	Age-standardized	All causes	Blindness and vision impairment	Rate	1990	18449.4	19706.8	17374
Prevalence	Maldives	Female	Age-standardized	All causes	Blindness and vision impairment	Rate	1990	19430.4	20519.9	18466.2
Prevalence	Maldives	Both	Age-standardized	All causes	Blindness and vision impairment	Rate	1990	18876	20018.7	17875.3
Prevalence	Bhutan	Male	All Ages	All causes	Mild vision loss	Number	1990	68.4722	152.289	19.2776
Prevalence	Bhutan	Female	All Ages	All causes	Mild vision loss	Number	1990	59.7996	125.712	16.1814
Prevalence	Bhutan	Both	All Ages	All causes	Mild vision loss	Number	1990	128.272	272.345	38.4173
Prevalence	Bhutan	Male	All Ages	All causes	Mild vision loss	Rate	1990	23.4464	52.1471	6.60107
Prevalence	Bhutan	Female	All Ages	All causes	Mild vision loss	Rate	1990	22.1431	46.5498	5.99177
Prevalence	Bhutan	Both	All Ages	All causes	Mild vision loss	Rate	1990	22.8202	48.4516	6.83464
Prevalence	Bhutan	Male	Age-standardized	All causes	Mild vision loss	Rate	1990	23.4464	52.1471	6.60107
Prevalence	Bhutan	Female	Age-standardized	All causes	Mild vision loss	Rate	1990	22.1431	46.5498	5.99177
Prevalence	Bhutan	Both	Age-standardized	All causes	Mild vision loss	Rate	1990	22.817	48.4152	6.83335
Prevalence	Bhutan	Male	All Ages	All causes	Moderate vision loss	Number	1990	5803.9	6669.35	5015.87
Prevalence	Bhutan	Female	All Ages	All causes	Moderate vision loss	Number	1990	5578.73	6426.62	4859.45
Prevalence	Bhutan	Both	All Ages	All causes	Moderate vision loss	Number	1990	11382.6	13035.2	9902.75
Prevalence	Bhutan	Male	All Ages	All causes	Moderate vision loss	Rate	1990	1987.38	2283.73	1717.55
Prevalence	Bhutan	Female	All Ages	All causes	Moderate vision loss	Rate	1990	2065.74	2379.7	1799.4
Prevalence	Bhutan	Both	All Ages	All causes	Moderate vision loss	Rate	1990	2025.03	2319.03	1761.75
Prevalence	Bhutan	Male	Age-standardized	All causes	Moderate vision loss	Rate	1990	3225.44	3737.38	2777.14
Prevalence	Bhutan	Female	Age-standardized	All causes	Moderate vision loss	Rate	1990	3257.57	3801.67	2782.23
Prevalence	Bhutan	Both	Age-standardized	All causes	Moderate vision loss	Rate	1990	3236.9	3759.12	2772.84
Prevalence	Bhutan	Male	All Ages	All causes	Severe vision loss	Number	1990	509.054	583.918	435.325
Prevalence	Bhutan	Female	All Ages	All causes	Severe vision loss	Number	1990	652.518	757.249	558.775
Prevalence	Bhutan	Both	All Ages	All causes	Severe vision loss	Number	1990	1161.57	1335.83	995.919
Prevalence	Bhutan	Male	All Ages	All causes	Severe vision loss	Rate	1990	174.311	199.946	149.065
Prevalence	Bhutan	Female	All Ages	All causes	Severe vision loss	Rate	1990	241.62	280.401	206.908
Prevalence	Bhutan	Both	All Ages	All causes	Severe vision loss	Rate	1990	206.65	237.651	177.179
Prevalence	Bhutan	Male	Age-standardized	All causes	Severe vision loss	Rate	1990	341.308	398.527	285.266
Prevalence	Bhutan	Female	Age-standardized	All causes	Severe vision loss	Rate	1990	467.85	549.769	391.51
Prevalence	Bhutan	Both	Age-standardized	All causes	Severe vision loss	Rate	1990	405.043	476.127	338.284
Prevalence	Bhutan	Male	All Ages	All causes	Blindness	Number	1990	717.623	784.419	651.623
Prevalence	Bhutan	Female	All Ages	All causes	Blindness	Number	1990	743.77	813.742	675.745
Prevalence	Bhutan	Both	All Ages	All causes	Blindness	Number	1990	1461.39	1598.29	1326.26
Prevalence	Bhutan	Male	All Ages	All causes	Blindness	Rate	1990	245.73	268.602	223.13
Prevalence	Bhutan	Female	All Ages	All causes	Blindness	Rate	1990	275.409	301.319	250.221
Prevalence	Bhutan	Both	All Ages	All causes	Blindness	Rate	1990	259.989	284.345	235.948
Prevalence	Bhutan	Male	Age-standardized	All causes	Blindness	Rate	1990	540.393	594.493	484.392
Prevalence	Bhutan	Female	Age-standardized	All causes	Blindness	Rate	1990	593.634	655.336	532.028
Prevalence	Bhutan	Both	Age-standardized	All causes	Blindness	Rate	1990	568.629	625.613	511.352
Prevalence	Bhutan	Male	All Ages	All causes	Monocular vision loss	Number	1990	137.069	199.193	87.5166
Prevalence	Bhutan	Female	All Ages	All causes	Monocular vision loss	Number	1990	126.135	181.915	78.6294
Prevalence	Bhutan	Both	All Ages	All causes	Monocular vision loss	Number	1990	263.204	379.906	168.365
Prevalence	Bhutan	Male	All Ages	All causes	Monocular vision loss	Rate	1990	46.9355	68.2081	29.9676
Prevalence	Bhutan	Female	All Ages	All causes	Monocular vision loss	Rate	1990	46.7064	67.3609	29.1156
Prevalence	Bhutan	Both	All Ages	All causes	Monocular vision loss	Rate	1990	46.8254	67.5873	29.953
Prevalence	Bhutan	Male	Age-standardized	All causes	Monocular vision loss	Rate	1990	56.3668	82.8553	35.1712
Prevalence	Bhutan	Female	Age-standardized	All causes	Monocular vision loss	Rate	1990	55.646	81.5655	34.3275
Prevalence	Bhutan	Both	Age-standardized	All causes	Monocular vision loss	Rate	1990	56.0051	82.0692	34.9288
Prevalence	Bhutan	Male	All Ages	All causes	Presbyopia	Number	1990	17255.5	18225	16320.1
Prevalence	Bhutan	Female	All Ages	All causes	Presbyopia	Number	1990	24931.6	26225.1	23780.5
Prevalence	Bhutan	Both	All Ages	All causes	Presbyopia	Number	1990	42187.1	44243	40413.8
Prevalence	Bhutan	Male	All Ages	All causes	Presbyopia	Rate	1990	5908.67	6240.63	5588.36
Prevalence	Bhutan	Female	All Ages	All causes	Presbyopia	Rate	1990	9231.89	9710.84	8805.66
Prevalence	Bhutan	Both	All Ages	All causes	Presbyopia	Rate	1990	7505.31	7871.05	7189.83
Prevalence	Bhutan	Male	Age-standardized	All causes	Presbyopia	Rate	1990	10846.6	11439.3	10281.8
Prevalence	Bhutan	Female	Age-standardized	All causes	Presbyopia	Rate	1990	15177.8	16032.2	14462.7
Prevalence	Bhutan	Both	Age-standardized	All causes	Presbyopia	Rate	1990	12944.3	13591.3	12394.6
Prevalence	Maldives	Male	All Ages	All causes	Mild vision loss	Number	2017	27.7423	61.6005	7.56406
Prevalence	Maldives	Female	All Ages	All causes	Mild vision loss	Number	2017	19.8349	44.1874	5.72044
Prevalence	Maldives	Both	All Ages	All causes	Mild vision loss	Number	2017	47.5772	101.275	13.8085
Prevalence	Maldives	Male	All Ages	All causes	Mild vision loss	Rate	2017	10.2709	22.8061	2.80041
Prevalence	Maldives	Female	All Ages	All causes	Mild vision loss	Rate	2017	10.5228	23.4422	3.0348
Prevalence	Maldives	Both	All Ages	All causes	Mild vision loss	Rate	2017	10.3744	22.0834	3.011
Prevalence	Maldives	Male	Age-standardized	All causes	Mild vision loss	Rate	2017	10.2709	22.8061	2.80041
Prevalence	Maldives	Female	Age-standardized	All causes	Mild vision loss	Rate	2017	10.5228	23.4422	3.0348
Prevalence	Maldives	Both	Age-standardized	All causes	Mild vision loss	Rate	2017	10.3793	22.0465	3.01532
Prevalence	Maldives	Male	All Ages	All causes	Moderate vision loss	Number	2017	8853.69	10476.6	7498.79
Prevalence	Maldives	Female	All Ages	All causes	Moderate vision loss	Number	2017	6152.15	7050.49	5399.28
Prevalence	Maldives	Both	All Ages	All causes	Moderate vision loss	Number	2017	15005.8	17480.3	12955.2
Prevalence	Maldives	Male	All Ages	All causes	Moderate vision loss	Rate	2017	3277.86	3878.7	2776.24
Prevalence	Maldives	Female	All Ages	All causes	Moderate vision loss	Rate	2017	3263.83	3740.41	2864.41
Prevalence	Maldives	Both	All Ages	All causes	Moderate vision loss	Rate	2017	3272.09	3811.65	2824.95
Prevalence	Maldives	Male	Age-standardized	All causes	Moderate vision loss	Rate	2017	4575.71	5466.56	3850.25
Prevalence	Maldives	Female	Age-standardized	All causes	Moderate vision loss	Rate	2017	4160.52	4836.5	3632.38
Prevalence	Maldives	Both	Age-standardized	All causes	Moderate vision loss	Rate	2017	4393.71	5143.78	3777.88
Prevalence	Maldives	Male	All Ages	All causes	Severe vision loss	Number	2017	1239.76	1502.35	1019.69
Prevalence	Maldives	Female	All Ages	All causes	Severe vision loss	Number	2017	1067.34	1301.7	873.386
Prevalence	Maldives	Both	All Ages	All causes	Severe vision loss	Number	2017	2307.09	2797.06	1889.55
Prevalence	Maldives	Male	All Ages	All causes	Severe vision loss	Rate	2017	458.99	556.209	377.517
Prevalence	Maldives	Female	All Ages	All causes	Severe vision loss	Rate	2017	566.241	690.575	463.347
Prevalence	Maldives	Both	All Ages	All causes	Severe vision loss	Rate	2017	503.072	609.912	412.025
Prevalence	Maldives	Male	Age-standardized	All causes	Severe vision loss	Rate	2017	733.436	894.128	588.083
Prevalence	Maldives	Female	Age-standardized	All causes	Severe vision loss	Rate	2017	796.396	974.253	647.384
Prevalence	Maldives	Both	Age-standardized	All causes	Severe vision loss	Rate	2017	763.278	929.749	613.358
Prevalence	Maldives	Male	All Ages	All causes	Blindness	Number	2017	735.235	853.16	628.199
Prevalence	Maldives	Female	All Ages	All causes	Blindness	Number	2017	659.909	752.62	568.368
Prevalence	Maldives	Both	All Ages	All causes	Blindness	Number	2017	1395.14	1604.42	1201.28
Prevalence	Maldives	Male	All Ages	All causes	Blindness	Rate	2017	272.202	315.861	232.575
Prevalence	Maldives	Female	All Ages	All causes	Blindness	Rate	2017	350.094	399.279	301.529
Prevalence	Maldives	Both	All Ages	All causes	Blindness	Rate	2017	304.217	349.85	261.945
Prevalence	Maldives	Male	Age-standardized	All causes	Blindness	Rate	2017	398.987	467.33	337.782
Prevalence	Maldives	Female	Age-standardized	All causes	Blindness	Rate	2017	478.06	550.946	407.536
Prevalence	Maldives	Both	Age-standardized	All causes	Blindness	Rate	2017	435.897	504.263	372.212
Prevalence	Maldives	Male	All Ages	All causes	Monocular vision loss	Number	2017	28.0952	41.7563	17.2274
Prevalence	Maldives	Female	All Ages	All causes	Monocular vision loss	Number	2017	16.2033	24.5253	9.53049
Prevalence	Maldives	Both	All Ages	All causes	Monocular vision loss	Number	2017	44.2985	66.4305	26.9414
Prevalence	Maldives	Male	All Ages	All causes	Monocular vision loss	Rate	2017	10.4016	15.4592	6.378
Prevalence	Maldives	Female	All Ages	All causes	Monocular vision loss	Rate	2017	8.59615	13.0111	5.0561
Prevalence	Maldives	Both	All Ages	All causes	Monocular vision loss	Rate	2017	9.65949	14.4855	5.87468
Prevalence	Maldives	Male	Age-standardized	All causes	Monocular vision loss	Rate	2017	10.2983	15.3711	6.31956
Prevalence	Maldives	Female	Age-standardized	All causes	Monocular vision loss	Rate	2017	8.66459	13.1165	5.08424
Prevalence	Maldives	Both	Age-standardized	All causes	Monocular vision loss	Rate	2017	9.60018	14.4296	5.82333
Prevalence	Maldives	Male	All Ages	All causes	Presbyopia	Number	2017	19371.8	20486.9	18363.3
Prevalence	Maldives	Female	All Ages	All causes	Presbyopia	Number	2017	15777.5	16656.8	14925.6
Prevalence	Maldives	Both	All Ages	All causes	Presbyopia	Number	2017	35149.3	36818.9	33488.6
Prevalence	Maldives	Male	All Ages	All causes	Presbyopia	Rate	2017	7171.92	7584.78	6798.55
Prevalence	Maldives	Female	All Ages	All causes	Presbyopia	Rate	2017	8370.27	8836.73	7918.32
Prevalence	Maldives	Both	All Ages	All causes	Presbyopia	Rate	2017	7664.47	8028.54	7302.33
Prevalence	Maldives	Male	Age-standardized	All causes	Presbyopia	Rate	2017	8893.55	9354.8	8425.15
Prevalence	Maldives	Female	Age-standardized	All causes	Presbyopia	Rate	2017	9895.69	10449.5	9398.09
Prevalence	Maldives	Both	Age-standardized	All causes	Presbyopia	Rate	2017	9323.58	9781.55	8894.84
Prevalence	Maldives	Male	All Ages	All causes	Mild vision loss	Number	1990	14.9538	33.012	4.21051
Prevalence	Maldives	Female	All Ages	All causes	Mild vision loss	Number	1990	14.3969	30.9464	4.03406
Prevalence	Maldives	Both	All Ages	All causes	Mild vision loss	Number	1990	29.3507	62.2551	8.70603
Prevalence	Maldives	Male	All Ages	All causes	Mild vision loss	Rate	1990	13.2667	29.2876	3.73548
Prevalence	Maldives	Female	All Ages	All causes	Mild vision loss	Rate	1990	13.4309	28.87	3.76338
Prevalence	Maldives	Both	All Ages	All causes	Mild vision loss	Rate	1990	13.3468	28.3095	3.95893
Prevalence	Maldives	Male	Age-standardized	All causes	Mild vision loss	Rate	1990	13.2667	29.2876	3.73548
Prevalence	Maldives	Female	Age-standardized	All causes	Mild vision loss	Rate	1990	13.4309	28.87	3.76338
Prevalence	Maldives	Both	Age-standardized	All causes	Mild vision loss	Rate	1990	13.3447	28.234	3.96965
Prevalence	Maldives	Male	All Ages	All causes	Moderate vision loss	Number	1990	4460.35	5254.8	3730.58
Prevalence	Maldives	Female	All Ages	All causes	Moderate vision loss	Number	1990	3426.81	3988.93	2946.22
Prevalence	Maldives	Both	All Ages	All causes	Moderate vision loss	Number	1990	7887.16	9271.33	6727.09
Prevalence	Maldives	Male	All Ages	All causes	Moderate vision loss	Rate	1990	3957.14	4661.96	3309.7
Prevalence	Maldives	Female	All Ages	All causes	Moderate vision loss	Rate	1990	3196.88	3721.28	2748.54
Prevalence	Maldives	Both	All Ages	All causes	Moderate vision loss	Rate	1990	3586.56	4215.99	3059.03
Prevalence	Maldives	Male	Age-standardized	All causes	Moderate vision loss	Rate	1990	5912.96	7010.88	5013.82
Prevalence	Maldives	Female	Age-standardized	All causes	Moderate vision loss	Rate	1990	5467.39	6301.83	4760.87
Prevalence	Maldives	Both	Age-standardized	All causes	Moderate vision loss	Rate	1990	5715.61	6699.29	4916.85
Prevalence	Maldives	Male	All Ages	All causes	Severe vision loss	Number	1990	477.72	572.648	389.664
Prevalence	Maldives	Female	All Ages	All causes	Severe vision loss	Number	1990	374.01	447.768	308.44
Prevalence	Maldives	Both	All Ages	All causes	Severe vision loss	Number	1990	851.73	1018.4	697.681
Prevalence	Maldives	Male	All Ages	All causes	Severe vision loss	Rate	1990	423.824	508.043	345.702
Prevalence	Maldives	Female	All Ages	All causes	Severe vision loss	Rate	1990	348.915	417.723	287.744
Prevalence	Maldives	Both	All Ages	All causes	Severe vision loss	Rate	1990	387.31	463.101	317.259
Prevalence	Maldives	Male	Age-standardized	All causes	Severe vision loss	Rate	1990	830.873	1007.37	668.677
Prevalence	Maldives	Female	Age-standardized	All causes	Severe vision loss	Rate	1990	881.437	1075.64	711.918
Prevalence	Maldives	Both	Age-standardized	All causes	Severe vision loss	Rate	1990	847.591	1028.53	683.427
Prevalence	Maldives	Male	All Ages	All causes	Blindness	Number	1990	434.776	499.564	370.199
Prevalence	Maldives	Female	All Ages	All causes	Blindness	Number	1990	387.745	442.984	334.271
Prevalence	Maldives	Both	All Ages	All causes	Blindness	Number	1990	822.521	943.125	705.728
Prevalence	Maldives	Male	All Ages	All causes	Blindness	Rate	1990	385.725	443.204	328.434
Prevalence	Maldives	Female	All Ages	All causes	Blindness	Rate	1990	361.728	413.261	311.842
Prevalence	Maldives	Both	All Ages	All causes	Blindness	Rate	1990	374.028	428.871	320.918
Prevalence	Maldives	Male	Age-standardized	All causes	Blindness	Rate	1990	779.741	899.533	664.926
Prevalence	Maldives	Female	Age-standardized	All causes	Blindness	Rate	1990	953.283	1106.93	816.872
Prevalence	Maldives	Both	Age-standardized	All causes	Blindness	Rate	1990	840.815	968.716	719.191
Prevalence	Maldives	Male	All Ages	All causes	Monocular vision loss	Number	1990	16.462	23.3474	10.5296
Prevalence	Maldives	Female	All Ages	All causes	Monocular vision loss	Number	1990	12.8568	18.5587	8.13052
Prevalence	Maldives	Both	All Ages	All causes	Monocular vision loss	Number	1990	29.3187	41.8369	18.6618
Prevalence	Maldives	Male	All Ages	All causes	Monocular vision loss	Rate	1990	14.6048	20.7134	9.34167
Prevalence	Maldives	Female	All Ages	All causes	Monocular vision loss	Rate	1990	11.9941	17.3135	7.58498
Prevalence	Maldives	Both	All Ages	All causes	Monocular vision loss	Rate	1990	13.3322	19.0246	8.48616
Prevalence	Maldives	Male	Age-standardized	All causes	Monocular vision loss	Rate	1990	16.6627	23.7841	10.665
Prevalence	Maldives	Female	Age-standardized	All causes	Monocular vision loss	Rate	1990	13.8348	20.1016	8.65989
Prevalence	Maldives	Both	Age-standardized	All causes	Monocular vision loss	Rate	1990	15.3535	21.9029	9.67781
Prevalence	Maldives	Male	All Ages	All causes	Presbyopia	Number	1990	6854.01	7217.6	6512.66
Prevalence	Maldives	Female	All Ages	All causes	Presbyopia	Number	1990	6290.51	6630.77	5980.69
Prevalence	Maldives	Both	All Ages	All causes	Presbyopia	Number	1990	13144.5	13781.4	12544.5
Prevalence	Maldives	Male	All Ages	All causes	Presbyopia	Rate	1990	6080.75	6403.32	5777.92
Prevalence	Maldives	Female	All Ages	All causes	Presbyopia	Rate	1990	5868.43	6185.85	5579.4
Prevalence	Maldives	Both	All Ages	All causes	Presbyopia	Rate	1990	5977.26	6266.89	5704.42
Prevalence	Maldives	Male	Age-standardized	All causes	Presbyopia	Rate	1990	10895.9	11476.1	10351
Prevalence	Maldives	Female	Age-standardized	All causes	Presbyopia	Rate	1990	12101	12713.7	11522.8
Prevalence	Maldives	Both	Age-standardized	All causes	Presbyopia	Rate	1990	11443.3	11998.5	10929.3
Prevalence	Bhutan	Male	All Ages	All causes	Blindness and vision impairment	Number	1990	24491.6	25839.5	23288.6
Prevalence	Bhutan	Female	All Ages	All causes	Blindness and vision impairment	Number	1990	32092.6	33624.7	30768.7
Prevalence	Bhutan	Both	All Ages	All causes	Blindness and vision impairment	Number	1990	56584.2	59128.3	54292.8
Prevalence	Bhutan	Male	All Ages	All causes	Blindness and vision impairment	Rate	1990	8386.48	8848.01	7974.53
Prevalence	Bhutan	Female	All Ages	All causes	Blindness and vision impairment	Rate	1990	11883.5	12450.8	11393.3
Prevalence	Bhutan	Both	All Ages	All causes	Blindness and vision impairment	Rate	1990	10066.6	10519.2	9658.96
Prevalence	Bhutan	Male	Age-standardized	All causes	Blindness and vision impairment	Rate	1990	15033.6	15867.5	14306.8
Prevalence	Bhutan	Female	Age-standardized	All causes	Blindness and vision impairment	Rate	1990	19574.6	20583.9	18715.2
Prevalence	Bhutan	Both	Age-standardized	All causes	Blindness and vision impairment	Rate	1990	17233.7	18046.8	16514.7
Prevalence	India	Male	All Ages	All causes	Blindness and vision impairment	Number	1990	7.90197e+07	8.2984e+07	7.56189e+07
Prevalence	India	Female	All Ages	All causes	Blindness and vision impairment	Number	1990	1.05148e+08	1.09012e+08	1.01508e+08
Prevalence	India	Both	All Ages	All causes	Blindness and vision impairment	Number	1990	1.84168e+08	1.91875e+08	1.77201e+08
Prevalence	India	Male	All Ages	All causes	Blindness and vision impairment	Rate	1990	17426.8	18301	16676.7
Prevalence	India	Female	All Ages	All causes	Blindness and vision impairment	Rate	1990	25155.7	26080.1	24284.7
Prevalence	India	Both	All Ages	All causes	Blindness and vision impairment	Rate	1990	21134	22018.4	20334.5
Prevalence	India	Male	Age-standardized	All causes	Blindness and vision impairment	Rate	1990	26452.4	27753.4	25305.1
Prevalence	India	Female	Age-standardized	All causes	Blindness and vision impairment	Rate	1990	36157.8	37456.1	34995.5
Prevalence	India	Both	Age-standardized	All causes	Blindness and vision impairment	Rate	1990	31101.9	32365.4	29975.4
Prevalence	Nepal	Male	All Ages	All causes	Mild vision loss	Number	1990	2149.33	4427.37	633.632
Prevalence	Nepal	Female	All Ages	All causes	Mild vision loss	Number	1990	1979.09	4243.42	556.046
Prevalence	Nepal	Both	All Ages	All causes	Mild vision loss	Number	1990	4128.42	8490.17	1233.38
Prevalence	Nepal	Male	All Ages	All causes	Mild vision loss	Rate	1990	22.1391	45.6042	6.52673
Prevalence	Nepal	Female	All Ages	All causes	Mild vision loss	Rate	1990	20.4769	43.9051	5.7532
Prevalence	Nepal	Both	All Ages	All causes	Mild vision loss	Rate	1990	21.3099	43.8242	6.36642
Prevalence	Nepal	Male	Age-standardized	All causes	Mild vision loss	Rate	1990	22.1391	45.6042	6.52673
Prevalence	Nepal	Female	Age-standardized	All causes	Mild vision loss	Rate	1990	20.4769	43.9051	5.7532
Prevalence	Nepal	Both	Age-standardized	All causes	Mild vision loss	Rate	1990	21.3093	43.8265	6.36594
Prevalence	Nepal	Male	All Ages	All causes	Moderate vision loss	Number	1990	368290	420560	322085
Prevalence	Nepal	Female	All Ages	All causes	Moderate vision loss	Number	1990	370755	424019	324360
Prevalence	Nepal	Both	All Ages	All causes	Moderate vision loss	Number	1990	739045	844548	648772
Prevalence	Nepal	Male	All Ages	All causes	Moderate vision loss	Rate	1990	3793.57	4331.98	3317.63
Prevalence	Nepal	Female	All Ages	All causes	Moderate vision loss	Rate	1990	3836.06	4387.17	3356.03
Prevalence	Nepal	Both	All Ages	All causes	Moderate vision loss	Rate	1990	3814.77	4359.35	3348.8
Prevalence	Nepal	Male	Age-standardized	All causes	Moderate vision loss	Rate	1990	5761.13	6660.99	5004.46
Prevalence	Nepal	Female	Age-standardized	All causes	Moderate vision loss	Rate	1990	5947.32	6910.99	5171.32
Prevalence	Nepal	Both	Age-standardized	All causes	Moderate vision loss	Rate	1990	5848.35	6751.01	5095.9
Prevalence	Nepal	Male	All Ages	All causes	Severe vision loss	Number	1990	45016.1	51930.5	38253.5
Prevalence	Nepal	Female	All Ages	All causes	Severe vision loss	Number	1990	49829.1	57610	42578.9
Prevalence	Nepal	Both	All Ages	All causes	Severe vision loss	Number	1990	94845.1	109074	81118.1
Prevalence	Nepal	Male	All Ages	All causes	Severe vision loss	Rate	1990	463.688	534.91	394.031
Prevalence	Nepal	Female	All Ages	All causes	Severe vision loss	Rate	1990	515.563	596.069	440.548
Prevalence	Nepal	Both	All Ages	All causes	Severe vision loss	Rate	1990	489.568	563.015	418.712
Prevalence	Nepal	Male	Age-standardized	All causes	Severe vision loss	Rate	1990	856.978	997.08	718.49
Prevalence	Nepal	Female	Age-standardized	All causes	Severe vision loss	Rate	1990	1000.17	1172.55	841.019
Prevalence	Nepal	Both	Age-standardized	All causes	Severe vision loss	Rate	1990	927.47	1087.99	776.579
Prevalence	Nepal	Male	All Ages	All causes	Blindness	Number	1990	50014.7	52517.2	47600.1
Prevalence	Nepal	Female	All Ages	All causes	Blindness	Number	1990	54347.2	57232.6	51682.6
Prevalence	Nepal	Both	All Ages	All causes	Blindness	Number	1990	104362	109518	99596.5
Prevalence	Nepal	Male	All Ages	All causes	Blindness	Rate	1990	515.177	540.953	490.305
Prevalence	Nepal	Female	All Ages	All causes	Blindness	Rate	1990	562.31	592.165	534.74
Prevalence	Nepal	Both	All Ages	All causes	Blindness	Rate	1990	538.691	565.307	514.093
Prevalence	Nepal	Male	Age-standardized	All causes	Blindness	Rate	1990	1018.81	1072.41	966.668
Prevalence	Nepal	Female	Age-standardized	All causes	Blindness	Rate	1990	1178.25	1249.04	1118.25
Prevalence	Nepal	Both	Age-standardized	All causes	Blindness	Rate	1990	1098.83	1158	1046.58
Prevalence	Nepal	Male	All Ages	All causes	Monocular vision loss	Number	1990	2413.93	3657.79	1434.12
Prevalence	Nepal	Female	All Ages	All causes	Monocular vision loss	Number	1990	2142.13	3183.05	1297.85
Prevalence	Nepal	Both	All Ages	All causes	Monocular vision loss	Number	1990	4556.06	6807.41	2740.32
Prevalence	Nepal	Male	All Ages	All causes	Monocular vision loss	Rate	1990	24.8647	37.6771	14.7721
Prevalence	Nepal	Female	All Ages	All causes	Monocular vision loss	Rate	1990	22.1638	32.9338	13.4283
Prevalence	Nepal	Both	All Ages	All causes	Monocular vision loss	Rate	1990	23.5173	35.1382	14.1449
Prevalence	Nepal	Male	Age-standardized	All causes	Monocular vision loss	Rate	1990	29.6524	45.5612	17.2263
Prevalence	Nepal	Female	Age-standardized	All causes	Monocular vision loss	Rate	1990	26.0892	39.1505	15.6874
Prevalence	Nepal	Both	Age-standardized	All causes	Monocular vision loss	Rate	1990	27.8777	42.4813	16.6092
Prevalence	Nepal	Male	All Ages	All causes	Presbyopia	Number	1990	620868	666745	580277
Prevalence	Nepal	Female	All Ages	All causes	Presbyopia	Number	1990	735074	783375	694385
Prevalence	Nepal	Both	All Ages	All causes	Presbyopia	Number	1990	1.35594e+06	1.44408e+06	1.28219e+06
Prevalence	Nepal	Male	All Ages	All causes	Presbyopia	Rate	1990	6395.25	6867.81	5977.14
Prevalence	Nepal	Female	All Ages	All causes	Presbyopia	Rate	1990	7605.54	8105.29	7184.55
Prevalence	Nepal	Both	All Ages	All causes	Presbyopia	Rate	1990	6999.04	7454	6618.34
Prevalence	Nepal	Male	Age-standardized	All causes	Presbyopia	Rate	1990	10604.6	11332.9	9944.53
Prevalence	Nepal	Female	Age-standardized	All causes	Presbyopia	Rate	1990	11984.9	12760.5	11332.4
Prevalence	Nepal	Both	Age-standardized	All causes	Presbyopia	Rate	1990	11297.9	11979.1	10714.3
Prevalence	India	Male	All Ages	All causes	Mild vision loss	Number	1990	108165	224916	32303.1
Prevalence	India	Female	All Ages	All causes	Mild vision loss	Number	1990	93637.5	189246	27698.8
Prevalence	India	Both	All Ages	All causes	Mild vision loss	Number	1990	201802	413534	60001.1
Prevalence	India	Male	All Ages	All causes	Mild vision loss	Rate	1990	23.8543	49.6022	7.12401
Prevalence	India	Female	All Ages	All causes	Mild vision loss	Rate	1990	22.4019	45.2754	6.62666
Prevalence	India	Both	All Ages	All causes	Mild vision loss	Rate	1990	23.1576	47.4547	6.88537
Prevalence	India	Male	Age-standardized	All causes	Mild vision loss	Rate	1990	23.8426	49.5825	7.12444
Prevalence	India	Female	Age-standardized	All causes	Mild vision loss	Rate	1990	22.3833	45.2319	6.6242
Prevalence	India	Both	Age-standardized	All causes	Mild vision loss	Rate	1990	23.1411	47.4367	6.88382
Prevalence	India	Male	All Ages	All causes	Moderate vision loss	Number	1990	2.13508e+07	2.41688e+07	1.86523e+07
Prevalence	India	Female	All Ages	All causes	Moderate vision loss	Number	1990	2.01576e+07	2.25716e+07	1.79516e+07
Prevalence	India	Both	All Ages	All causes	Moderate vision loss	Number	1990	4.15084e+07	4.67268e+07	3.65651e+07
Prevalence	India	Male	All Ages	All causes	Moderate vision loss	Rate	1990	4708.63	5330.11	4113.51
Prevalence	India	Female	All Ages	All causes	Moderate vision loss	Rate	1990	4822.51	5400.04	4294.74
Prevalence	India	Both	All Ages	All causes	Moderate vision loss	Rate	1990	4763.25	5362.09	4196
Prevalence	India	Male	Age-standardized	All causes	Moderate vision loss	Rate	1990	6901.05	7882.04	6036.19
Prevalence	India	Female	Age-standardized	All causes	Moderate vision loss	Rate	1990	6977.91	7874.23	6185.59
Prevalence	India	Both	Age-standardized	All causes	Moderate vision loss	Rate	1990	6932.68	7873.15	6089.2
Prevalence	India	Male	All Ages	All causes	Severe vision loss	Number	1990	2.34904e+06	2.74991e+06	1.99545e+06
Prevalence	India	Female	All Ages	All causes	Severe vision loss	Number	1990	2.60685e+06	2.96444e+06	2.25986e+06
Prevalence	India	Both	All Ages	All causes	Severe vision loss	Number	1990	4.95589e+06	5.69389e+06	4.26389e+06
Prevalence	India	Male	All Ages	All causes	Severe vision loss	Rate	1990	518.05	606.456	440.07
Prevalence	India	Female	All Ages	All causes	Severe vision loss	Rate	1990	623.663	709.214	540.651
Prevalence	India	Both	All Ages	All causes	Severe vision loss	Rate	1990	568.709	653.397	489.299
Prevalence	India	Male	Age-standardized	All causes	Severe vision loss	Rate	1990	891.889	1051.6	748.779
Prevalence	India	Female	Age-standardized	All causes	Severe vision loss	Rate	1990	1072.03	1234.58	921.393
Prevalence	India	Both	Age-standardized	All causes	Severe vision loss	Rate	1990	981.241	1137.73	834.289
Prevalence	India	Male	All Ages	All causes	Blindness	Number	1990	2.82625e+06	3.03995e+06	2.61373e+06
Prevalence	India	Female	All Ages	All causes	Blindness	Number	1990	3.57882e+06	3.81491e+06	3.36465e+06
Prevalence	India	Both	All Ages	All causes	Blindness	Number	1990	6.40507e+06	6.83754e+06	5.98098e+06
Prevalence	India	Male	All Ages	All causes	Blindness	Rate	1990	623.293	670.42	576.423
Prevalence	India	Female	All Ages	All causes	Blindness	Rate	1990	856.199	912.679	804.959
Prevalence	India	Both	All Ages	All causes	Blindness	Rate	1990	735.008	784.635	686.342
Prevalence	India	Male	Age-standardized	All causes	Blindness	Rate	1990	1214.66	1313.27	1122.55
Prevalence	India	Female	Age-standardized	All causes	Blindness	Rate	1990	1640.09	1758.78	1529.86
Prevalence	India	Both	Age-standardized	All causes	Blindness	Rate	1990	1428.14	1534.27	1329.85
Prevalence	India	Male	All Ages	All causes	Monocular vision loss	Number	1990	263067	421765	144479
Prevalence	India	Female	All Ages	All causes	Monocular vision loss	Number	1990	258599	428918	136020
Prevalence	India	Both	All Ages	All causes	Monocular vision loss	Number	1990	521666	852788	281169
Prevalence	India	Male	All Ages	All causes	Monocular vision loss	Rate	1990	58.016	93.0147	31.8628
Prevalence	India	Female	All Ages	All causes	Monocular vision loss	Rate	1990	61.8673	102.614	32.5414
Prevalence	India	Both	All Ages	All causes	Monocular vision loss	Rate	1990	59.8633	97.8608	32.2653
Prevalence	India	Male	Age-standardized	All causes	Monocular vision loss	Rate	1990	68.3669	112.422	36.4834
Prevalence	India	Female	Age-standardized	All causes	Monocular vision loss	Rate	1990	72.5819	122.004	37.2868
Prevalence	India	Both	Age-standardized	All causes	Monocular vision loss	Rate	1990	70.4003	116.993	37.1399
Prevalence	India	Male	All Ages	All causes	Presbyopia	Number	1990	5.21224e+07	5.45195e+07	4.97318e+07
Prevalence	India	Female	All Ages	All causes	Presbyopia	Number	1990	7.84528e+07	8.15423e+07	7.56066e+07
Prevalence	India	Both	All Ages	All causes	Presbyopia	Number	1990	1.30575e+08	1.35673e+08	1.25458e+08
Prevalence	India	Male	All Ages	All causes	Presbyopia	Rate	1990	11494.9	12023.5	10967.7
Prevalence	India	Female	All Ages	All causes	Presbyopia	Rate	1990	18769.1	19508.2	18088.1
Prevalence	India	Both	All Ages	All causes	Presbyopia	Rate	1990	14984	15569	14396.8
Prevalence	India	Male	Age-standardized	All causes	Presbyopia	Rate	1990	17352.6	18131	16615.4
Prevalence	India	Female	Age-standardized	All causes	Presbyopia	Rate	1990	26372.8	27301.8	25473
Prevalence	India	Both	Age-standardized	All causes	Presbyopia	Rate	1990	21666.3	22472.5	20900.4
Prevalence	Nepal	Male	All Ages	All causes	Blindness and vision impairment	Number	1990	1.08875e+06	1.16015e+06	1.0221e+06
Prevalence	Nepal	Female	All Ages	All causes	Blindness and vision impairment	Number	1990	1.21413e+06	1.28775e+06	1.15136e+06
Prevalence	Nepal	Both	All Ages	All causes	Blindness and vision impairment	Number	1990	2.30288e+06	2.43638e+06	2.17791e+06
Prevalence	Nepal	Male	All Ages	All causes	Blindness and vision impairment	Rate	1990	11214.7	11950.2	10528.2
Prevalence	Nepal	Female	All Ages	All causes	Blindness and vision impairment	Rate	1990	12562.1	13323.9	11912.7
Prevalence	Nepal	Both	All Ages	All causes	Blindness and vision impairment	Rate	1990	11886.9	12576	11241.9
Prevalence	Nepal	Male	Age-standardized	All causes	Blindness and vision impairment	Rate	1990	18293.3	19503	17239.5
Prevalence	Nepal	Female	Age-standardized	All causes	Blindness and vision impairment	Rate	1990	20157.2	21420.6	19117.1
Prevalence	Nepal	Both	Age-standardized	All causes	Blindness and vision impairment	Rate	1990	19221.7	20378.3	18227.8
Prevalence	Bhutan	Male	All Ages	All causes	Mild vision loss	Number	2017	95.0782	209.195	27.2651
Prevalence	Bhutan	Female	All Ages	All causes	Mild vision loss	Number	2017	77.8927	174.456	22.5094
Prevalence	Bhutan	Both	All Ages	All causes	Mild vision loss	Number	2017	172.971	368.47	49.4201
Prevalence	Bhutan	Male	All Ages	All causes	Mild vision loss	Rate	2017	18.7585	41.2732	5.37929
Prevalence	Bhutan	Female	All Ages	All causes	Mild vision loss	Rate	2017	17.2881	38.7201	4.99591
Prevalence	Bhutan	Both	All Ages	All causes	Mild vision loss	Rate	2017	18.0665	38.4861	5.16186
Prevalence	Bhutan	Male	Age-standardized	All causes	Mild vision loss	Rate	2017	18.7585	41.2732	5.37929
Prevalence	Bhutan	Female	Age-standardized	All causes	Mild vision loss	Rate	2017	17.2881	38.7201	4.99591
Prevalence	Bhutan	Both	Age-standardized	All causes	Mild vision loss	Rate	2017	18.0625	38.4982	5.16284
Prevalence	Bhutan	Male	All Ages	All causes	Moderate vision loss	Number	2017	9691.63	10975.9	8451.48
Prevalence	Bhutan	Female	All Ages	All causes	Moderate vision loss	Number	2017	9015.52	10269.3	7968.77
Prevalence	Bhutan	Both	All Ages	All causes	Moderate vision loss	Number	2017	18707.2	21191.4	16488.1
Prevalence	Bhutan	Male	All Ages	All causes	Moderate vision loss	Rate	2017	1912.12	2165.5	1667.44
Prevalence	Bhutan	Female	All Ages	All causes	Moderate vision loss	Rate	2017	2000.97	2279.25	1768.65
Prevalence	Bhutan	Both	All Ages	All causes	Moderate vision loss	Rate	2017	1953.93	2213.41	1722.16
Prevalence	Bhutan	Male	Age-standardized	All causes	Moderate vision loss	Rate	2017	2536.23	2885.88	2218.28
Prevalence	Bhutan	Female	Age-standardized	All causes	Moderate vision loss	Rate	2017	2565.06	2923.34	2269.06
Prevalence	Bhutan	Both	Age-standardized	All causes	Moderate vision loss	Rate	2017	2545.27	2893.8	2240.78
Prevalence	Bhutan	Male	All Ages	All causes	Severe vision loss	Number	2017	1129.51	1298.5	983.284
Prevalence	Bhutan	Female	All Ages	All causes	Severe vision loss	Number	2017	1403.56	1609.97	1223.59
Prevalence	Bhutan	Both	All Ages	All causes	Severe vision loss	Number	2017	2533.07	2897.23	2205.66
Prevalence	Bhutan	Male	All Ages	All causes	Severe vision loss	Rate	2017	222.847	256.188	193.998
Prevalence	Bhutan	Female	All Ages	All causes	Severe vision loss	Rate	2017	311.517	357.329	271.572
Prevalence	Bhutan	Both	All Ages	All causes	Severe vision loss	Rate	2017	264.575	302.611	230.377
Prevalence	Bhutan	Male	Age-standardized	All causes	Severe vision loss	Rate	2017	335.223	388.269	288.789
Prevalence	Bhutan	Female	Age-standardized	All causes	Severe vision loss	Rate	2017	452.671	520.701	388.847
Prevalence	Bhutan	Both	Age-standardized	All causes	Severe vision loss	Rate	2017	393.152	452.792	338.651
Prevalence	Bhutan	Male	All Ages	All causes	Blindness	Number	2017	1023.45	1115.66	930.497
Prevalence	Bhutan	Female	All Ages	All causes	Blindness	Number	2017	1030.89	1121.49	943.147
Prevalence	Bhutan	Both	All Ages	All causes	Blindness	Number	2017	2054.34	2238.7	1881.08
Prevalence	Bhutan	Male	All Ages	All causes	Blindness	Rate	2017	201.922	220.114	183.583
Prevalence	Bhutan	Female	All Ages	All causes	Blindness	Rate	2017	228.804	248.912	209.329
Prevalence	Bhutan	Both	All Ages	All causes	Blindness	Rate	2017	214.573	233.829	196.476
Prevalence	Bhutan	Male	Age-standardized	All causes	Blindness	Rate	2017	316.646	348.243	286.997
Prevalence	Bhutan	Female	Age-standardized	All causes	Blindness	Rate	2017	345.623	377.753	313.302
Prevalence	Bhutan	Both	Age-standardized	All causes	Blindness	Rate	2017	331.834	364.181	301.575
Prevalence	Bhutan	Male	All Ages	All causes	Monocular vision loss	Number	2017	143.121	221.461	84.2223
Prevalence	Bhutan	Female	All Ages	All causes	Monocular vision loss	Number	2017	125.705	194.239	71.5261
Prevalence	Bhutan	Both	All Ages	All causes	Monocular vision loss	Number	2017	268.826	416.419	155.683
Prevalence	Bhutan	Male	All Ages	All causes	Monocular vision loss	Rate	2017	28.2372	43.6932	16.6167
Prevalence	Bhutan	Female	All Ages	All causes	Monocular vision loss	Rate	2017	27.9	43.1109	15.8751
Prevalence	Bhutan	Both	All Ages	All causes	Monocular vision loss	Rate	2017	28.0785	43.4943	16.2608
Prevalence	Bhutan	Male	Age-standardized	All causes	Monocular vision loss	Rate	2017	30.254	47.1234	17.5596
Prevalence	Bhutan	Female	Age-standardized	All causes	Monocular vision loss	Rate	2017	29.9949	46.5481	17.0174
Prevalence	Bhutan	Both	Age-standardized	All causes	Monocular vision loss	Rate	2017	30.1264	46.996	17.2385
Prevalence	Bhutan	Male	All Ages	All causes	Presbyopia	Number	2017	34865.5	36969.4	33037.1
Prevalence	Bhutan	Female	All Ages	All causes	Presbyopia	Number	2017	45343.7	47631.1	43104.8
Prevalence	Bhutan	Both	All Ages	All causes	Presbyopia	Number	2017	80209.2	83727.9	76741.4
Prevalence	Bhutan	Male	All Ages	All causes	Presbyopia	Rate	2017	6878.8	7293.9	6518.07
Prevalence	Bhutan	Female	All Ages	All causes	Presbyopia	Rate	2017	10063.9	10571.6	9567.02
Prevalence	Bhutan	Both	All Ages	All causes	Presbyopia	Rate	2017	8377.72	8745.24	8015.52
Prevalence	Bhutan	Male	Age-standardized	All causes	Presbyopia	Rate	2017	8979.55	9512.59	8487.15
Prevalence	Bhutan	Female	Age-standardized	All causes	Presbyopia	Rate	2017	12611	13240.6	11961.3
Prevalence	Bhutan	Both	Age-standardized	All causes	Presbyopia	Rate	2017	10652.2	11115	10189.8
Prevalence	Sri Lanka	Male	All Ages	All causes	Blindness and vision impairment	Number	1990	1.31666e+06	1.41824e+06	1.22716e+06
Prevalence	Sri Lanka	Female	All Ages	All causes	Blindness and vision impairment	Number	1990	1.31758e+06	1.41363e+06	1.23297e+06
Prevalence	Sri Lanka	Both	All Ages	All causes	Blindness and vision impairment	Number	1990	2.63424e+06	2.82495e+06	2.47552e+06
Prevalence	Sri Lanka	Male	All Ages	All causes	Blindness and vision impairment	Rate	1990	15215.6	16389.4	14181.3
Prevalence	Sri Lanka	Female	All Ages	All causes	Blindness and vision impairment	Rate	1990	15453.8	16580.3	14461.4
Prevalence	Sri Lanka	Both	All Ages	All causes	Blindness and vision impairment	Rate	1990	15333.8	16443.9	14409.9
Prevalence	Sri Lanka	Male	Age-standardized	All causes	Blindness and vision impairment	Rate	1990	20212.1	21677.2	18883.5
Prevalence	Sri Lanka	Female	Age-standardized	All causes	Blindness and vision impairment	Rate	1990	20638.7	22089.3	19313.4
Prevalence	Sri Lanka	Both	Age-standardized	All causes	Blindness and vision impairment	Rate	1990	20425.5	21820.8	19186.2
Prevalence	Sri Lanka	Male	All Ages	All causes	Mild vision loss	Number	1990	1120.11	2506.68	319.583
Prevalence	Sri Lanka	Female	All Ages	All causes	Mild vision loss	Number	1990	952.349	2110.89	250.82
Prevalence	Sri Lanka	Both	All Ages	All causes	Mild vision loss	Number	1990	2072.46	4539.01	591.877
Prevalence	Sri Lanka	Male	All Ages	All causes	Mild vision loss	Rate	1990	12.9443	28.9677	3.69317
Prevalence	Sri Lanka	Female	All Ages	All causes	Mild vision loss	Rate	1990	11.17	24.7585	2.94185
Prevalence	Sri Lanka	Both	All Ages	All causes	Mild vision loss	Rate	1990	12.0637	26.4214	3.44529
Prevalence	Sri Lanka	Male	Age-standardized	All causes	Mild vision loss	Rate	1990	12.9443	28.9677	3.69317
Prevalence	Sri Lanka	Female	Age-standardized	All causes	Mild vision loss	Rate	1990	11.17	24.7585	2.94185
Prevalence	Sri Lanka	Both	Age-standardized	All causes	Mild vision loss	Rate	1990	12.0634	26.4234	3.44518
Prevalence	Sri Lanka	Male	All Ages	All causes	Moderate vision loss	Number	1990	573033	651546	502303
Prevalence	Sri Lanka	Female	All Ages	All causes	Moderate vision loss	Number	1990	389992	449186	342880
Prevalence	Sri Lanka	Both	All Ages	All causes	Moderate vision loss	Number	1990	963025	1.10076e+06	846492
Prevalence	Sri Lanka	Male	All Ages	All causes	Moderate vision loss	Rate	1990	6622.09	7529.4	5804.73
Prevalence	Sri Lanka	Female	All Ages	All causes	Moderate vision loss	Rate	1990	4574.18	5268.47	4021.6
Prevalence	Sri Lanka	Both	All Ages	All causes	Moderate vision loss	Rate	1990	5605.73	6407.49	4927.4
Prevalence	Sri Lanka	Male	Age-standardized	All causes	Moderate vision loss	Rate	1990	8543.85	9699.46	7539.62
Prevalence	Sri Lanka	Female	Age-standardized	All causes	Moderate vision loss	Rate	1990	6047.82	6997.18	5302.48
Prevalence	Sri Lanka	Both	Age-standardized	All causes	Moderate vision loss	Rate	1990	7303.26	8344.38	6457.81
Prevalence	Bhutan	Male	All Ages	All causes	Blindness and vision impairment	Number	2017	46948.3	49270.6	44712.7
Prevalence	Bhutan	Female	All Ages	All causes	Blindness and vision impairment	Number	2017	56997.3	59478.9	54598.7
Prevalence	Bhutan	Both	All Ages	All causes	Blindness and vision impairment	Number	2017	103946	108261	99930.5
Prevalence	Bhutan	Male	All Ages	All causes	Blindness and vision impairment	Rate	2017	9262.69	9720.87	8821.61
Prevalence	Bhutan	Female	All Ages	All causes	Blindness and vision impairment	Rate	2017	12650.4	13201.2	12118.1
Prevalence	Bhutan	Both	All Ages	All causes	Blindness and vision impairment	Rate	2017	10856.9	11307.7	10437.6
Prevalence	Bhutan	Male	Age-standardized	All causes	Blindness and vision impairment	Rate	2017	12216.7	12822.9	11659.3
Prevalence	Bhutan	Female	Age-standardized	All causes	Blindness and vision impairment	Rate	2017	16021.7	16716	15308.3
Prevalence	Bhutan	Both	Age-standardized	All causes	Blindness and vision impairment	Rate	2017	13970.6	14566.3	13406.8
Prevalence	Pakistan	Male	All Ages	All causes	Blindness and vision impairment	Number	1990	6.15227e+06	6.55529e+06	5.77523e+06
Prevalence	Pakistan	Female	All Ages	All causes	Blindness and vision impairment	Number	1990	6.90915e+06	7.31879e+06	6.5391e+06
Prevalence	Pakistan	Both	All Ages	All causes	Blindness and vision impairment	Number	1990	1.30614e+07	1.38653e+07	1.23729e+07
Prevalence	Pakistan	Male	All Ages	All causes	Blindness and vision impairment	Rate	1990	10823.2	11532.2	10159.9
Prevalence	Pakistan	Female	All Ages	All causes	Blindness and vision impairment	Rate	1990	13373.7	14166.6	12657.4
Prevalence	Pakistan	Both	All Ages	All causes	Blindness and vision impairment	Rate	1990	12037.6	12778.4	11403
Prevalence	Pakistan	Male	Age-standardized	All causes	Blindness and vision impairment	Rate	1990	16961.4	18107.9	15946.3
Prevalence	Pakistan	Female	Age-standardized	All causes	Blindness and vision impairment	Rate	1990	21368.6	22648.4	20175.9
Prevalence	Pakistan	Both	Age-standardized	All causes	Blindness and vision impairment	Rate	1990	19028.5	20197.5	18034.1
Prevalence	Sri Lanka	Male	All Ages	All causes	Severe vision loss	Number	1990	39373.6	45984	33126.3
Prevalence	Sri Lanka	Female	All Ages	All causes	Severe vision loss	Number	1990	35741.4	42071.6	29766.2
Prevalence	Sri Lanka	Both	All Ages	All causes	Severe vision loss	Number	1990	75115	87707.4	63190.8
Prevalence	Sri Lanka	Male	All Ages	All causes	Severe vision loss	Rate	1990	455.01	531.401	382.814
Prevalence	Sri Lanka	Female	All Ages	All causes	Severe vision loss	Rate	1990	419.207	493.455	349.125
Prevalence	Sri Lanka	Both	All Ages	All causes	Severe vision loss	Rate	1990	437.241	510.541	367.831
Prevalence	Sri Lanka	Male	Age-standardized	All causes	Severe vision loss	Rate	1990	696.976	824.966	585.353
Prevalence	Sri Lanka	Female	Age-standardized	All causes	Severe vision loss	Rate	1990	652.135	778.488	538.096
Prevalence	Sri Lanka	Both	Age-standardized	All causes	Severe vision loss	Rate	1990	674.793	800.312	561.712
Prevalence	Sri Lanka	Male	All Ages	All causes	Blindness	Number	1990	6103.47	6675.44	5575.55
Prevalence	Sri Lanka	Female	All Ages	All causes	Blindness	Number	1990	6865.31	7459.91	6309.73
Prevalence	Sri Lanka	Both	All Ages	All causes	Blindness	Number	1990	12968.8	14132.7	11917.9
Prevalence	Sri Lanka	Male	All Ages	All causes	Blindness	Rate	1990	70.533	77.1428	64.4323
Prevalence	Sri Lanka	Female	All Ages	All causes	Blindness	Rate	1990	80.5226	87.4966	74.0063
Prevalence	Sri Lanka	Both	All Ages	All causes	Blindness	Rate	1990	75.4908	82.2658	69.3734
Prevalence	Sri Lanka	Male	Age-standardized	All causes	Blindness	Rate	1990	108.661	119.023	99.4457
Prevalence	Sri Lanka	Female	Age-standardized	All causes	Blindness	Rate	1990	126.611	138.067	116.079
Prevalence	Sri Lanka	Both	Age-standardized	All causes	Blindness	Rate	1990	117.719	128.687	108.049
Prevalence	Sri Lanka	Male	All Ages	All causes	Monocular vision loss	Number	1990	3275.5	4389.96	2248.29
Prevalence	Sri Lanka	Female	All Ages	All causes	Monocular vision loss	Number	1990	2755.93	3766.39	1891.75
Prevalence	Sri Lanka	Both	All Ages	All causes	Monocular vision loss	Number	1990	6031.43	8133.1	4150.89
Prevalence	Sri Lanka	Male	All Ages	All causes	Monocular vision loss	Rate	1990	37.8524	50.7313	25.9817
Prevalence	Sri Lanka	Female	All Ages	All causes	Monocular vision loss	Rate	1990	32.324	44.1756	22.1882
Prevalence	Sri Lanka	Both	All Ages	All causes	Monocular vision loss	Rate	1990	35.1087	47.3425	24.1622
Prevalence	Sri Lanka	Male	Age-standardized	All causes	Monocular vision loss	Rate	1990	40.1226	53.5474	27.7492
Prevalence	Sri Lanka	Female	Age-standardized	All causes	Monocular vision loss	Rate	1990	34.1131	46.4066	23.4258
Prevalence	Sri Lanka	Both	Age-standardized	All causes	Monocular vision loss	Rate	1990	37.1345	49.8565	25.4927
Prevalence	Sri Lanka	Male	All Ages	All causes	Presbyopia	Number	1990	693750	757665	636748
Prevalence	Sri Lanka	Female	All Ages	All causes	Presbyopia	Number	1990	881273	957220	812688
Prevalence	Sri Lanka	Both	All Ages	All causes	Presbyopia	Number	1990	1.57502e+06	1.70666e+06	1.46154e+06
Prevalence	Sri Lanka	Male	All Ages	All causes	Presbyopia	Rate	1990	8017.13	8755.74	7358.4
Prevalence	Sri Lanka	Female	All Ages	All causes	Presbyopia	Rate	1990	10336.4	11227.2	9531.95
Prevalence	Sri Lanka	Both	All Ages	All causes	Presbyopia	Rate	1990	9168.15	9934.4	8507.59
Prevalence	Sri Lanka	Male	Age-standardized	All causes	Presbyopia	Rate	1990	10809.5	11776.3	9926.17
Prevalence	Sri Lanka	Female	Age-standardized	All causes	Presbyopia	Rate	1990	13766.9	14918.9	12685.5
Prevalence	Sri Lanka	Both	Age-standardized	All causes	Presbyopia	Rate	1990	12280.6	13255.6	11399.2
Prevalence	Sri Lanka	Male	All Ages	All causes	Blindness and vision impairment	Number	2017	1.85368e+06	2.00693e+06	1.71559e+06
Prevalence	Sri Lanka	Female	All Ages	All causes	Blindness and vision impairment	Number	2017	2.3001e+06	2.47803e+06	2.14509e+06
Prevalence	Sri Lanka	Both	All Ages	All causes	Blindness and vision impairment	Number	2017	4.15377e+06	4.45987e+06	3.87052e+06
Prevalence	Sri Lanka	Male	All Ages	All causes	Blindness and vision impairment	Rate	2017	17751.5	19219.1	16429.1
Prevalence	Sri Lanka	Female	All Ages	All causes	Blindness and vision impairment	Rate	2017	20621.2	22216.4	19231.5
Prevalence	Sri Lanka	Both	All Ages	All causes	Blindness and vision impairment	Rate	2017	19233.6	20650.9	17922
Prevalence	Sri Lanka	Male	Age-standardized	All causes	Blindness and vision impairment	Rate	2017	16847.5	18167	15656.7
Prevalence	Sri Lanka	Female	Age-standardized	All causes	Blindness and vision impairment	Rate	2017	17531	18823.2	16425.2
Prevalence	Sri Lanka	Both	Age-standardized	All causes	Blindness and vision impairment	Rate	2017	17209.7	18426.6	16111.8
Prevalence	Sri Lanka	Male	All Ages	All causes	Mild vision loss	Number	2017	1219.14	2628.38	335.497
Prevalence	Sri Lanka	Female	All Ages	All causes	Mild vision loss	Number	2017	1156.64	2620.54	323.172
Prevalence	Sri Lanka	Both	All Ages	All causes	Mild vision loss	Number	2017	2375.78	4944.29	679.154
Prevalence	Sri Lanka	Male	All Ages	All causes	Mild vision loss	Rate	2017	11.6749	25.1703	3.21284
Prevalence	Sri Lanka	Female	All Ages	All causes	Mild vision loss	Rate	2017	10.3697	23.494	2.89735
Prevalence	Sri Lanka	Both	All Ages	All causes	Mild vision loss	Rate	2017	11.0008	22.894	3.14475
Prevalence	Sri Lanka	Male	Age-standardized	All causes	Mild vision loss	Rate	2017	11.6749	25.1703	3.21284
Prevalence	Sri Lanka	Female	Age-standardized	All causes	Mild vision loss	Rate	2017	10.3697	23.494	2.89735
Prevalence	Sri Lanka	Both	Age-standardized	All causes	Mild vision loss	Rate	2017	11.0032	22.893	3.14465
Prevalence	Sri Lanka	Male	All Ages	All causes	Moderate vision loss	Number	2017	736371	853643	637595
Prevalence	Sri Lanka	Female	All Ages	All causes	Moderate vision loss	Number	2017	635314	742934	548627
Prevalence	Sri Lanka	Both	All Ages	All causes	Moderate vision loss	Number	2017	1.37168e+06	1.59044e+06	1.18742e+06
Prevalence	Sri Lanka	Male	All Ages	All causes	Moderate vision loss	Rate	2017	7051.74	8174.78	6105.83
Prevalence	Sri Lanka	Female	All Ages	All causes	Moderate vision loss	Rate	2017	5695.82	6660.67	4918.64
Prevalence	Sri Lanka	Both	All Ages	All causes	Moderate vision loss	Rate	2017	6351.44	7364.36	5498.21
Prevalence	Sri Lanka	Male	Age-standardized	All causes	Moderate vision loss	Rate	2017	6912.55	7930.65	6056.6
Prevalence	Sri Lanka	Female	Age-standardized	All causes	Moderate vision loss	Rate	2017	5032.71	5795.1	4393.99
Prevalence	Sri Lanka	Both	Age-standardized	All causes	Moderate vision loss	Rate	2017	5899.24	6781.05	5163.97
Prevalence	India	Male	All Ages	All causes	Mild vision loss	Number	2017	150795	303943	45878.4
Prevalence	India	Female	All Ages	All causes	Mild vision loss	Number	2017	131125	271155	37861.1
Prevalence	India	Both	All Ages	All causes	Mild vision loss	Number	2017	281921	572131	84952.3
Prevalence	India	Male	All Ages	All causes	Mild vision loss	Rate	2017	21.2915	42.9153	6.4778
Prevalence	India	Female	All Ages	All causes	Mild vision loss	Rate	2017	19.5034	40.3312	5.6314
Prevalence	India	Both	All Ages	All causes	Mild vision loss	Rate	2017	20.4207	41.4419	6.15346
Prevalence	India	Male	Age-standardized	All causes	Mild vision loss	Rate	2017	21.27	42.8737	6.46883
Prevalence	India	Female	Age-standardized	All causes	Mild vision loss	Rate	2017	19.4906	40.2985	5.6285
Prevalence	India	Both	Age-standardized	All causes	Mild vision loss	Rate	2017	20.3997	41.3976	6.14749
Prevalence	India	Male	All Ages	All causes	Moderate vision loss	Number	2017	3.75549e+07	4.3061e+07	3.26889e+07
Prevalence	India	Female	All Ages	All causes	Moderate vision loss	Number	2017	3.83336e+07	4.31536e+07	3.38643e+07
Prevalence	India	Both	All Ages	All causes	Moderate vision loss	Number	2017	7.58885e+07	8.58858e+07	6.64562e+07
Prevalence	India	Male	All Ages	All causes	Moderate vision loss	Rate	2017	5302.56	6080	4615.51
Prevalence	India	Female	All Ages	All causes	Moderate vision loss	Rate	2017	5701.69	6418.61	5036.93
Prevalence	India	Both	All Ages	All causes	Moderate vision loss	Rate	2017	5496.93	6221.08	4813.71
Prevalence	India	Male	Age-standardized	All causes	Moderate vision loss	Rate	2017	6448.66	7394.02	5620.4
Prevalence	India	Female	Age-standardized	All causes	Moderate vision loss	Rate	2017	6440.71	7244.1	5698.88
Prevalence	India	Both	Age-standardized	All causes	Moderate vision loss	Rate	2017	6440.61	7321.24	5636.97
Prevalence	India	Male	All Ages	All causes	Severe vision loss	Number	2017	5.24141e+06	6.41677e+06	4.22465e+06
Prevalence	India	Female	All Ages	All causes	Severe vision loss	Number	2017	6.33504e+06	7.42147e+06	5.30451e+06
Prevalence	India	Both	All Ages	All causes	Severe vision loss	Number	2017	1.15765e+07	1.3804e+07	9.55434e+06
Prevalence	India	Male	All Ages	All causes	Severe vision loss	Rate	2017	740.062	906.016	596.499
Prevalence	India	Female	All Ages	All causes	Severe vision loss	Rate	2017	942.265	1103.86	788.985
Prevalence	India	Both	All Ages	All causes	Severe vision loss	Rate	2017	838.533	999.885	692.063
Prevalence	India	Male	Age-standardized	All causes	Severe vision loss	Rate	2017	976.509	1202.12	789.416
Prevalence	India	Female	Age-standardized	All causes	Severe vision loss	Rate	2017	1132.06	1327.98	954.976
Prevalence	India	Both	Age-standardized	All causes	Severe vision loss	Rate	2017	1058.19	1267.11	879.801
Prevalence	India	Male	All Ages	All causes	Blindness	Number	2017	4.87479e+06	5.21383e+06	4.55186e+06
Prevalence	India	Female	All Ages	All causes	Blindness	Number	2017	7.02463e+06	7.50557e+06	6.62979e+06
Prevalence	India	Both	All Ages	All causes	Blindness	Number	2017	1.18994e+07	1.2701e+07	1.11792e+07
Prevalence	India	Male	All Ages	All causes	Blindness	Rate	2017	688.296	736.167	642.7
Prevalence	India	Female	All Ages	All causes	Blindness	Rate	2017	1044.83	1116.37	986.106
Prevalence	India	Both	All Ages	All causes	Blindness	Rate	2017	861.927	919.986	809.755
Prevalence	India	Male	Age-standardized	All causes	Blindness	Rate	2017	955.054	1025.16	890.935
Prevalence	India	Female	Age-standardized	All causes	Blindness	Rate	2017	1298.9	1389.88	1219.91
Prevalence	India	Both	Age-standardized	All causes	Blindness	Rate	2017	1135.94	1216.04	1066.2
Prevalence	India	Male	All Ages	All causes	Monocular vision loss	Number	2017	228636	421058	99983.2
Prevalence	India	Female	All Ages	All causes	Monocular vision loss	Number	2017	253208	475960	104414
Prevalence	India	Both	All Ages	All causes	Monocular vision loss	Number	2017	481844	898262	203701
Prevalence	India	Male	All Ages	All causes	Monocular vision loss	Rate	2017	32.2823	59.4513	14.1171
Prevalence	India	Female	All Ages	All causes	Monocular vision loss	Rate	2017	37.6619	70.7936	15.5305
Prevalence	India	Both	All Ages	All causes	Monocular vision loss	Rate	2017	34.9021	65.0651	14.755
Prevalence	India	Male	Age-standardized	All causes	Monocular vision loss	Rate	2017	34.8952	64.8981	14.8286
Prevalence	India	Female	Age-standardized	All causes	Monocular vision loss	Rate	2017	39.2849	74.0882	15.9842
Prevalence	India	Both	Age-standardized	All causes	Monocular vision loss	Rate	2017	37.0561	69.543	15.3778
Prevalence	India	Male	All Ages	All causes	Presbyopia	Number	2017	9.63225e+07	1.00548e+08	9.22826e+07
Prevalence	India	Female	All Ages	All causes	Presbyopia	Number	2017	1.50278e+08	1.55965e+08	1.45136e+08
Prevalence	India	Both	All Ages	All causes	Presbyopia	Number	2017	2.466e+08	2.56109e+08	2.37761e+08
Prevalence	India	Male	All Ages	All causes	Presbyopia	Rate	2017	13600.3	14196.8	13029.9
Prevalence	India	Female	All Ages	All causes	Presbyopia	Rate	2017	22352.1	23198	21587.3
Prevalence	India	Both	All Ages	All causes	Presbyopia	Rate	2017	17862.3	18551.1	17222.1
Prevalence	India	Male	Age-standardized	All causes	Presbyopia	Rate	2017	16171.7	16844.7	15503
Prevalence	India	Female	Age-standardized	All causes	Presbyopia	Rate	2017	24174.5	25078.4	23384
Prevalence	India	Both	Age-standardized	All causes	Presbyopia	Rate	2017	20123.1	20869	19450.8
Prevalence	Pakistan	Male	All Ages	All causes	Mild vision loss	Number	1990	10523.2	22249.4	2985.51
Prevalence	Pakistan	Female	All Ages	All causes	Mild vision loss	Number	1990	8746.57	19352	2650.77
Prevalence	Pakistan	Both	All Ages	All causes	Mild vision loss	Number	1990	19269.8	40387.2	5741.2
Prevalence	Pakistan	Male	All Ages	All causes	Mild vision loss	Rate	1990	18.5127	39.1417	5.25217
Prevalence	Pakistan	Female	All Ages	All causes	Mild vision loss	Rate	1990	16.9303	37.4586	5.13095
Prevalence	Pakistan	Both	All Ages	All causes	Mild vision loss	Rate	1990	17.7593	37.2213	5.29115
Prevalence	Pakistan	Male	Age-standardized	All causes	Mild vision loss	Rate	1990	18.5127	39.1417	5.25217
Prevalence	Pakistan	Female	Age-standardized	All causes	Mild vision loss	Rate	1990	16.9303	37.4586	5.13095
Prevalence	Pakistan	Both	Age-standardized	All causes	Mild vision loss	Rate	1990	17.7635	37.2014	5.29047
Prevalence	Pakistan	Male	All Ages	All causes	Moderate vision loss	Number	1990	2.39784e+06	2.71968e+06	2.1026e+06
Prevalence	Pakistan	Female	All Ages	All causes	Moderate vision loss	Number	1990	2.28813e+06	2.60507e+06	2.01509e+06
Prevalence	Pakistan	Both	All Ages	All causes	Moderate vision loss	Number	1990	4.68597e+06	5.30825e+06	4.12414e+06
Prevalence	Pakistan	Male	All Ages	All causes	Moderate vision loss	Rate	1990	4218.33	4784.53	3698.94
Prevalence	Pakistan	Female	All Ages	All causes	Moderate vision loss	Rate	1990	4429.02	5042.5	3900.5
Prevalence	Pakistan	Both	All Ages	All causes	Moderate vision loss	Rate	1990	4318.64	4892.14	3800.85
Prevalence	Pakistan	Male	Age-standardized	All causes	Moderate vision loss	Rate	1990	6068.74	6997.62	5285.1
Prevalence	Pakistan	Female	Age-standardized	All causes	Moderate vision loss	Rate	1990	6692.07	7738.79	5808.7
Prevalence	Pakistan	Both	Age-standardized	All causes	Moderate vision loss	Rate	1990	6357.53	7347.91	5524.36
Prevalence	Pakistan	Male	All Ages	All causes	Severe vision loss	Number	1990	356818	415242	303532
Prevalence	Pakistan	Female	All Ages	All causes	Severe vision loss	Number	1990	308979	356418	265851
Prevalence	Pakistan	Both	All Ages	All causes	Severe vision loss	Number	1990	665797	771568	568521
Prevalence	Pakistan	Male	All Ages	All causes	Severe vision loss	Rate	1990	627.722	730.503	533.981
Prevalence	Pakistan	Female	All Ages	All causes	Severe vision loss	Rate	1990	598.074	689.899	514.592
Prevalence	Pakistan	Both	All Ages	All causes	Severe vision loss	Rate	1990	613.606	711.086	523.955
Prevalence	Pakistan	Male	Age-standardized	All causes	Severe vision loss	Rate	1990	1041.3	1230.06	874.59
Prevalence	Pakistan	Female	Age-standardized	All causes	Severe vision loss	Rate	1990	1093.86	1281.87	920.503
Prevalence	Pakistan	Both	Age-standardized	All causes	Severe vision loss	Rate	1990	1064.33	1245.89	894.564
Prevalence	Pakistan	Male	All Ages	All causes	Blindness	Number	1990	408263	432079	385811
Prevalence	Pakistan	Female	All Ages	All causes	Blindness	Number	1990	422024	446021	400783
Prevalence	Pakistan	Both	All Ages	All causes	Blindness	Number	1990	830286	877987	787518
Prevalence	Pakistan	Male	All Ages	All causes	Blindness	Rate	1990	718.225	760.123	678.728
Prevalence	Pakistan	Female	All Ages	All causes	Blindness	Rate	1990	816.889	863.339	775.775
Prevalence	Pakistan	Both	All Ages	All causes	Blindness	Rate	1990	765.201	809.163	725.785
Prevalence	Pakistan	Male	Age-standardized	All causes	Blindness	Rate	1990	1241.32	1316.54	1170.65
Prevalence	Pakistan	Female	Age-standardized	All causes	Blindness	Rate	1990	1570.55	1666.79	1483.39
Prevalence	Pakistan	Both	Age-standardized	All causes	Blindness	Rate	1990	1387.02	1470.64	1308.96
Prevalence	Pakistan	Male	All Ages	All causes	Monocular vision loss	Number	1990	36620.3	52431.2	22812.6
Prevalence	Pakistan	Female	All Ages	All causes	Monocular vision loss	Number	1990	30745.3	43702.6	19221.4
Prevalence	Pakistan	Both	All Ages	All causes	Monocular vision loss	Number	1990	67365.7	96641.1	41973.7
Prevalence	Pakistan	Male	All Ages	All causes	Monocular vision loss	Rate	1990	64.4234	92.2382	40.1324
Prevalence	Pakistan	Female	All Ages	All causes	Monocular vision loss	Rate	1990	59.5121	84.5928	37.2057
Prevalence	Pakistan	Both	All Ages	All causes	Monocular vision loss	Rate	1990	62.085	89.0655	38.6835
Prevalence	Pakistan	Male	Age-standardized	All causes	Monocular vision loss	Rate	1990	74.5771	106.923	46.2563
Prevalence	Pakistan	Female	Age-standardized	All causes	Monocular vision loss	Rate	1990	70.8856	101.775	44.2975
Prevalence	Pakistan	Both	Age-standardized	All causes	Monocular vision loss	Rate	1990	72.7981	105.158	45.6016
Prevalence	Pakistan	Male	All Ages	All causes	Presbyopia	Number	1990	2.94221e+06	3.19837e+06	2.72002e+06
Prevalence	Pakistan	Female	All Ages	All causes	Presbyopia	Number	1990	3.85052e+06	4.09967e+06	3.62394e+06
Prevalence	Pakistan	Both	All Ages	All causes	Presbyopia	Number	1990	6.79274e+06	7.23474e+06	6.41836e+06
Prevalence	Pakistan	Male	All Ages	All causes	Presbyopia	Rate	1990	5176.01	5626.65	4785.12
Prevalence	Pakistan	Female	All Ages	All causes	Presbyopia	Rate	1990	7453.25	7935.5	7014.66
Prevalence	Pakistan	Both	All Ages	All causes	Presbyopia	Rate	1990	6260.26	6667.62	5915.23
Prevalence	Pakistan	Male	Age-standardized	All causes	Presbyopia	Rate	1990	8516.97	9258.23	7867.83
Prevalence	Pakistan	Female	Age-standardized	All causes	Presbyopia	Rate	1990	11924.3	12749.6	11207.5
Prevalence	Pakistan	Both	Age-standardized	All causes	Presbyopia	Rate	1990	10129	10806.4	9555.87
Prevalence	Sri Lanka	Male	All Ages	All causes	Severe vision loss	Number	2017	65245.6	77195.2	53832.2
Prevalence	Sri Lanka	Female	All Ages	All causes	Severe vision loss	Number	2017	80931.7	97693.6	65462.5
Prevalence	Sri Lanka	Both	All Ages	All causes	Severe vision loss	Number	2017	146177	174020	119569
Prevalence	Sri Lanka	Male	All Ages	All causes	Severe vision loss	Rate	2017	624.815	739.248	515.516
Prevalence	Sri Lanka	Female	All Ages	All causes	Severe vision loss	Rate	2017	725.581	875.858	586.895
Prevalence	Sri Lanka	Both	All Ages	All causes	Severe vision loss	Rate	2017	676.858	805.782	553.653
Prevalence	Sri Lanka	Male	Age-standardized	All causes	Severe vision loss	Rate	2017	620.556	731.801	523.842
Prevalence	Sri Lanka	Female	Age-standardized	All causes	Severe vision loss	Rate	2017	618.527	745.402	506.329
Prevalence	Sri Lanka	Both	Age-standardized	All causes	Severe vision loss	Rate	2017	620.661	737.178	514.393
Prevalence	Sri Lanka	Male	All Ages	All causes	Blindness	Number	2017	5803.99	6317.21	5324.19
Prevalence	Sri Lanka	Female	All Ages	All causes	Blindness	Number	2017	8797.53	9621.45	8067.02
Prevalence	Sri Lanka	Both	All Ages	All causes	Blindness	Number	2017	14601.5	15876.4	13422.3
Prevalence	Sri Lanka	Male	All Ages	All causes	Blindness	Rate	2017	55.581	60.4958	50.9863
Prevalence	Sri Lanka	Female	All Ages	All causes	Blindness	Rate	2017	78.873	86.2597	72.3238
Prevalence	Sri Lanka	Both	All Ages	All causes	Blindness	Rate	2017	67.6108	73.5138	62.1504
Prevalence	Sri Lanka	Male	Age-standardized	All causes	Blindness	Rate	2017	57.302	62.3529	52.5196
Prevalence	Sri Lanka	Female	Age-standardized	All causes	Blindness	Rate	2017	69.4137	75.6648	63.8574
Prevalence	Sri Lanka	Both	Age-standardized	All causes	Blindness	Rate	2017	64.3684	69.8912	59.1799
Prevalence	Sri Lanka	Male	All Ages	All causes	Monocular vision loss	Number	2017	3207.84	4468.22	2123.64
Prevalence	Sri Lanka	Female	All Ages	All causes	Monocular vision loss	Number	2017	2917.48	4058.2	1937.49
Prevalence	Sri Lanka	Both	All Ages	All causes	Monocular vision loss	Number	2017	6125.32	8535.13	4056.49
Prevalence	Sri Lanka	Male	All Ages	All causes	Monocular vision loss	Rate	2017	30.7194	42.7893	20.3367
Prevalence	Sri Lanka	Female	All Ages	All causes	Monocular vision loss	Rate	2017	26.1562	36.3832	17.3703
Prevalence	Sri Lanka	Both	All Ages	All causes	Monocular vision loss	Rate	2017	28.3627	39.521	18.7831
Prevalence	Sri Lanka	Male	Age-standardized	All causes	Monocular vision loss	Rate	2017	29.8984	41.6495	19.7729
Prevalence	Sri Lanka	Female	Age-standardized	All causes	Monocular vision loss	Rate	2017	24.872	34.5908	16.5024
Prevalence	Sri Lanka	Both	Age-standardized	All causes	Monocular vision loss	Rate	2017	27.2735	38.0826	18.0013
Prevalence	Sri Lanka	Male	All Ages	All causes	Presbyopia	Number	2017	1.04183e+06	1.13843e+06	954155
Prevalence	Sri Lanka	Female	All Ages	All causes	Presbyopia	Number	2017	1.57098e+06	1.70628e+06	1.446e+06
Prevalence	Sri Lanka	Both	All Ages	All causes	Presbyopia	Number	2017	2.61281e+06	2.82745e+06	2.41219e+06
Prevalence	Sri Lanka	Male	All Ages	All causes	Presbyopia	Rate	2017	9976.93	10902	9137.33
Prevalence	Sri Lanka	Female	All Ages	All causes	Presbyopia	Rate	2017	14084.4	15297.4	12963.9
Prevalence	Sri Lanka	Both	All Ages	All causes	Presbyopia	Rate	2017	12098.3	13092.2	11169.4
Prevalence	Sri Lanka	Male	Age-standardized	All causes	Presbyopia	Rate	2017	9215.56	10070.5	8470.41
Prevalence	Sri Lanka	Female	Age-standardized	All causes	Presbyopia	Rate	2017	11775.2	12736.1	10896.6
Prevalence	Sri Lanka	Both	Age-standardized	All causes	Presbyopia	Rate	2017	10587.1	11424	9821.86
Prevalence	Nepal	Male	All Ages	All causes	Blindness and vision impairment	Number	2017	1.65961e+06	1.75075e+06	1.56727e+06
Prevalence	Nepal	Female	All Ages	All causes	Blindness and vision impairment	Number	2017	2.12231e+06	2.23119e+06	2.01753e+06
Prevalence	Nepal	Both	All Ages	All causes	Blindness and vision impairment	Number	2017	3.78192e+06	3.96934e+06	3.60022e+06
Prevalence	Nepal	Male	All Ages	All causes	Blindness and vision impairment	Rate	2017	11609.2	12246.7	10963.2
Prevalence	Nepal	Female	All Ages	All causes	Blindness and vision impairment	Rate	2017	13608.2	14306.4	12936.4
Prevalence	Nepal	Both	All Ages	All causes	Blindness and vision impairment	Rate	2017	12652.2	13279.1	12044.3
Prevalence	Nepal	Male	Age-standardized	All causes	Blindness and vision impairment	Rate	2017	14849.5	15654.1	14043.8
Prevalence	Nepal	Female	Age-standardized	All causes	Blindness and vision impairment	Rate	2017	16604.4	17449.8	15811.2
Prevalence	Nepal	Both	Age-standardized	All causes	Blindness and vision impairment	Rate	2017	15786.2	16568.6	15040.3
Prevalence	Nepal	Male	All Ages	All causes	Mild vision loss	Number	2017	2796.45	6079.41	791.719
Prevalence	Nepal	Female	All Ages	All causes	Mild vision loss	Number	2017	2752.91	5839.1	766.31
Prevalence	Nepal	Both	All Ages	All causes	Mild vision loss	Number	2017	5549.36	11535.2	1599.27
Prevalence	Nepal	Male	All Ages	All causes	Mild vision loss	Rate	2017	19.5615	42.5261	5.53816
Prevalence	Nepal	Female	All Ages	All causes	Mild vision loss	Rate	2017	17.6516	37.4401	4.91356
Prevalence	Nepal	Both	All Ages	All causes	Mild vision loss	Rate	2017	18.565	38.5903	5.35024
Prevalence	Nepal	Male	Age-standardized	All causes	Mild vision loss	Rate	2017	19.5615	42.5261	5.53816
Prevalence	Nepal	Female	Age-standardized	All causes	Mild vision loss	Rate	2017	17.6516	37.4401	4.91356
Prevalence	Nepal	Both	Age-standardized	All causes	Mild vision loss	Rate	2017	18.5618	38.5791	5.34865
Prevalence	Nepal	Male	All Ages	All causes	Moderate vision loss	Number	2017	520350	583979	464412
Prevalence	Nepal	Female	All Ages	All causes	Moderate vision loss	Number	2017	595434	669180	524440
Prevalence	Nepal	Both	All Ages	All causes	Moderate vision loss	Number	2017	1.11578e+06	1.24665e+06	986189
Prevalence	Nepal	Male	All Ages	All causes	Moderate vision loss	Rate	2017	3639.91	4085	3248.61
Prevalence	Nepal	Female	All Ages	All causes	Moderate vision loss	Rate	2017	3817.91	4290.76	3362.7
Prevalence	Nepal	Both	All Ages	All causes	Moderate vision loss	Rate	2017	3732.78	4170.57	3299.23
Prevalence	Nepal	Male	Age-standardized	All causes	Moderate vision loss	Rate	2017	4526.78	5068.94	4046.64
Prevalence	Nepal	Female	Age-standardized	All causes	Moderate vision loss	Rate	2017	4705.1	5287.17	4125.11
Prevalence	Nepal	Both	Age-standardized	All causes	Moderate vision loss	Rate	2017	4618.48	5156.41	4089.67
Prevalence	Nepal	Male	All Ages	All causes	Severe vision loss	Number	2017	80151.7	91838.6	68802.8
Prevalence	Nepal	Female	All Ages	All causes	Severe vision loss	Number	2017	102615	117558	87170.4
Prevalence	Nepal	Both	All Ages	All causes	Severe vision loss	Number	2017	182767	209363	155490
Prevalence	Nepal	Male	All Ages	All causes	Severe vision loss	Rate	2017	560.67	642.421	481.283
Prevalence	Nepal	Female	All Ages	All causes	Severe vision loss	Rate	2017	657.967	753.776	558.934
Prevalence	Nepal	Both	All Ages	All causes	Severe vision loss	Rate	2017	611.434	700.408	520.181
Prevalence	Nepal	Male	Age-standardized	All causes	Severe vision loss	Rate	2017	762.685	882.947	657.075
Prevalence	Nepal	Female	Age-standardized	All causes	Severe vision loss	Rate	2017	889.293	1024.29	757.286
Prevalence	Nepal	Both	Age-standardized	All causes	Severe vision loss	Rate	2017	829.386	953.272	708.888
Prevalence	Nepal	Male	All Ages	All causes	Blindness	Number	2017	63716.3	67027.8	60549.9
Prevalence	Nepal	Female	All Ages	All causes	Blindness	Number	2017	81751.7	86172.4	77649.5
Prevalence	Nepal	Both	All Ages	All causes	Blindness	Number	2017	145468	152876	138527
Prevalence	Nepal	Male	All Ages	All causes	Blindness	Rate	2017	445.702	468.867	423.553
Prevalence	Nepal	Female	All Ages	All causes	Blindness	Rate	2017	524.19	552.535	497.886
Prevalence	Nepal	Both	All Ages	All causes	Blindness	Rate	2017	486.653	511.436	463.431
Prevalence	Nepal	Male	Age-standardized	All causes	Blindness	Rate	2017	634.77	667.216	602.91
Prevalence	Nepal	Female	Age-standardized	All causes	Blindness	Rate	2017	735.429	776.342	698.397
Prevalence	Nepal	Both	Age-standardized	All causes	Blindness	Rate	2017	688.839	724.462	655.834
Prevalence	Nepal	Male	All Ages	All causes	Monocular vision loss	Number	2017	1951.14	3339.95	949.107
Prevalence	Nepal	Female	All Ages	All causes	Monocular vision loss	Number	2017	1899.04	3205.73	924.746
Prevalence	Nepal	Both	All Ages	All causes	Monocular vision loss	Number	2017	3850.18	6530.4	1888.56
Prevalence	Nepal	Male	All Ages	All causes	Monocular vision loss	Rate	2017	13.6484	23.3633	6.63911
Prevalence	Nepal	Female	All Ages	All causes	Monocular vision loss	Rate	2017	12.1766	20.5551	5.92945
Prevalence	Nepal	Both	All Ages	All causes	Monocular vision loss	Rate	2017	12.8805	21.847	6.31806
Prevalence	Nepal	Male	Age-standardized	All causes	Monocular vision loss	Rate	2017	15.0488	26.0205	7.21609
Prevalence	Nepal	Female	Age-standardized	All causes	Monocular vision loss	Rate	2017	12.96	21.9702	6.24707
Prevalence	Nepal	Both	Age-standardized	All causes	Monocular vision loss	Rate	2017	13.9346	23.8171	6.7658
Prevalence	Nepal	Male	All Ages	All causes	Presbyopia	Number	2017	990645	1.05785e+06	916161
Prevalence	Nepal	Female	All Ages	All causes	Presbyopia	Number	2017	1.33786e+06	1.41782e+06	1.26944e+06
Prevalence	Nepal	Both	All Ages	All causes	Presbyopia	Number	2017	2.3285e+06	2.4533e+06	2.20617e+06
Prevalence	Nepal	Male	All Ages	All causes	Presbyopia	Rate	2017	6929.67	7399.81	6408.65
Prevalence	Nepal	Female	All Ages	All causes	Presbyopia	Rate	2017	8578.31	9091.03	8139.62
Prevalence	Nepal	Both	All Ages	All causes	Presbyopia	Rate	2017	7789.85	8207.33	7380.59
Prevalence	Nepal	Male	Age-standardized	All causes	Presbyopia	Rate	2017	8890.66	9503.44	8250.72
Prevalence	Nepal	Female	Age-standardized	All causes	Presbyopia	Rate	2017	10244	10852	9719.18
Prevalence	Nepal	Both	Age-standardized	All causes	Presbyopia	Rate	2017	9617	10131.7	9116.49
Prevalence	India	Male	All Ages	All causes	Blindness and vision impairment	Number	2017	1.44373e+08	1.51182e+08	1.37928e+08
Prevalence	India	Female	All Ages	All causes	Blindness and vision impairment	Number	2017	2.02356e+08	2.09854e+08	1.95311e+08
Prevalence	India	Both	All Ages	All causes	Blindness and vision impairment	Number	2017	3.46729e+08	3.6066e+08	3.33365e+08
Prevalence	India	Male	All Ages	All causes	Blindness and vision impairment	Rate	2017	20384.8	21346.2	19474.8
Prevalence	India	Female	All Ages	All causes	Blindness and vision impairment	Rate	2017	30098.1	31213.4	29050.3
Prevalence	India	Both	All Ages	All causes	Blindness and vision impairment	Rate	2017	25115.1	26124.2	24147.1
Prevalence	India	Male	Age-standardized	All causes	Blindness and vision impairment	Rate	2017	24608.1	25757.1	23490
Prevalence	India	Female	Age-standardized	All causes	Blindness and vision impairment	Rate	2017	33105	34313.1	31963
Prevalence	India	Both	Age-standardized	All causes	Blindness and vision impairment	Rate	2017	28815.3	29951.9	27748.1
Prevalence	Pakistan	Male	All Ages	All causes	Blindness and vision impairment	Number	2017	9.68536e+06	1.03411e+07	9.07627e+06
Prevalence	Pakistan	Female	All Ages	All causes	Blindness and vision impairment	Number	2017	1.20922e+07	1.27447e+07	1.14707e+07
Prevalence	Pakistan	Both	All Ages	All causes	Blindness and vision impairment	Number	2017	2.17775e+07	2.29768e+07	2.06671e+07
Prevalence	Pakistan	Male	All Ages	All causes	Blindness and vision impairment	Rate	2017	8810.72	9407.25	8256.63
Prevalence	Pakistan	Female	All Ages	All causes	Blindness and vision impairment	Rate	2017	11586.9	12212.2	10991.4
Prevalence	Pakistan	Both	All Ages	All causes	Blindness and vision impairment	Rate	2017	10162.8	10722.4	9644.58
Prevalence	Pakistan	Male	Age-standardized	All causes	Blindness and vision impairment	Rate	2017	13656.1	14606.4	12805.5
Prevalence	Pakistan	Female	Age-standardized	All causes	Blindness and vision impairment	Rate	2017	17202.5	18100	16343.9
Prevalence	Pakistan	Both	Age-standardized	All causes	Blindness and vision impairment	Rate	2017	15384.5	16255.9	14631.5
Prevalence	Afghanistan	Male	All Ages	All causes	Blindness and vision impairment	Number	2017	1.87873e+06	1.99824e+06	1.76837e+06
Prevalence	Afghanistan	Female	All Ages	All causes	Blindness and vision impairment	Number	2017	2.26688e+06	2.41184e+06	2.14067e+06
Prevalence	Afghanistan	Both	All Ages	All causes	Blindness and vision impairment	Number	2017	4.1456e+06	4.39836e+06	3.91675e+06
Prevalence	Afghanistan	Male	All Ages	All causes	Blindness and vision impairment	Rate	2017	11220.8	11934.6	10561.7
Prevalence	Afghanistan	Female	All Ages	All causes	Blindness and vision impairment	Rate	2017	14069.9	14969.6	13286.6
Prevalence	Afghanistan	Both	All Ages	All causes	Blindness and vision impairment	Rate	2017	12618	13387.3	11921.4
Prevalence	Afghanistan	Male	Age-standardized	All causes	Blindness and vision impairment	Rate	2017	22591.2	23798.2	21468.2
Prevalence	Afghanistan	Female	Age-standardized	All causes	Blindness and vision impairment	Rate	2017	27194.9	28803.2	25789.5
Prevalence	Afghanistan	Both	Age-standardized	All causes	Blindness and vision impairment	Rate	2017	24925.4	26166.9	23761.3
Prevalence	Afghanistan	Male	All Ages	All causes	Mild vision loss	Number	2017	3032.6	6619.29	868.524
Prevalence	Afghanistan	Female	All Ages	All causes	Mild vision loss	Number	2017	2868.92	6219.96	840.562
Prevalence	Afghanistan	Both	All Ages	All causes	Mild vision loss	Number	2017	5901.52	12460.7	1734.76
Prevalence	Afghanistan	Male	All Ages	All causes	Mild vision loss	Rate	2017	18.1125	39.5342	5.18732
Prevalence	Afghanistan	Female	All Ages	All causes	Mild vision loss	Rate	2017	17.8066	38.6055	5.21713
Prevalence	Afghanistan	Both	All Ages	All causes	Mild vision loss	Rate	2017	17.9625	37.9267	5.2801
Prevalence	Afghanistan	Male	Age-standardized	All causes	Mild vision loss	Rate	2017	18.1125	39.5342	5.18732
Prevalence	Afghanistan	Female	Age-standardized	All causes	Mild vision loss	Rate	2017	17.8066	38.6055	5.21713
Prevalence	Afghanistan	Both	Age-standardized	All causes	Mild vision loss	Rate	2017	17.9611	37.8995	5.28196
Prevalence	Afghanistan	Male	All Ages	All causes	Moderate vision loss	Number	2017	497032	583046	423754
Prevalence	Afghanistan	Female	All Ages	All causes	Moderate vision loss	Number	2017	469158	553979	404785
Prevalence	Afghanistan	Both	All Ages	All causes	Moderate vision loss	Number	2017	966190	1.13379e+06	835320
Prevalence	Afghanistan	Male	All Ages	All causes	Moderate vision loss	Rate	2017	2968.56	3482.28	2530.9
Prevalence	Afghanistan	Female	All Ages	All causes	Moderate vision loss	Rate	2017	2911.93	3438.4	2512.39
Prevalence	Afghanistan	Both	All Ages	All causes	Moderate vision loss	Rate	2017	2940.79	3450.91	2542.46
Prevalence	Afghanistan	Male	Age-standardized	All causes	Moderate vision loss	Rate	2017	4538.96	5192.04	3957.71
Prevalence	Afghanistan	Female	Age-standardized	All causes	Moderate vision loss	Rate	2017	4544.59	5262.17	3968.97
Prevalence	Afghanistan	Both	Age-standardized	All causes	Moderate vision loss	Rate	2017	4541.34	5206.22	3977.66
Prevalence	Afghanistan	Male	All Ages	All causes	Severe vision loss	Number	2017	87279.4	99731.4	75956.3
Prevalence	Afghanistan	Female	All Ages	All causes	Severe vision loss	Number	2017	96800.7	110095	85039.9
Prevalence	Afghanistan	Both	All Ages	All causes	Severe vision loss	Number	2017	184080	209083	161778
Prevalence	Afghanistan	Male	All Ages	All causes	Severe vision loss	Rate	2017	521.283	595.653	453.655
Prevalence	Afghanistan	Female	All Ages	All causes	Severe vision loss	Rate	2017	600.815	683.33	527.819
Prevalence	Afghanistan	Both	All Ages	All causes	Severe vision loss	Rate	2017	560.284	636.387	492.404
Prevalence	Afghanistan	Male	Age-standardized	All causes	Severe vision loss	Rate	2017	1183.92	1381.11	999.855
Prevalence	Afghanistan	Female	Age-standardized	All causes	Severe vision loss	Rate	2017	1339.69	1575.31	1140.13
Prevalence	Afghanistan	Both	Age-standardized	All causes	Severe vision loss	Rate	2017	1263.73	1489.94	1070.66
Prevalence	Afghanistan	Male	All Ages	All causes	Blindness	Number	2017	49527.9	52846.6	46213.1
Prevalence	Afghanistan	Female	All Ages	All causes	Blindness	Number	2017	50877.3	54766	47153.4
Prevalence	Afghanistan	Both	All Ages	All causes	Blindness	Number	2017	100405	107537	93333.5
Prevalence	Afghanistan	Male	All Ages	All causes	Blindness	Rate	2017	295.809	315.63	276.011
Prevalence	Afghanistan	Female	All Ages	All causes	Blindness	Rate	2017	315.782	339.917	292.668
Prevalence	Afghanistan	Both	All Ages	All causes	Blindness	Rate	2017	305.603	327.309	284.079
Prevalence	Afghanistan	Male	Age-standardized	All causes	Blindness	Rate	2017	858.383	926.894	793.657
Prevalence	Afghanistan	Female	Age-standardized	All causes	Blindness	Rate	2017	892.824	967.556	819.019
Prevalence	Afghanistan	Both	Age-standardized	All causes	Blindness	Rate	2017	877.34	945.161	811.353
Prevalence	Afghanistan	Male	All Ages	All causes	Monocular vision loss	Number	2017	8509.99	12650.2	5056.36
Prevalence	Afghanistan	Female	All Ages	All causes	Monocular vision loss	Number	2017	7207.24	11195	4075.11
Prevalence	Afghanistan	Both	All Ages	All causes	Monocular vision loss	Number	2017	15717.2	23830.5	9203.25
Prevalence	Afghanistan	Male	All Ages	All causes	Monocular vision loss	Rate	2017	50.8266	75.5543	30.1995
Prevalence	Afghanistan	Female	All Ages	All causes	Monocular vision loss	Rate	2017	44.7334	69.4844	25.2931
Prevalence	Afghanistan	Both	All Ages	All causes	Monocular vision loss	Rate	2017	47.8385	72.533	28.0119
Prevalence	Afghanistan	Male	Age-standardized	All causes	Monocular vision loss	Rate	2017	62.586	95.4297	36.8704
Prevalence	Afghanistan	Female	Age-standardized	All causes	Monocular vision loss	Rate	2017	54.8477	87.7833	30.4982
Prevalence	Afghanistan	Both	Age-standardized	All causes	Monocular vision loss	Rate	2017	58.7436	91.8049	33.5712
Prevalence	Afghanistan	Male	All Ages	All causes	Presbyopia	Number	2017	1.23335e+06	1.3141e+06	1.15828e+06
Prevalence	Afghanistan	Female	All Ages	All causes	Presbyopia	Number	2017	1.63996e+06	1.75907e+06	1.54057e+06
Prevalence	Afghanistan	Both	All Ages	All causes	Presbyopia	Number	2017	2.87331e+06	3.0593e+06	2.70775e+06
Prevalence	Afghanistan	Male	All Ages	All causes	Presbyopia	Rate	2017	7366.24	7848.54	6917.94
Prevalence	Afghanistan	Female	All Ages	All causes	Presbyopia	Rate	2017	10178.8	10918	9561.87
Prevalence	Afghanistan	Both	All Ages	All causes	Presbyopia	Rate	2017	8745.49	9311.59	8241.58
Prevalence	Afghanistan	Male	Age-standardized	All causes	Presbyopia	Rate	2017	15929.2	16931.6	14969.3
Prevalence	Afghanistan	Female	Age-standardized	All causes	Presbyopia	Rate	2017	20345.2	21811.3	19113.6
Prevalence	Afghanistan	Both	Age-standardized	All causes	Presbyopia	Rate	2017	18166.3	19178	17178.2
Prevalence	Bangladesh	Male	All Ages	All causes	Blindness and vision impairment	Number	2017	1.03639e+07	1.09009e+07	9.84674e+06
Prevalence	Bangladesh	Female	All Ages	All causes	Blindness and vision impairment	Number	2017	1.45946e+07	1.52728e+07	1.39377e+07
Prevalence	Bangladesh	Both	All Ages	All causes	Blindness and vision impairment	Number	2017	2.49585e+07	2.60572e+07	2.39388e+07
Prevalence	Bangladesh	Male	All Ages	All causes	Blindness and vision impairment	Rate	2017	13346.9	14038.4	12680.8
Prevalence	Bangladesh	Female	All Ages	All causes	Blindness and vision impairment	Rate	2017	18397.2	19252.1	17569.2
Prevalence	Bangladesh	Both	All Ages	All causes	Blindness and vision impairment	Rate	2017	15899.1	16598.9	15249.5
Prevalence	Bangladesh	Male	Age-standardized	All causes	Blindness and vision impairment	Rate	2017	15376.6	16149.4	14644.9
Prevalence	Bangladesh	Female	Age-standardized	All causes	Blindness and vision impairment	Rate	2017	21765.9	22750	20837.8
Prevalence	Bangladesh	Both	Age-standardized	All causes	Blindness and vision impairment	Rate	2017	18563.3	19349.2	17845.9
Prevalence	Bangladesh	Male	All Ages	All causes	Mild vision loss	Number	2017	14113.4	31763	4117.92
Prevalence	Bangladesh	Female	All Ages	All causes	Mild vision loss	Number	2017	13399.8	30052.5	3804.98
Prevalence	Bangladesh	Both	All Ages	All causes	Mild vision loss	Number	2017	27513.2	58319.5	8182.13
Prevalence	Bangladesh	Male	All Ages	All causes	Mild vision loss	Rate	2017	18.1755	40.905	5.30314
Prevalence	Bangladesh	Female	All Ages	All causes	Mild vision loss	Rate	2017	16.8911	37.8827	4.79637
Prevalence	Bangladesh	Both	All Ages	All causes	Mild vision loss	Rate	2017	17.5264	37.1507	5.21218
Prevalence	Bangladesh	Male	Age-standardized	All causes	Mild vision loss	Rate	2017	18.1755	40.905	5.30314
Prevalence	Bangladesh	Female	Age-standardized	All causes	Mild vision loss	Rate	2017	16.8911	37.8827	4.79637
Prevalence	Bangladesh	Both	Age-standardized	All causes	Mild vision loss	Rate	2017	17.529	37.1898	5.21445
Prevalence	Bangladesh	Male	All Ages	All causes	Moderate vision loss	Number	2017	3.47049e+06	3.76344e+06	3.18536e+06
Prevalence	Bangladesh	Female	All Ages	All causes	Moderate vision loss	Number	2017	3.03065e+06	3.30335e+06	2.76289e+06
Prevalence	Bangladesh	Both	All Ages	All causes	Moderate vision loss	Number	2017	6.50115e+06	7.05961e+06	5.96356e+06
Prevalence	Bangladesh	Male	All Ages	All causes	Moderate vision loss	Rate	2017	4469.37	4846.63	4102.17
Prevalence	Bangladesh	Female	All Ages	All causes	Moderate vision loss	Rate	2017	3820.29	4164.04	3482.76
Prevalence	Bangladesh	Both	All Ages	All causes	Moderate vision loss	Rate	2017	4141.36	4497.11	3798.91
Prevalence	Bangladesh	Male	Age-standardized	All causes	Moderate vision loss	Rate	2017	5132.04	5542.56	4725.14
Prevalence	Bangladesh	Female	Age-standardized	All causes	Moderate vision loss	Rate	2017	4694.04	5082.17	4299.17
Prevalence	Bangladesh	Both	Age-standardized	All causes	Moderate vision loss	Rate	2017	4920.63	5298.75	4537.03
Prevalence	Bangladesh	Male	All Ages	All causes	Severe vision loss	Number	2017	666352	739128	588925
Prevalence	Bangladesh	Female	All Ages	All causes	Severe vision loss	Number	2017	672571	747799	605767
Prevalence	Bangladesh	Both	All Ages	All causes	Severe vision loss	Number	2017	1.33892e+06	1.48245e+06	1.19844e+06
Prevalence	Bangladesh	Male	All Ages	All causes	Severe vision loss	Rate	2017	858.141	951.864	758.43
Prevalence	Bangladesh	Female	All Ages	All causes	Severe vision loss	Rate	2017	847.81	942.638	763.6
Prevalence	Bangladesh	Both	All Ages	All causes	Severe vision loss	Rate	2017	852.92	944.349	763.428
Prevalence	Bangladesh	Male	Age-standardized	All causes	Severe vision loss	Rate	2017	1049.78	1168.01	925.796
Prevalence	Bangladesh	Female	Age-standardized	All causes	Severe vision loss	Rate	2017	1155.67	1284.57	1035.96
Prevalence	Bangladesh	Both	Age-standardized	All causes	Severe vision loss	Rate	2017	1099.33	1218.64	979.859
Prevalence	Bangladesh	Male	All Ages	All causes	Blindness	Number	2017	360883	380064	343601
Prevalence	Bangladesh	Female	All Ages	All causes	Blindness	Number	2017	438056	461126	416562
Prevalence	Bangladesh	Both	All Ages	All causes	Blindness	Number	2017	798940	838294	762256
Prevalence	Bangladesh	Male	All Ages	All causes	Blindness	Rate	2017	464.752	489.454	442.496
Prevalence	Bangladesh	Female	All Ages	All causes	Blindness	Rate	2017	552.192	581.273	525.098
Prevalence	Bangladesh	Both	All Ages	All causes	Blindness	Rate	2017	508.94	534.01	485.572
Prevalence	Bangladesh	Male	Age-standardized	All causes	Blindness	Rate	2017	574.92	606.266	547.483
Prevalence	Bangladesh	Female	Age-standardized	All causes	Blindness	Rate	2017	758.055	798.909	718.626
Prevalence	Bangladesh	Both	Age-standardized	All causes	Blindness	Rate	2017	661.634	696.588	631.589
Prevalence	Bangladesh	Male	All Ages	All causes	Monocular vision loss	Number	2017	52521.7	75445.7	31638.3
Prevalence	Bangladesh	Female	All Ages	All causes	Monocular vision loss	Number	2017	51665.5	74765.5	31535.6
Prevalence	Bangladesh	Both	All Ages	All causes	Monocular vision loss	Number	2017	104187	150721	63185.9
Prevalence	Bangladesh	Male	All Ages	All causes	Monocular vision loss	Rate	2017	67.6385	97.1605	40.7445
Prevalence	Bangladesh	Female	All Ages	All causes	Monocular vision loss	Rate	2017	65.127	94.2457	39.7523
Prevalence	Bangladesh	Both	All Ages	All causes	Monocular vision loss	Rate	2017	66.3693	96.0121	40.2507
Prevalence	Bangladesh	Male	Age-standardized	All causes	Monocular vision loss	Rate	2017	70.4721	101.134	42.5342
Prevalence	Bangladesh	Female	Age-standardized	All causes	Monocular vision loss	Rate	2017	68.5184	99.49	41.6751
Prevalence	Bangladesh	Both	Age-standardized	All causes	Monocular vision loss	Rate	2017	69.4825	100.384	42.127
Prevalence	Bangladesh	Male	All Ages	All causes	Presbyopia	Number	2017	5.79959e+06	6.24451e+06	5.39321e+06
Prevalence	Bangladesh	Female	All Ages	All causes	Presbyopia	Number	2017	1.03882e+07	1.09915e+07	9.81987e+06
Prevalence	Bangladesh	Both	All Ages	All causes	Presbyopia	Number	2017	1.61878e+07	1.71117e+07	1.53701e+07
Prevalence	Bangladesh	Male	All Ages	All causes	Presbyopia	Rate	2017	7468.82	8041.81	6945.48
Prevalence	Bangladesh	Female	All Ages	All causes	Presbyopia	Rate	2017	13094.9	13855.3	12378.4
Prevalence	Bangladesh	Both	All Ages	All causes	Presbyopia	Rate	2017	10312	10900.5	9791.07
Prevalence	Bangladesh	Male	Age-standardized	All causes	Presbyopia	Rate	2017	8531.26	9161.81	7954.37
Prevalence	Bangladesh	Female	Age-standardized	All causes	Presbyopia	Rate	2017	15072.8	15997	14254.4
Prevalence	Bangladesh	Both	Age-standardized	All causes	Presbyopia	Rate	2017	11794.7	12463.4	11228.9
Prevalence	Pakistan	Male	All Ages	All causes	Mild vision loss	Number	2017	19807	43605.6	5585.31
Prevalence	Pakistan	Female	All Ages	All causes	Mild vision loss	Number	2017	17292.4	39155.6	4984.96
Prevalence	Pakistan	Both	All Ages	All causes	Mild vision loss	Number	2017	37099.4	78633.2	10614.3
Prevalence	Pakistan	Male	All Ages	All causes	Mild vision loss	Rate	2017	18.0183	39.6678	5.08093
Prevalence	Pakistan	Female	All Ages	All causes	Mild vision loss	Rate	2017	16.5699	37.5196	4.77668
Prevalence	Pakistan	Both	All Ages	All causes	Mild vision loss	Rate	2017	17.3129	36.6952	4.95332
Prevalence	Pakistan	Male	Age-standardized	All causes	Mild vision loss	Rate	2017	18.0183	39.6678	5.08093
Prevalence	Pakistan	Female	Age-standardized	All causes	Mild vision loss	Rate	2017	16.5699	37.5196	4.77668
Prevalence	Pakistan	Both	Age-standardized	All causes	Mild vision loss	Rate	2017	17.3134	36.6986	4.95332
Prevalence	Pakistan	Male	All Ages	All causes	Moderate vision loss	Number	2017	3.40299e+06	3.88307e+06	2.98138e+06
Prevalence	Pakistan	Female	All Ages	All causes	Moderate vision loss	Number	2017	3.38471e+06	3.84803e+06	2.97603e+06
Prevalence	Pakistan	Both	All Ages	All causes	Moderate vision loss	Number	2017	6.7877e+06	7.74482e+06	5.99828e+06
Prevalence	Pakistan	Male	All Ages	All causes	Moderate vision loss	Rate	2017	3095.68	3532.41	2712.15
Prevalence	Pakistan	Female	All Ages	All causes	Moderate vision loss	Rate	2017	3243.29	3687.25	2851.68
Prevalence	Pakistan	Both	All Ages	All causes	Moderate vision loss	Rate	2017	3167.57	3614.22	2799.17
Prevalence	Pakistan	Male	Age-standardized	All causes	Moderate vision loss	Rate	2017	4526.38	5218.52	3902.85
Prevalence	Pakistan	Female	Age-standardized	All causes	Moderate vision loss	Rate	2017	4681.84	5357.22	4099.64
Prevalence	Pakistan	Both	Age-standardized	All causes	Moderate vision loss	Rate	2017	4603.3	5262.89	4044.69
Prevalence	Pakistan	Male	All Ages	All causes	Severe vision loss	Number	2017	551295	628181	470951
Prevalence	Pakistan	Female	All Ages	All causes	Severe vision loss	Number	2017	536346	619826	458446
Prevalence	Pakistan	Both	All Ages	All causes	Severe vision loss	Number	2017	1.08764e+06	1.24167e+06	934811
Prevalence	Pakistan	Male	All Ages	All causes	Severe vision loss	Rate	2017	501.51	571.453	428.421
Prevalence	Pakistan	Female	All Ages	All causes	Severe vision loss	Rate	2017	513.936	593.928	439.291
Prevalence	Pakistan	Both	All Ages	All causes	Severe vision loss	Rate	2017	507.561	579.442	436.242
Prevalence	Pakistan	Male	Age-standardized	All causes	Severe vision loss	Rate	2017	881.944	1023.07	743.514
Prevalence	Pakistan	Female	Age-standardized	All causes	Severe vision loss	Rate	2017	940.429	1108.83	795.978
Prevalence	Pakistan	Both	Age-standardized	All causes	Severe vision loss	Rate	2017	909.861	1060.82	769.626
Prevalence	Pakistan	Male	All Ages	All causes	Blindness	Number	2017	520026	549207	490490
Prevalence	Pakistan	Female	All Ages	All causes	Blindness	Number	2017	602732	639380	570151
Prevalence	Pakistan	Both	All Ages	All causes	Blindness	Number	2017	1.12276e+06	1.18778e+06	1.06607e+06
Prevalence	Pakistan	Male	All Ages	All causes	Blindness	Rate	2017	473.065	499.611	446.196
Prevalence	Pakistan	Female	All Ages	All causes	Blindness	Rate	2017	577.549	612.665	546.329
Prevalence	Pakistan	Both	All Ages	All causes	Blindness	Rate	2017	523.95	554.294	497.496
Prevalence	Pakistan	Male	Age-standardized	All causes	Blindness	Rate	2017	871.605	924.925	819.478
Prevalence	Pakistan	Female	Age-standardized	All causes	Blindness	Rate	2017	1120.95	1198.38	1053.48
Prevalence	Pakistan	Both	Age-standardized	All causes	Blindness	Rate	2017	991.363	1052.64	936.009
Prevalence	Pakistan	Male	All Ages	All causes	Monocular vision loss	Number	2017	53155.6	80132.6	29665.1
[truncated: 17 more rows]
