# Supplementary material for: A comprehensive study capturing vision loss burden in Pakistan (1990-2025): Findings from the Global Burden of Disease (GBD) 2017 study
Source: PLoS One. 2019 May 3;14(5):e0216492. doi: 10.1371/journal.pone.0216492 (PMC6499467; doi:10.1371/journal.pone.0216492)
Supplement: S6 Table — (XLSX) [file pone.0216492.s006.xlsx]

## Sheet: Table 4 Data
measure	location	sex	age	cause	rei	metric	year	val	upper	lower
YLDs (Years Lived with Disability)	Bangladesh	Both	1 to 4	Diabetes mellitus type 2	Blindness and vision impairment	Number	2017	0	0	0
YLDs (Years Lived with Disability)	Bangladesh	Both	1 to 4	Diabetes mellitus type 2	Blindness and vision impairment	Rate	2017	0	0	0
YLDs (Years Lived with Disability)	Bangladesh	Both	All Ages	Diabetes mellitus type 2	Blindness and vision impairment	Number	2017	3460.69	4932.04	2309.54
YLDs (Years Lived with Disability)	Bangladesh	Both	All Ages	Diabetes mellitus type 2	Blindness and vision impairment	Rate	2017	2.20453	3.14181	1.47122
YLDs (Years Lived with Disability)	Bangladesh	Both	5-14 years	Diabetes mellitus type 2	Blindness and vision impairment	Number	2017	0	0	0
YLDs (Years Lived with Disability)	Bangladesh	Both	5-14 years	Diabetes mellitus type 2	Blindness and vision impairment	Rate	2017	0	0	0
YLDs (Years Lived with Disability)	Bangladesh	Both	15-49 years	Diabetes mellitus type 2	Blindness and vision impairment	Number	2017	825.681	1257.44	492.669
YLDs (Years Lived with Disability)	Bangladesh	Both	15-49 years	Diabetes mellitus type 2	Blindness and vision impairment	Rate	2017	0.982516	1.49628	0.586249
YLDs (Years Lived with Disability)	Bangladesh	Both	50-69 years	Diabetes mellitus type 2	Blindness and vision impairment	Number	2017	1712.8	2541.34	1080.78
YLDs (Years Lived with Disability)	Bangladesh	Both	50-69 years	Diabetes mellitus type 2	Blindness and vision impairment	Rate	2017	8.35981	12.4037	5.27506
YLDs (Years Lived with Disability)	Bangladesh	Both	70+ years	Diabetes mellitus type 2	Blindness and vision impairment	Number	2017	922.21	1330.35	607.527
YLDs (Years Lived with Disability)	Bangladesh	Both	70+ years	Diabetes mellitus type 2	Blindness and vision impairment	Rate	2017	14.9228	21.5271	9.83073
YLDs (Years Lived with Disability)	Bangladesh	Both	Age-standardized	Diabetes mellitus type 2	Blindness and vision impairment	Rate	2017	2.72744	3.83838	1.85007
YLDs (Years Lived with Disability)	Bhutan	Both	1 to 4	All causes	Blindness and vision impairment	Number	2017	38.7216	57.3304	25.3407
YLDs (Years Lived with Disability)	Bhutan	Both	1 to 4	All causes	Blindness and vision impairment	Rate	2017	53.5172	79.2365	35.0234
YLDs (Years Lived with Disability)	Bhutan	Both	All Ages	All causes	Blindness and vision impairment	Number	2017	2250.83	3316.15	1508.79
YLDs (Years Lived with Disability)	Bhutan	Both	All Ages	All causes	Blindness and vision impairment	Rate	2017	235.096	346.367	157.591
YLDs (Years Lived with Disability)	Bhutan	Both	5-14 years	All causes	Blindness and vision impairment	Number	2017	115.973	176.438	74.7608
YLDs (Years Lived with Disability)	Bhutan	Both	5-14 years	All causes	Blindness and vision impairment	Rate	2017	64.6078	98.2922	41.6486
YLDs (Years Lived with Disability)	Bhutan	Both	15-49 years	All causes	Blindness and vision impairment	Number	2017	895.951	1381.4	589.053
YLDs (Years Lived with Disability)	Bhutan	Both	15-49 years	All causes	Blindness and vision impairment	Rate	2017	160.016	246.716	105.204
YLDs (Years Lived with Disability)	Bhutan	Both	50-69 years	All causes	Blindness and vision impairment	Number	2017	729.822	1086.01	493.24
YLDs (Years Lived with Disability)	Bhutan	Both	50-69 years	All causes	Blindness and vision impairment	Rate	2017	733.218	1091.06	495.535
YLDs (Years Lived with Disability)	Bhutan	Both	70+ years	All causes	Blindness and vision impairment	Number	2017	465.268	644.174	321.551
YLDs (Years Lived with Disability)	Bhutan	Both	70+ years	All causes	Blindness and vision impairment	Rate	2017	1605.4	2222.71	1109.51
YLDs (Years Lived with Disability)	Bhutan	Both	Age-standardized	All causes	Blindness and vision impairment	Rate	2017	313.835	459.396	211.83
YLDs (Years Lived with Disability)	Bangladesh	Both	1 to 4	Refraction disorders	Blindness and vision impairment	Number	2017	5591.2	8775.35	3218.25
YLDs (Years Lived with Disability)	Bangladesh	Both	1 to 4	Refraction disorders	Blindness and vision impairment	Rate	2017	47.5191	74.5809	27.3516
YLDs (Years Lived with Disability)	Bangladesh	Both	All Ages	Refraction disorders	Blindness and vision impairment	Number	2017	187878	268323	125114
YLDs (Years Lived with Disability)	Bangladesh	Both	All Ages	Refraction disorders	Blindness and vision impairment	Rate	2017	119.682	170.927	79.6998
YLDs (Years Lived with Disability)	Bangladesh	Both	5-14 years	Refraction disorders	Blindness and vision impairment	Number	2017	18278.8	29249.3	10821.6
YLDs (Years Lived with Disability)	Bangladesh	Both	5-14 years	Refraction disorders	Blindness and vision impairment	Rate	2017	57.6964	92.3247	34.158
YLDs (Years Lived with Disability)	Bangladesh	Both	15-49 years	Refraction disorders	Blindness and vision impairment	Number	2017	65194.7	95708.3	41680.4
YLDs (Years Lived with Disability)	Bangladesh	Both	15-49 years	Refraction disorders	Blindness and vision impairment	Rate	2017	77.5782	113.888	49.5975
YLDs (Years Lived with Disability)	Bangladesh	Both	50-69 years	Refraction disorders	Blindness and vision impairment	Number	2017	65486.1	95166.2	43694.5
YLDs (Years Lived with Disability)	Bangladesh	Both	50-69 years	Refraction disorders	Blindness and vision impairment	Rate	2017	319.623	464.486	213.264
YLDs (Years Lived with Disability)	Bangladesh	Both	70+ years	Refraction disorders	Blindness and vision impairment	Number	2017	32821.1	46667.3	22368.5
YLDs (Years Lived with Disability)	Bangladesh	Both	70+ years	Refraction disorders	Blindness and vision impairment	Rate	2017	531.097	755.15	361.958
YLDs (Years Lived with Disability)	Bangladesh	Both	Age-standardized	Refraction disorders	Blindness and vision impairment	Rate	2017	135.513	193.187	91.4612
YLDs (Years Lived with Disability)	Bangladesh	Both	1 to 4	Near vision loss	Blindness and vision impairment	Number	2017	339.227	643.387	154.277
YLDs (Years Lived with Disability)	Bangladesh	Both	1 to 4	Near vision loss	Blindness and vision impairment	Rate	2017	2.88306	5.46808	1.31118
YLDs (Years Lived with Disability)	Bangladesh	Both	All Ages	Near vision loss	Blindness and vision impairment	Number	2017	163637	295375	77582.8
YLDs (Years Lived with Disability)	Bangladesh	Both	All Ages	Near vision loss	Blindness and vision impairment	Rate	2017	104.24	188.159	49.4218
YLDs (Years Lived with Disability)	Bangladesh	Both	5-14 years	Near vision loss	Blindness and vision impairment	Number	2017	3156.87	5849.63	1436.22
YLDs (Years Lived with Disability)	Bangladesh	Both	5-14 years	Near vision loss	Blindness and vision impairment	Rate	2017	9.96457	18.4642	4.53338
YLDs (Years Lived with Disability)	Bangladesh	Both	15-49 years	Near vision loss	Blindness and vision impairment	Number	2017	72057.6	132352	34271.5
YLDs (Years Lived with Disability)	Bangladesh	Both	15-49 years	Near vision loss	Blindness and vision impairment	Rate	2017	85.7446	157.491	40.7812
YLDs (Years Lived with Disability)	Bangladesh	Both	50-69 years	Near vision loss	Blindness and vision impairment	Number	2017	65196.6	117872	30767.3
YLDs (Years Lived with Disability)	Bangladesh	Both	50-69 years	Near vision loss	Blindness and vision impairment	Rate	2017	318.211	575.309	150.169
YLDs (Years Lived with Disability)	Bangladesh	Both	70+ years	Near vision loss	Blindness and vision impairment	Number	2017	22875.7	41295.7	10718.4
YLDs (Years Lived with Disability)	Bangladesh	Both	70+ years	Near vision loss	Blindness and vision impairment	Rate	2017	370.164	668.228	173.44
YLDs (Years Lived with Disability)	Bangladesh	Both	Age-standardized	Near vision loss	Blindness and vision impairment	Rate	2017	118.699	214.719	56.3115
YLDs (Years Lived with Disability)	Bhutan	Both	1 to 4	Pneumococcal meningitis	Blindness and vision impairment	Number	2017	0.0467179	0.0914507	0.0220181
YLDs (Years Lived with Disability)	Bhutan	Both	1 to 4	Pneumococcal meningitis	Blindness and vision impairment	Rate	2017	0.0645689	0.126394	0.0304312
YLDs (Years Lived with Disability)	Bhutan	Both	All Ages	Pneumococcal meningitis	Blindness and vision impairment	Number	2017	1.97669	3.46259	1.06782
YLDs (Years Lived with Disability)	Bhutan	Both	All Ages	Pneumococcal meningitis	Blindness and vision impairment	Rate	2017	0.206462	0.361662	0.111532
YLDs (Years Lived with Disability)	Bhutan	Both	5-14 years	Pneumococcal meningitis	Blindness and vision impairment	Number	2017	0.23953	0.451776	0.111719
YLDs (Years Lived with Disability)	Bhutan	Both	5-14 years	Pneumococcal meningitis	Blindness and vision impairment	Rate	2017	0.13344	0.251681	0.0622378
YLDs (Years Lived with Disability)	Bhutan	Both	15-49 years	Pneumococcal meningitis	Blindness and vision impairment	Number	2017	1.14826	2.0709	0.591975
YLDs (Years Lived with Disability)	Bhutan	Both	15-49 years	Pneumococcal meningitis	Blindness and vision impairment	Rate	2017	0.205078	0.36986	0.105726
YLDs (Years Lived with Disability)	Bhutan	Both	50-69 years	Pneumococcal meningitis	Blindness and vision impairment	Number	2017	0.369985	0.65077	0.200711
YLDs (Years Lived with Disability)	Bhutan	Both	50-69 years	Pneumococcal meningitis	Blindness and vision impairment	Rate	2017	0.371707	0.653798	0.201645
YLDs (Years Lived with Disability)	Bhutan	Both	70+ years	Pneumococcal meningitis	Blindness and vision impairment	Number	2017	0.169927	0.277455	0.0981754
YLDs (Years Lived with Disability)	Bhutan	Both	70+ years	Pneumococcal meningitis	Blindness and vision impairment	Rate	2017	0.58633	0.957355	0.338753
YLDs (Years Lived with Disability)	Bhutan	Both	Age-standardized	Pneumococcal meningitis	Blindness and vision impairment	Rate	2017	0.227179	0.388023	0.12771
YLDs (Years Lived with Disability)	Bangladesh	Both	1 to 4	Other vision loss	Blindness and vision impairment	Number	2017	327.685	547.62	166.622
YLDs (Years Lived with Disability)	Bangladesh	Both	1 to 4	Other vision loss	Blindness and vision impairment	Rate	2017	2.78496	4.65417	1.4161
YLDs (Years Lived with Disability)	Bangladesh	Both	All Ages	Other vision loss	Blindness and vision impairment	Number	2017	39540	54225.7	27148.5
YLDs (Years Lived with Disability)	Bangladesh	Both	All Ages	Other vision loss	Blindness and vision impairment	Rate	2017	25.1878	34.5429	17.2941
YLDs (Years Lived with Disability)	Bangladesh	Both	5-14 years	Other vision loss	Blindness and vision impairment	Number	2017	943.15	1615.74	514.041
YLDs (Years Lived with Disability)	Bangladesh	Both	5-14 years	Other vision loss	Blindness and vision impairment	Rate	2017	2.97703	5.10004	1.62255
YLDs (Years Lived with Disability)	Bangladesh	Both	15-49 years	Other vision loss	Blindness and vision impairment	Number	2017	12444.6	18188.5	8022.82
YLDs (Years Lived with Disability)	Bangladesh	Both	15-49 years	Other vision loss	Blindness and vision impairment	Rate	2017	14.8084	21.6433	9.54673
YLDs (Years Lived with Disability)	Bangladesh	Both	50-69 years	Other vision loss	Blindness and vision impairment	Number	2017	16696.6	23522.9	11207.1
YLDs (Years Lived with Disability)	Bangladesh	Both	50-69 years	Other vision loss	Blindness and vision impairment	Rate	2017	81.4927	114.81	54.6995
YLDs (Years Lived with Disability)	Bangladesh	Both	70+ years	Other vision loss	Blindness and vision impairment	Number	2017	8975.51	12421.9	6149.8
YLDs (Years Lived with Disability)	Bangladesh	Both	70+ years	Other vision loss	Blindness and vision impairment	Rate	2017	145.238	201.005	99.5133
YLDs (Years Lived with Disability)	Bangladesh	Both	Age-standardized	Other vision loss	Blindness and vision impairment	Rate	2017	30.1149	41.4439	20.797
YLDs (Years Lived with Disability)	Bhutan	Both	1 to 4	Other meningitis	Blindness and vision impairment	Number	2017	0.0957875	0.178227	0.0462639
YLDs (Years Lived with Disability)	Bhutan	Both	1 to 4	Other meningitis	Blindness and vision impairment	Rate	2017	0.132388	0.246328	0.0639414
YLDs (Years Lived with Disability)	Bhutan	Both	All Ages	Other meningitis	Blindness and vision impairment	Number	2017	2.07598	3.59277	1.08337
YLDs (Years Lived with Disability)	Bhutan	Both	All Ages	Other meningitis	Blindness and vision impairment	Rate	2017	0.216833	0.375259	0.113156
YLDs (Years Lived with Disability)	Bhutan	Both	5-14 years	Other meningitis	Blindness and vision impairment	Number	2017	0.286623	0.530984	0.140542
YLDs (Years Lived with Disability)	Bhutan	Both	5-14 years	Other meningitis	Blindness and vision impairment	Rate	2017	0.159675	0.295807	0.078295
YLDs (Years Lived with Disability)	Bhutan	Both	15-49 years	Other meningitis	Blindness and vision impairment	Number	2017	1.09918	1.99158	0.530579
YLDs (Years Lived with Disability)	Bhutan	Both	15-49 years	Other meningitis	Blindness and vision impairment	Rate	2017	0.196312	0.355694	0.0947606
YLDs (Years Lived with Disability)	Bhutan	Both	50-69 years	Other meningitis	Blindness and vision impairment	Number	2017	0.402798	0.660618	0.233221
YLDs (Years Lived with Disability)	Bhutan	Both	50-69 years	Other meningitis	Blindness and vision impairment	Rate	2017	0.404672	0.663692	0.234306
YLDs (Years Lived with Disability)	Bhutan	Both	70+ years	Other meningitis	Blindness and vision impairment	Number	2017	0.182396	0.282818	0.108538
YLDs (Years Lived with Disability)	Bhutan	Both	70+ years	Other meningitis	Blindness and vision impairment	Rate	2017	0.629353	0.975861	0.374507
YLDs (Years Lived with Disability)	Bhutan	Both	Age-standardized	Other meningitis	Blindness and vision impairment	Rate	2017	0.242429	0.409071	0.131472
YLDs (Years Lived with Disability)	Maldives	Both	1 to 4	Meningococcal meningitis	Blindness and vision impairment	Number	2017	0.00558587	0.0110997	0.0025514
YLDs (Years Lived with Disability)	Maldives	Both	1 to 4	Meningococcal meningitis	Blindness and vision impairment	Rate	2017	0.0195574	0.0388626	0.00893303
YLDs (Years Lived with Disability)	Maldives	Both	All Ages	Meningococcal meningitis	Blindness and vision impairment	Number	2017	0.112616	0.193535	0.0596436
YLDs (Years Lived with Disability)	Maldives	Both	All Ages	Meningococcal meningitis	Blindness and vision impairment	Rate	2017	0.0245563	0.0422011	0.0130056
YLDs (Years Lived with Disability)	Maldives	Both	5-14 years	Meningococcal meningitis	Blindness and vision impairment	Number	2017	0.0139553	0.027551	0.00639447
YLDs (Years Lived with Disability)	Maldives	Both	5-14 years	Meningococcal meningitis	Blindness and vision impairment	Rate	2017	0.0212173	0.041888	0.00972203
YLDs (Years Lived with Disability)	Maldives	Both	15-49 years	Meningococcal meningitis	Blindness and vision impairment	Number	2017	0.065282	0.11503	0.0336612
YLDs (Years Lived with Disability)	Maldives	Both	15-49 years	Meningococcal meningitis	Blindness and vision impairment	Rate	2017	0.0221831	0.0390878	0.0114382
YLDs (Years Lived with Disability)	Maldives	Both	50-69 years	Meningococcal meningitis	Blindness and vision impairment	Number	2017	0.0205298	0.0356854	0.0113721
YLDs (Years Lived with Disability)	Maldives	Both	50-69 years	Meningococcal meningitis	Blindness and vision impairment	Rate	2017	0.0408937	0.0710823	0.0226523
YLDs (Years Lived with Disability)	Maldives	Both	70+ years	Meningococcal meningitis	Blindness and vision impairment	Number	2017	0.00653254	0.0105447	0.00378575
YLDs (Years Lived with Disability)	Maldives	Both	70+ years	Meningococcal meningitis	Blindness and vision impairment	Rate	2017	0.0507756	0.0819607	0.0294255
YLDs (Years Lived with Disability)	Maldives	Both	Age-standardized	Meningococcal meningitis	Blindness and vision impairment	Rate	2017	0.0263476	0.0451298	0.0142618
YLDs (Years Lived with Disability)	Bhutan	Both	1 to 4	Meningococcal meningitis	Blindness and vision impairment	Number	2017	0.0189959	0.0366413	0.0084933
YLDs (Years Lived with Disability)	Bhutan	Both	1 to 4	Meningococcal meningitis	Blindness and vision impairment	Rate	2017	0.0262543	0.050642	0.0117386
YLDs (Years Lived with Disability)	Bhutan	Both	All Ages	Meningococcal meningitis	Blindness and vision impairment	Number	2017	0.523209	0.886169	0.279225
YLDs (Years Lived with Disability)	Bhutan	Both	All Ages	Meningococcal meningitis	Blindness and vision impairment	Rate	2017	0.0546484	0.092559	0.0291646
YLDs (Years Lived with Disability)	Bhutan	Both	5-14 years	Meningococcal meningitis	Blindness and vision impairment	Number	2017	0.0647056	0.126017	0.0293189
YLDs (Years Lived with Disability)	Bhutan	Both	5-14 years	Meningococcal meningitis	Blindness and vision impairment	Rate	2017	0.036047	0.0702032	0.0163333
YLDs (Years Lived with Disability)	Bhutan	Both	15-49 years	Meningococcal meningitis	Blindness and vision impairment	Number	2017	0.264533	0.464113	0.131304
YLDs (Years Lived with Disability)	Bhutan	Both	15-49 years	Meningococcal meningitis	Blindness and vision impairment	Rate	2017	0.0472452	0.08289	0.0234507
YLDs (Years Lived with Disability)	Bhutan	Both	50-69 years	Meningococcal meningitis	Blindness and vision impairment	Number	2017	0.114873	0.18362	0.0660877
YLDs (Years Lived with Disability)	Bhutan	Both	50-69 years	Meningococcal meningitis	Blindness and vision impairment	Rate	2017	0.115407	0.184474	0.0663952
YLDs (Years Lived with Disability)	Bhutan	Both	70+ years	Meningococcal meningitis	Blindness and vision impairment	Number	2017	0.0585689	0.0902548	0.0345147
YLDs (Years Lived with Disability)	Bhutan	Both	70+ years	Meningococcal meningitis	Blindness and vision impairment	Rate	2017	0.202091	0.311423	0.119092
YLDs (Years Lived with Disability)	Bhutan	Both	Age-standardized	Meningococcal meningitis	Blindness and vision impairment	Rate	2017	0.0634691	0.104738	0.0358247
YLDs (Years Lived with Disability)	Bhutan	Both	1 to 4	H influenzae type B meningitis	Blindness and vision impairment	Number	2017	0.00681291	0.0142277	0.00245069
YLDs (Years Lived with Disability)	Bhutan	Both	1 to 4	H influenzae type B meningitis	Blindness and vision impairment	Rate	2017	0.00941614	0.0196641	0.0033871
YLDs (Years Lived with Disability)	Bhutan	Both	All Ages	H influenzae type B meningitis	Blindness and vision impairment	Number	2017	0.183527	0.372934	0.0681647
YLDs (Years Lived with Disability)	Bhutan	Both	All Ages	H influenzae type B meningitis	Blindness and vision impairment	Rate	2017	0.0191691	0.0389523	0.0071197
YLDs (Years Lived with Disability)	Bhutan	Both	5-14 years	H influenzae type B meningitis	Blindness and vision impairment	Number	2017	0.0289492	0.0610606	0.00998341
YLDs (Years Lived with Disability)	Bhutan	Both	5-14 years	H influenzae type B meningitis	Blindness and vision impairment	Rate	2017	0.0161274	0.0340164	0.00556168
YLDs (Years Lived with Disability)	Bhutan	Both	15-49 years	H influenzae type B meningitis	Blindness and vision impairment	Number	2017	0.113648	0.230068	0.0413401
YLDs (Years Lived with Disability)	Bhutan	Both	15-49 years	H influenzae type B meningitis	Blindness and vision impairment	Rate	2017	0.0202973	0.0410898	0.00738329
YLDs (Years Lived with Disability)	Bhutan	Both	50-69 years	H influenzae type B meningitis	Blindness and vision impairment	Number	2017	0.0248164	0.0483194	0.00965265
YLDs (Years Lived with Disability)	Bhutan	Both	50-69 years	H influenzae type B meningitis	Blindness and vision impairment	Rate	2017	0.0249319	0.0485442	0.00969757
YLDs (Years Lived with Disability)	Bhutan	Both	70+ years	H influenzae type B meningitis	Blindness and vision impairment	Number	2017	0.00884699	0.0168731	0.00364947
YLDs (Years Lived with Disability)	Bhutan	Both	70+ years	H influenzae type B meningitis	Blindness and vision impairment	Rate	2017	0.0305264	0.0582203	0.0125924
YLDs (Years Lived with Disability)	Bhutan	Both	Age-standardized	H influenzae type B meningitis	Blindness and vision impairment	Rate	2017	0.0196569	0.0396936	0.00734076
YLDs (Years Lived with Disability)	Bhutan	Both	1 to 4	Malaria	Blindness and vision impairment	Number	2017	0.00266246	0.00432042	0.00149206
YLDs (Years Lived with Disability)	Bhutan	Both	1 to 4	Malaria	Blindness and vision impairment	Rate	2017	0.00367979	0.00597126	0.00206218
YLDs (Years Lived with Disability)	Bhutan	Both	All Ages	Malaria	Blindness and vision impairment	Number	2017	0.738164	1.0026	0.52687
YLDs (Years Lived with Disability)	Bhutan	Both	All Ages	Malaria	Blindness and vision impairment	Rate	2017	0.0771001	0.10472	0.0550308
YLDs (Years Lived with Disability)	Bhutan	Both	5-14 years	Malaria	Blindness and vision impairment	Number	2017	0.0359079	0.0552635	0.0220304
YLDs (Years Lived with Disability)	Bhutan	Both	5-14 years	Malaria	Blindness and vision impairment	Rate	2017	0.020004	0.0307869	0.0122729
YLDs (Years Lived with Disability)	Bhutan	Both	15-49 years	Malaria	Blindness and vision impairment	Number	2017	0.519494	0.716143	0.359755
YLDs (Years Lived with Disability)	Bhutan	Both	15-49 years	Malaria	Blindness and vision impairment	Rate	2017	0.0927809	0.127902	0.0642517
YLDs (Years Lived with Disability)	Bhutan	Both	50-69 years	Malaria	Blindness and vision impairment	Number	2017	0.166314	0.21525	0.125366
YLDs (Years Lived with Disability)	Bhutan	Both	50-69 years	Malaria	Blindness and vision impairment	Rate	2017	0.167087	0.216252	0.125949
YLDs (Years Lived with Disability)	Bhutan	Both	70+ years	Malaria	Blindness and vision impairment	Number	2017	0.0137253	0.019372	0.00949849
YLDs (Years Lived with Disability)	Bhutan	Both	70+ years	Malaria	Blindness and vision impairment	Rate	2017	0.0473591	0.0668429	0.0327744
YLDs (Years Lived with Disability)	Bhutan	Both	Age-standardized	Malaria	Blindness and vision impairment	Rate	2017	0.0804027	0.108816	0.0582185
YLDs (Years Lived with Disability)	Bangladesh	Both	1 to 4	Diabetes mellitus type 1	Blindness and vision impairment	Number	2017	0	0	0
YLDs (Years Lived with Disability)	Bangladesh	Both	1 to 4	Diabetes mellitus type 1	Blindness and vision impairment	Rate	2017	0	0	0
YLDs (Years Lived with Disability)	Bangladesh	Both	All Ages	Diabetes mellitus type 1	Blindness and vision impairment	Number	2017	55.9971	83.022	36.1404
YLDs (Years Lived with Disability)	Bangladesh	Both	All Ages	Diabetes mellitus type 1	Blindness and vision impairment	Rate	2017	0.0356713	0.0528866	0.0230222
YLDs (Years Lived with Disability)	Bangladesh	Both	5-14 years	Diabetes mellitus type 1	Blindness and vision impairment	Number	2017	0	0	0
YLDs (Years Lived with Disability)	Bangladesh	Both	5-14 years	Diabetes mellitus type 1	Blindness and vision impairment	Rate	2017	0	0	0
YLDs (Years Lived with Disability)	Bangladesh	Both	15-49 years	Diabetes mellitus type 1	Blindness and vision impairment	Number	2017	27.6743	44.0187	16.8945
YLDs (Years Lived with Disability)	Bangladesh	Both	15-49 years	Diabetes mellitus type 1	Blindness and vision impairment	Rate	2017	0.0329309	0.0523798	0.0201035
YLDs (Years Lived with Disability)	Bangladesh	Both	50-69 years	Diabetes mellitus type 1	Blindness and vision impairment	Number	2017	23.4589	34.8627	14.9897
YLDs (Years Lived with Disability)	Bangladesh	Both	50-69 years	Diabetes mellitus type 1	Blindness and vision impairment	Rate	2017	0.114498	0.170157	0.0731617
YLDs (Years Lived with Disability)	Bangladesh	Both	70+ years	Diabetes mellitus type 1	Blindness and vision impairment	Number	2017	4.86398	7.28834	3.04384
YLDs (Years Lived with Disability)	Bangladesh	Both	70+ years	Diabetes mellitus type 1	Blindness and vision impairment	Rate	2017	0.0787067	0.117937	0.049254
YLDs (Years Lived with Disability)	Bangladesh	Both	Age-standardized	Diabetes mellitus type 1	Blindness and vision impairment	Rate	2017	0.0398552	0.0586359	0.0259759
YLDs (Years Lived with Disability)	Bhutan	Both	1 to 4	Encephalitis	Blindness and vision impairment	Number	2017	0.055408	0.111797	0.0223997
YLDs (Years Lived with Disability)	Bhutan	Both	1 to 4	Encephalitis	Blindness and vision impairment	Rate	2017	0.0765795	0.154515	0.0309587
YLDs (Years Lived with Disability)	Bhutan	Both	All Ages	Encephalitis	Blindness and vision impairment	Number	2017	3.23821	6.32968	1.51386
YLDs (Years Lived with Disability)	Bhutan	Both	All Ages	Encephalitis	Blindness and vision impairment	Rate	2017	0.338226	0.661125	0.15812
YLDs (Years Lived with Disability)	Bhutan	Both	5-14 years	Encephalitis	Blindness and vision impairment	Number	2017	0.281539	0.590096	0.111964
YLDs (Years Lived with Disability)	Bhutan	Both	5-14 years	Encephalitis	Blindness and vision impairment	Rate	2017	0.156843	0.328738	0.0623743
YLDs (Years Lived with Disability)	Bhutan	Both	15-49 years	Encephalitis	Blindness and vision impairment	Number	2017	1.59394	3.32877	0.627356
YLDs (Years Lived with Disability)	Bhutan	Both	15-49 years	Encephalitis	Blindness and vision impairment	Rate	2017	0.284676	0.594514	0.112045
YLDs (Years Lived with Disability)	Bhutan	Both	50-69 years	Encephalitis	Blindness and vision impairment	Number	2017	0.789871	1.44425	0.417797
YLDs (Years Lived with Disability)	Bhutan	Both	50-69 years	Encephalitis	Blindness and vision impairment	Rate	2017	0.793546	1.45097	0.419741
YLDs (Years Lived with Disability)	Bhutan	Both	70+ years	Encephalitis	Blindness and vision impairment	Number	2017	0.513999	0.8396	0.290385
YLDs (Years Lived with Disability)	Bhutan	Both	70+ years	Encephalitis	Blindness and vision impairment	Rate	2017	1.77355	2.89703	1.00197
YLDs (Years Lived with Disability)	Bhutan	Both	Age-standardized	Encephalitis	Blindness and vision impairment	Rate	2017	0.413845	0.768532	0.207289
YLDs (Years Lived with Disability)	Maldives	Both	1 to 4	All causes	Blindness and vision impairment	Number	2017	24.2428	36.1291	15.5315
YLDs (Years Lived with Disability)	Maldives	Both	1 to 4	All causes	Blindness and vision impairment	Rate	2017	84.8796	126.496	54.3794
YLDs (Years Lived with Disability)	Maldives	Both	All Ages	All causes	Blindness and vision impairment	Number	2017	1486.2	2115.24	1012.98
YLDs (Years Lived with Disability)	Maldives	Both	All Ages	All causes	Blindness and vision impairment	Rate	2017	324.072	461.238	220.886
YLDs (Years Lived with Disability)	Maldives	Both	5-14 years	All causes	Blindness and vision impairment	Number	2017	72.1119	111.026	46.901
YLDs (Years Lived with Disability)	Maldives	Both	5-14 years	All causes	Blindness and vision impairment	Rate	2017	109.638	168.802	71.3075
YLDs (Years Lived with Disability)	Maldives	Both	15-49 years	All causes	Blindness and vision impairment	Number	2017	591.872	881.336	396.645
YLDs (Years Lived with Disability)	Maldives	Both	15-49 years	All causes	Blindness and vision impairment	Rate	2017	201.121	299.482	134.782
YLDs (Years Lived with Disability)	Maldives	Both	50-69 years	All causes	Blindness and vision impairment	Number	2017	450.824	646.425	303.177
YLDs (Years Lived with Disability)	Maldives	Both	50-69 years	All causes	Blindness and vision impairment	Rate	2017	898.003	1287.63	603.904
YLDs (Years Lived with Disability)	Maldives	Both	70+ years	All causes	Blindness and vision impairment	Number	2017	343.468	468.901	234.259
YLDs (Years Lived with Disability)	Maldives	Both	70+ years	All causes	Blindness and vision impairment	Rate	2017	2669.68	3644.64	1820.83
YLDs (Years Lived with Disability)	Maldives	Both	Age-standardized	All causes	Blindness and vision impairment	Rate	2017	433.644	612.964	294.467
YLDs (Years Lived with Disability)	Maldives	Both	1 to 4	Pneumococcal meningitis	Blindness and vision impairment	Number	2017	0.0125725	0.0233225	0.00592645
YLDs (Years Lived with Disability)	Maldives	Both	1 to 4	Pneumococcal meningitis	Blindness and vision impairment	Rate	2017	0.0440194	0.0816576	0.0207499
YLDs (Years Lived with Disability)	Maldives	Both	All Ages	Pneumococcal meningitis	Blindness and vision impairment	Number	2017	0.425729	0.736849	0.236524
YLDs (Years Lived with Disability)	Maldives	Both	All Ages	Pneumococcal meningitis	Blindness and vision impairment	Rate	2017	0.0928322	0.160673	0.051575
YLDs (Years Lived with Disability)	Maldives	Both	5-14 years	Pneumococcal meningitis	Blindness and vision impairment	Number	2017	0.0473732	0.090063	0.0230937
YLDs (Years Lived with Disability)	Maldives	Both	5-14 years	Pneumococcal meningitis	Blindness and vision impairment	Rate	2017	0.0720253	0.13693	0.0351112
YLDs (Years Lived with Disability)	Maldives	Both	15-49 years	Pneumococcal meningitis	Blindness and vision impairment	Number	2017	0.271148	0.473574	0.146377
YLDs (Years Lived with Disability)	Maldives	Both	15-49 years	Pneumococcal meningitis	Blindness and vision impairment	Rate	2017	0.0921373	0.160923	0.0497398
YLDs (Years Lived with Disability)	Maldives	Both	50-69 years	Pneumococcal meningitis	Blindness and vision impairment	Number	2017	0.0709816	0.120351	0.040413
YLDs (Years Lived with Disability)	Maldives	Both	50-69 years	Pneumococcal meningitis	Blindness and vision impairment	Rate	2017	0.14139	0.23973	0.0804994
YLDs (Years Lived with Disability)	Maldives	Both	70+ years	Pneumococcal meningitis	Blindness and vision impairment	Number	2017	0.0227203	0.0378547	0.0132883
YLDs (Years Lived with Disability)	Maldives	Both	70+ years	Pneumococcal meningitis	Blindness and vision impairment	Rate	2017	0.176598	0.294234	0.103286
YLDs (Years Lived with Disability)	Maldives	Both	Age-standardized	Pneumococcal meningitis	Blindness and vision impairment	Rate	2017	0.0958111	0.165398	0.05358
YLDs (Years Lived with Disability)	Bhutan	Both	1 to 4	Onchocerciasis	Blindness and vision impairment	Number	2017	0	0	0
YLDs (Years Lived with Disability)	Bhutan	Both	1 to 4	Onchocerciasis	Blindness and vision impairment	Rate	2017	0	0	0
YLDs (Years Lived with Disability)	Bhutan	Both	All Ages	Onchocerciasis	Blindness and vision impairment	Number	2017	0	0	0
YLDs (Years Lived with Disability)	Bhutan	Both	All Ages	Onchocerciasis	Blindness and vision impairment	Rate	2017	0	0	0
YLDs (Years Lived with Disability)	Bhutan	Both	5-14 years	Onchocerciasis	Blindness and vision impairment	Number	2017	0	0	0
YLDs (Years Lived with Disability)	Bhutan	Both	5-14 years	Onchocerciasis	Blindness and vision impairment	Rate	2017	0	0	0
YLDs (Years Lived with Disability)	Bhutan	Both	15-49 years	Onchocerciasis	Blindness and vision impairment	Number	2017	0	0	0
YLDs (Years Lived with Disability)	Bhutan	Both	15-49 years	Onchocerciasis	Blindness and vision impairment	Rate	2017	0	0	0
YLDs (Years Lived with Disability)	Bhutan	Both	50-69 years	Onchocerciasis	Blindness and vision impairment	Number	2017	0	0	0
YLDs (Years Lived with Disability)	Bhutan	Both	50-69 years	Onchocerciasis	Blindness and vision impairment	Rate	2017	0	0	0
YLDs (Years Lived with Disability)	Bhutan	Both	70+ years	Onchocerciasis	Blindness and vision impairment	Number	2017	0	0	0
YLDs (Years Lived with Disability)	Bhutan	Both	70+ years	Onchocerciasis	Blindness and vision impairment	Rate	2017	0	0	0
YLDs (Years Lived with Disability)	Bhutan	Both	Age-standardized	Onchocerciasis	Blindness and vision impairment	Rate	2017	0	0	0
YLDs (Years Lived with Disability)	Bhutan	Both	1 to 4	Trachoma	Blindness and vision impairment	Number	2017	0	0	0
YLDs (Years Lived with Disability)	Bhutan	Both	1 to 4	Trachoma	Blindness and vision impairment	Rate	2017	0	0	0
YLDs (Years Lived with Disability)	Bhutan	Both	All Ages	Trachoma	Blindness and vision impairment	Number	2017	0	0	0
YLDs (Years Lived with Disability)	Bhutan	Both	All Ages	Trachoma	Blindness and vision impairment	Rate	2017	0	0	0
YLDs (Years Lived with Disability)	Bhutan	Both	5-14 years	Trachoma	Blindness and vision impairment	Number	2017	0	0	0
YLDs (Years Lived with Disability)	Bhutan	Both	5-14 years	Trachoma	Blindness and vision impairment	Rate	2017	0	0	0
YLDs (Years Lived with Disability)	Bhutan	Both	15-49 years	Trachoma	Blindness and vision impairment	Number	2017	0	0	0
YLDs (Years Lived with Disability)	Bhutan	Both	15-49 years	Trachoma	Blindness and vision impairment	Rate	2017	0	0	0
YLDs (Years Lived with Disability)	Bhutan	Both	50-69 years	Trachoma	Blindness and vision impairment	Number	2017	0	0	0
YLDs (Years Lived with Disability)	Bhutan	Both	50-69 years	Trachoma	Blindness and vision impairment	Rate	2017	0	0	0
YLDs (Years Lived with Disability)	Bhutan	Both	70+ years	Trachoma	Blindness and vision impairment	Number	2017	0	0	0
YLDs (Years Lived with Disability)	Bhutan	Both	70+ years	Trachoma	Blindness and vision impairment	Rate	2017	0	0	0
YLDs (Years Lived with Disability)	Bhutan	Both	Age-standardized	Trachoma	Blindness and vision impairment	Rate	2017	0	0	0
YLDs (Years Lived with Disability)	Maldives	Both	1 to 4	Other meningitis	Blindness and vision impairment	Number	2017	0.0326955	0.0571598	0.0172327
YLDs (Years Lived with Disability)	Maldives	Both	1 to 4	Other meningitis	Blindness and vision impairment	Rate	2017	0.114474	0.20013	0.0603356
YLDs (Years Lived with Disability)	Maldives	Both	All Ages	Other meningitis	Blindness and vision impairment	Number	2017	0.571648	0.956227	0.315904
YLDs (Years Lived with Disability)	Maldives	Both	All Ages	Other meningitis	Blindness and vision impairment	Rate	2017	0.124651	0.20851	0.0688844
YLDs (Years Lived with Disability)	Maldives	Both	5-14 years	Other meningitis	Blindness and vision impairment	Number	2017	0.0750457	0.136548	0.0394977
YLDs (Years Lived with Disability)	Maldives	Both	5-14 years	Other meningitis	Blindness and vision impairment	Rate	2017	0.114098	0.207604	0.0600515
YLDs (Years Lived with Disability)	Maldives	Both	15-49 years	Other meningitis	Blindness and vision impairment	Number	2017	0.33873	0.57952	0.183455
YLDs (Years Lived with Disability)	Maldives	Both	15-49 years	Other meningitis	Blindness and vision impairment	Rate	2017	0.115102	0.196924	0.062339
YLDs (Years Lived with Disability)	Maldives	Both	50-69 years	Other meningitis	Blindness and vision impairment	Number	2017	0.0924498	0.149883	0.0536558
YLDs (Years Lived with Disability)	Maldives	Both	50-69 years	Other meningitis	Blindness and vision impairment	Rate	2017	0.184152	0.298554	0.106878
YLDs (Years Lived with Disability)	Maldives	Both	70+ years	Other meningitis	Blindness and vision impairment	Number	2017	0.0279442	0.0441451	0.0167403
YLDs (Years Lived with Disability)	Maldives	Both	70+ years	Other meningitis	Blindness and vision impairment	Rate	2017	0.217203	0.343127	0.130117
YLDs (Years Lived with Disability)	Maldives	Both	Age-standardized	Other meningitis	Blindness and vision impairment	Rate	2017	0.131372	0.218063	0.0737556
YLDs (Years Lived with Disability)	Bhutan	Both	1 to 4	Neonatal preterm birth	Blindness and vision impairment	Number	2017	8.00598	12.4024	4.72043
YLDs (Years Lived with Disability)	Bhutan	Both	1 to 4	Neonatal preterm birth	Blindness and vision impairment	Rate	2017	11.0651	17.1414	6.52412
YLDs (Years Lived with Disability)	Bhutan	Both	All Ages	Neonatal preterm birth	Blindness and vision impairment	Number	2017	152.823	208.709	106.006
YLDs (Years Lived with Disability)	Bhutan	Both	All Ages	Neonatal preterm birth	Blindness and vision impairment	Rate	2017	15.9621	21.7994	11.0722
YLDs (Years Lived with Disability)	Bhutan	Both	5-14 years	Neonatal preterm birth	Blindness and vision impairment	Number	2017	20.7786	31.0935	12.9255
YLDs (Years Lived with Disability)	Bhutan	Both	5-14 years	Neonatal preterm birth	Blindness and vision impairment	Rate	2017	11.5756	17.322	7.2007
YLDs (Years Lived with Disability)	Bhutan	Both	15-49 years	Neonatal preterm birth	Blindness and vision impairment	Number	2017	100.651	137.395	69.5902
YLDs (Years Lived with Disability)	Bhutan	Both	15-49 years	Neonatal preterm birth	Blindness and vision impairment	Rate	2017	17.9761	24.5386	12.4287
YLDs (Years Lived with Disability)	Bhutan	Both	50-69 years	Neonatal preterm birth	Blindness and vision impairment	Number	2017	19.2693	27.0319	13.1903
YLDs (Years Lived with Disability)	Bhutan	Both	50-69 years	Neonatal preterm birth	Blindness and vision impairment	Rate	2017	19.359	27.1577	13.2516
YLDs (Years Lived with Disability)	Bhutan	Both	70+ years	Neonatal preterm birth	Blindness and vision impairment	Number	2017	2.31225	3.591	1.36439
YLDs (Years Lived with Disability)	Bhutan	Both	70+ years	Neonatal preterm birth	Blindness and vision impairment	Rate	2017	7.97839	12.3907	4.7078
YLDs (Years Lived with Disability)	Bhutan	Both	Age-standardized	Neonatal preterm birth	Blindness and vision impairment	Rate	2017	15.8082	21.7025	10.9662
YLDs (Years Lived with Disability)	Bhutan	Both	1 to 4	Neonatal encephalopathy due to birth asphyxia and trauma	Blindness and vision impairment	Number	2017	1.26223	2.29824	0.547056
YLDs (Years Lived with Disability)	Bhutan	Both	1 to 4	Neonatal encephalopathy due to birth asphyxia and trauma	Blindness and vision impairment	Rate	2017	1.74454	3.1764	0.756088
YLDs (Years Lived with Disability)	Bhutan	Both	All Ages	Neonatal encephalopathy due to birth asphyxia and trauma	Blindness and vision impairment	Number	2017	53.972	98.1737	22.9748
YLDs (Years Lived with Disability)	Bhutan	Both	All Ages	Neonatal encephalopathy due to birth asphyxia and trauma	Blindness and vision impairment	Rate	2017	5.63729	10.2541	2.39968
YLDs (Years Lived with Disability)	Bhutan	Both	5-14 years	Neonatal encephalopathy due to birth asphyxia and trauma	Blindness and vision impairment	Number	2017	3.95146	7.04594	1.6847
YLDs (Years Lived with Disability)	Bhutan	Both	5-14 years	Neonatal encephalopathy due to birth asphyxia and trauma	Blindness and vision impairment	Rate	2017	2.20133	3.92524	0.938532
YLDs (Years Lived with Disability)	Bhutan	Both	15-49 years	Neonatal encephalopathy due to birth asphyxia and trauma	Blindness and vision impairment	Number	2017	35.5519	64.2125	15.0896
YLDs (Years Lived with Disability)	Bhutan	Both	15-49 years	Neonatal encephalopathy due to birth asphyxia and trauma	Blindness and vision impairment	Rate	2017	6.34952	11.4683	2.69498
YLDs (Years Lived with Disability)	Bhutan	Both	50-69 years	Neonatal encephalopathy due to birth asphyxia and trauma	Blindness and vision impairment	Number	2017	12.4302	23.8739	4.54417
YLDs (Years Lived with Disability)	Bhutan	Both	50-69 years	Neonatal encephalopathy due to birth asphyxia and trauma	Blindness and vision impairment	Rate	2017	12.4881	23.985	4.56532
YLDs (Years Lived with Disability)	Bhutan	Both	70+ years	Neonatal encephalopathy due to birth asphyxia and trauma	Blindness and vision impairment	Number	2017	0.538354	1.10694	0.161669
YLDs (Years Lived with Disability)	Bhutan	Both	70+ years	Neonatal encephalopathy due to birth asphyxia and trauma	Blindness and vision impairment	Rate	2017	1.85758	3.81949	0.557835
YLDs (Years Lived with Disability)	Bhutan	Both	Age-standardized	Neonatal encephalopathy due to birth asphyxia and trauma	Blindness and vision impairment	Rate	2017	5.90822	10.8531	2.50501
YLDs (Years Lived with Disability)	Bhutan	Both	1 to 4	Tetanus	Blindness and vision impairment	Number	2017	3.24763e-07	6.38162e-07	1.36249e-07
YLDs (Years Lived with Disability)	Bhutan	Both	1 to 4	Tetanus	Blindness and vision impairment	Rate	2017	4.48855e-07	8.82005e-07	1.8831e-07
YLDs (Years Lived with Disability)	Bhutan	Both	All Ages	Tetanus	Blindness and vision impairment	Number	2017	0.000126242	0.000198477	7.32721e-05
YLDs (Years Lived with Disability)	Bhutan	Both	All Ages	Tetanus	Blindness and vision impairment	Rate	2017	1.31858e-05	2.07306e-05	7.65316e-06
YLDs (Years Lived with Disability)	Bhutan	Both	5-14 years	Tetanus	Blindness and vision impairment	Number	2017	5.17553e-18	2.66658e-17	5.41643e-20
YLDs (Years Lived with Disability)	Bhutan	Both	5-14 years	Tetanus	Blindness and vision impairment	Rate	2017	2.88325e-18	1.48553e-17	3.01745e-20
YLDs (Years Lived with Disability)	Bhutan	Both	15-49 years	Tetanus	Blindness and vision impairment	Number	2017	4.05976e-49	2.67444e-48	4.32066e-53
YLDs (Years Lived with Disability)	Bhutan	Both	15-49 years	Tetanus	Blindness and vision impairment	Rate	2017	7.25068e-50	4.77652e-49	7.71663e-54
YLDs (Years Lived with Disability)	Bhutan	Both	50-69 years	Tetanus	Blindness and vision impairment	Number	2017	7.00805e-122	1.15694e-121	2.88839e-129
YLDs (Years Lived with Disability)	Bhutan	Both	50-69 years	Tetanus	Blindness and vision impairment	Rate	2017	7.04066e-122	1.16232e-121	2.90183e-129
YLDs (Years Lived with Disability)	Bhutan	Both	70+ years	Tetanus	Blindness and vision impairment	Number	2017	2.04607e-158	5.30375e-159	1.25082e-167
YLDs (Years Lived with Disability)	Bhutan	Both	70+ years	Tetanus	Blindness and vision impairment	Rate	2017	7.05992e-158	1.83005e-158	4.31595e-167
YLDs (Years Lived with Disability)	Bhutan	Both	Age-standardized	Tetanus	Blindness and vision impairment	Rate	2017	1.53293e-05	2.4103e-05	8.89669e-06
YLDs (Years Lived with Disability)	Maldives	Both	1 to 4	Tetanus	Blindness and vision impairment	Number	2017	2.09992e-06	4.36407e-06	9.19479e-07
YLDs (Years Lived with Disability)	Maldives	Both	1 to 4	Tetanus	Blindness and vision impairment	Rate	2017	7.35232e-06	1.52796e-05	3.21931e-06
YLDs (Years Lived with Disability)	Maldives	Both	All Ages	Tetanus	Blindness and vision impairment	Number	2017	2.32477e-05	3.96153e-05	1.1666e-05
YLDs (Years Lived with Disability)	Maldives	Both	All Ages	Tetanus	Blindness and vision impairment	Rate	2017	5.06927e-06	8.63829e-06	2.54381e-06
YLDs (Years Lived with Disability)	Maldives	Both	5-14 years	Tetanus	Blindness and vision impairment	Number	2017	5.26381e-13	1.9425e-12	5.43934e-14
YLDs (Years Lived with Disability)	Maldives	Both	5-14 years	Tetanus	Blindness and vision impairment	Rate	2017	8.003e-13	2.95334e-12	8.26987e-14
YLDs (Years Lived with Disability)	Maldives	Both	15-49 years	Tetanus	Blindness and vision impairment	Number	2017	3.65756e-36	1.88296e-35	4.23561e-39
YLDs (Years Lived with Disability)	Maldives	Both	15-49 years	Tetanus	Blindness and vision impairment	Rate	2017	1.24286e-36	6.39838e-36	1.43928e-39
YLDs (Years Lived with Disability)	Maldives	Both	50-69 years	Tetanus	Blindness and vision impairment	Number	2017	2.3314e-91	1.55962e-90	3.15231e-96
YLDs (Years Lived with Disability)	Maldives	Both	50-69 years	Tetanus	Blindness and vision impairment	Rate	2017	4.64396e-91	3.10664e-90	6.27914e-96
YLDs (Years Lived with Disability)	Maldives	Both	70+ years	Tetanus	Blindness and vision impairment	Number	2017	6.9073e-128	4.68045e-128	2.08582e-134
YLDs (Years Lived with Disability)	Maldives	Both	70+ years	Tetanus	Blindness and vision impairment	Rate	2017	5.36885e-127	3.63798e-127	1.62125e-133
YLDs (Years Lived with Disability)	Maldives	Both	Age-standardized	Tetanus	Blindness and vision impairment	Rate	2017	6.95803e-06	1.18531e-05	3.49585e-06
YLDs (Years Lived with Disability)	Maldives	Both	1 to 4	Neonatal sepsis and other neonatal infections	Blindness and vision impairment	Number	2017	0.338224	0.72559	0.132491
YLDs (Years Lived with Disability)	Maldives	Both	1 to 4	Neonatal sepsis and other neonatal infections	Blindness and vision impairment	Rate	2017	1.1842	2.54046	0.463883
YLDs (Years Lived with Disability)	Maldives	Both	All Ages	Neonatal sepsis and other neonatal infections	Blindness and vision impairment	Number	2017	18.2481	33.2277	8.23316
YLDs (Years Lived with Disability)	Maldives	Both	All Ages	Neonatal sepsis and other neonatal infections	Blindness and vision impairment	Rate	2017	3.97908	7.24546	1.79528
YLDs (Years Lived with Disability)	Maldives	Both	5-14 years	Neonatal sepsis and other neonatal infections	Blindness and vision impairment	Number	2017	1.12729	2.22637	0.456046
YLDs (Years Lived with Disability)	Maldives	Both	5-14 years	Neonatal sepsis and other neonatal infections	Blindness and vision impairment	Rate	2017	1.71391	3.38493	0.693364
YLDs (Years Lived with Disability)	Maldives	Both	15-49 years	Neonatal sepsis and other neonatal infections	Blindness and vision impairment	Number	2017	12.5876	23.5285	5.65409
YLDs (Years Lived with Disability)	Maldives	Both	15-49 years	Neonatal sepsis and other neonatal infections	Blindness and vision impairment	Rate	2017	4.27734	7.99511	1.92129
YLDs (Years Lived with Disability)	Maldives	Both	50-69 years	Neonatal sepsis and other neonatal infections	Blindness and vision impairment	Number	2017	3.71822	6.89319	1.68845
YLDs (Years Lived with Disability)	Maldives	Both	50-69 years	Neonatal sepsis and other neonatal infections	Blindness and vision impairment	Rate	2017	7.40638	13.7307	3.36324
YLDs (Years Lived with Disability)	Maldives	Both	70+ years	Neonatal sepsis and other neonatal infections	Blindness and vision impairment	Number	2017	0.428106	0.829687	0.179966
YLDs (Years Lived with Disability)	Maldives	Both	70+ years	Neonatal sepsis and other neonatal infections	Blindness and vision impairment	Rate	2017	3.32755	6.44892	1.39883
YLDs (Years Lived with Disability)	Maldives	Both	Age-standardized	Neonatal sepsis and other neonatal infections	Blindness and vision impairment	Rate	2017	3.89266	7.08208	1.76873
YLDs (Years Lived with Disability)	Maldives	Both	1 to 4	H influenzae type B meningitis	Blindness and vision impairment	Number	2017	0.00139484	0.00286124	0.000509986
YLDs (Years Lived with Disability)	Maldives	Both	1 to 4	H influenzae type B meningitis	Blindness and vision impairment	Rate	2017	0.00488367	0.0100179	0.00178558
YLDs (Years Lived with Disability)	Maldives	Both	All Ages	H influenzae type B meningitis	Blindness and vision impairment	Number	2017	0.0415852	0.0857358	0.0149756
YLDs (Years Lived with Disability)	Maldives	Both	All Ages	H influenzae type B meningitis	Blindness and vision impairment	Rate	2017	0.00906784	0.0186951	0.00326549
YLDs (Years Lived with Disability)	Maldives	Both	5-14 years	H influenzae type B meningitis	Blindness and vision impairment	Number	2017	0.00523285	0.01112	0.00180173
YLDs (Years Lived with Disability)	Maldives	Both	5-14 years	H influenzae type B meningitis	Blindness and vision impairment	Rate	2017	0.00795592	0.0169067	0.00273932
YLDs (Years Lived with Disability)	Maldives	Both	15-49 years	H influenzae type B meningitis	Blindness and vision impairment	Number	2017	0.0279358	0.0579469	0.00990405
YLDs (Years Lived with Disability)	Maldives	Both	15-49 years	H influenzae type B meningitis	Blindness and vision impairment	Rate	2017	0.0094927	0.0196906	0.00336544
YLDs (Years Lived with Disability)	Maldives	Both	50-69 years	H influenzae type B meningitis	Blindness and vision impairment	Number	2017	0.00537721	0.0106285	0.00212039
YLDs (Years Lived with Disability)	Maldives	Both	50-69 years	H influenzae type B meningitis	Blindness and vision impairment	Rate	2017	0.010711	0.0211711	0.00422364
YLDs (Years Lived with Disability)	Maldives	Both	70+ years	H influenzae type B meningitis	Blindness and vision impairment	Number	2017	0.00154333	0.00301499	0.000601301
YLDs (Years Lived with Disability)	Maldives	Both	70+ years	H influenzae type B meningitis	Blindness and vision impairment	Rate	2017	0.0119959	0.0234347	0.00467374
YLDs (Years Lived with Disability)	Maldives	Both	Age-standardized	H influenzae type B meningitis	Blindness and vision impairment	Rate	2017	0.00899506	0.0184699	0.00326994
YLDs (Years Lived with Disability)	Maldives	Both	1 to 4	Encephalitis	Blindness and vision impairment	Number	2017	0.0107126	0.0188235	0.00542131
YLDs (Years Lived with Disability)	Maldives	Both	1 to 4	Encephalitis	Blindness and vision impairment	Rate	2017	0.0375074	0.0659053	0.0189813
YLDs (Years Lived with Disability)	Maldives	Both	All Ages	Encephalitis	Blindness and vision impairment	Number	2017	0.432107	0.78428	0.219746
YLDs (Years Lived with Disability)	Maldives	Both	All Ages	Encephalitis	Blindness and vision impairment	Rate	2017	0.094223	0.171016	0.0479166
YLDs (Years Lived with Disability)	Maldives	Both	5-14 years	Encephalitis	Blindness and vision impairment	Number	2017	0.0428943	0.0836153	0.020187
YLDs (Years Lived with Disability)	Maldives	Both	5-14 years	Encephalitis	Blindness and vision impairment	Rate	2017	0.0652158	0.127127	0.030692
YLDs (Years Lived with Disability)	Maldives	Both	15-49 years	Encephalitis	Blindness and vision impairment	Number	2017	0.262984	0.494182	0.125044
YLDs (Years Lived with Disability)	Maldives	Both	15-49 years	Encephalitis	Blindness and vision impairment	Rate	2017	0.0893631	0.167925	0.0424907
YLDs (Years Lived with Disability)	Maldives	Both	50-69 years	Encephalitis	Blindness and vision impairment	Number	2017	0.0820605	0.140467	0.0443554
YLDs (Years Lived with Disability)	Maldives	Both	50-69 years	Encephalitis	Blindness and vision impairment	Rate	2017	0.163458	0.279798	0.0883522
YLDs (Years Lived with Disability)	Maldives	Both	70+ years	Encephalitis	Blindness and vision impairment	Number	2017	0.0324902	0.0540947	0.0181459
YLDs (Years Lived with Disability)	Maldives	Both	70+ years	Encephalitis	Blindness and vision impairment	Rate	2017	0.252537	0.420463	0.141043
YLDs (Years Lived with Disability)	Maldives	Both	Age-standardized	Encephalitis	Blindness and vision impairment	Rate	2017	0.100911	0.179144	0.052718
YLDs (Years Lived with Disability)	Bhutan	Both	1 to 4	Neonatal sepsis and other neonatal infections	Blindness and vision impairment	Number	2017	0.383962	0.789546	0.154964
YLDs (Years Lived with Disability)	Bhutan	Both	1 to 4	Neonatal sepsis and other neonatal infections	Blindness and vision impairment	Rate	2017	0.530675	1.09123	0.214177
YLDs (Years Lived with Disability)	Bhutan	Both	All Ages	Neonatal sepsis and other neonatal infections	Blindness and vision impairment	Number	2017	22.3213	41.2071	9.99521
YLDs (Years Lived with Disability)	Bhutan	Both	All Ages	Neonatal sepsis and other neonatal infections	Blindness and vision impairment	Rate	2017	2.33142	4.30402	1.04398
YLDs (Years Lived with Disability)	Bhutan	Both	5-14 years	Neonatal sepsis and other neonatal infections	Blindness and vision impairment	Number	2017	1.33219	2.66911	0.553751
YLDs (Years Lived with Disability)	Bhutan	Both	5-14 years	Neonatal sepsis and other neonatal infections	Blindness and vision impairment	Rate	2017	0.742154	1.48694	0.308491
YLDs (Years Lived with Disability)	Bhutan	Both	15-49 years	Neonatal sepsis and other neonatal infections	Blindness and vision impairment	Number	2017	13.5884	24.9065	6.06637
YLDs (Years Lived with Disability)	Bhutan	Both	15-49 years	Neonatal sepsis and other neonatal infections	Blindness and vision impairment	Rate	2017	2.42687	4.44827	1.08344
YLDs (Years Lived with Disability)	Bhutan	Both	50-69 years	Neonatal sepsis and other neonatal infections	Blindness and vision impairment	Number	2017	6.2326	11.7913	2.69683
YLDs (Years Lived with Disability)	Bhutan	Both	50-69 years	Neonatal sepsis and other neonatal infections	Blindness and vision impairment	Rate	2017	6.2616	11.8461	2.70938
YLDs (Years Lived with Disability)	Bhutan	Both	70+ years	Neonatal sepsis and other neonatal infections	Blindness and vision impairment	Number	2017	0.732294	1.47302	0.294863
YLDs (Years Lived with Disability)	Bhutan	Both	70+ years	Neonatal sepsis and other neonatal infections	Blindness and vision impairment	Rate	2017	2.52677	5.08264	1.01742
YLDs (Years Lived with Disability)	Bhutan	Both	Age-standardized	Neonatal sepsis and other neonatal infections	Blindness and vision impairment	Rate	2017	2.57576	4.75521	1.14681
YLDs (Years Lived with Disability)	India	Both	1 to 4	All causes	Blindness and vision impairment	Number	2017	128554	183812	87194.6
YLDs (Years Lived with Disability)	India	Both	1 to 4	All causes	Blindness and vision impairment	Rate	2017	122.262	174.815	82.9267
YLDs (Years Lived with Disability)	India	Both	All Ages	All causes	Blindness and vision impairment	Number	2017	8.85675e+06	1.26366e+07	6.08304e+06
YLDs (Years Lived with Disability)	India	Both	All Ages	All causes	Blindness and vision impairment	Rate	2017	641.533	915.322	440.621
YLDs (Years Lived with Disability)	India	Both	5-14 years	All causes	Blindness and vision impairment	Number	2017	390872	577723	262724
YLDs (Years Lived with Disability)	India	Both	5-14 years	All causes	Blindness and vision impairment	Rate	2017	145.994	215.785	98.1298
YLDs (Years Lived with Disability)	India	Both	15-49 years	All causes	Blindness and vision impairment	Number	2017	2.76198e+06	4.14612e+06	1.83118e+06
YLDs (Years Lived with Disability)	India	Both	15-49 years	All causes	Blindness and vision impairment	Rate	2017	370.928	556.816	245.924
YLDs (Years Lived with Disability)	India	Both	50-69 years	All causes	Blindness and vision impairment	Number	2017	3.44134e+06	4.91545e+06	2.3502e+06
YLDs (Years Lived with Disability)	India	Both	50-69 years	All causes	Blindness and vision impairment	Rate	2017	1833.99	2619.58	1252.49
YLDs (Years Lived with Disability)	India	Both	70+ years	All causes	Blindness and vision impairment	Number	2017	2.11296e+06	2.8212e+06	1.49014e+06
YLDs (Years Lived with Disability)	India	Both	70+ years	All causes	Blindness and vision impairment	Rate	2017	4123.36	5505.47	2907.96
YLDs (Years Lived with Disability)	India	Both	Age-standardized	All causes	Blindness and vision impairment	Rate	2017	765.602	1080.41	529.17
YLDs (Years Lived with Disability)	Maldives	Both	1 to 4	Onchocerciasis	Blindness and vision impairment	Number	2017	0	0	0
YLDs (Years Lived with Disability)	Maldives	Both	1 to 4	Onchocerciasis	Blindness and vision impairment	Rate	2017	0	0	0
YLDs (Years Lived with Disability)	Maldives	Both	All Ages	Onchocerciasis	Blindness and vision impairment	Number	2017	0	0	0
YLDs (Years Lived with Disability)	Maldives	Both	All Ages	Onchocerciasis	Blindness and vision impairment	Rate	2017	0	0	0
YLDs (Years Lived with Disability)	Maldives	Both	5-14 years	Onchocerciasis	Blindness and vision impairment	Number	2017	0	0	0
YLDs (Years Lived with Disability)	Maldives	Both	5-14 years	Onchocerciasis	Blindness and vision impairment	Rate	2017	0	0	0
YLDs (Years Lived with Disability)	Maldives	Both	15-49 years	Onchocerciasis	Blindness and vision impairment	Number	2017	0	0	0
YLDs (Years Lived with Disability)	Maldives	Both	15-49 years	Onchocerciasis	Blindness and vision impairment	Rate	2017	0	0	0
YLDs (Years Lived with Disability)	Maldives	Both	50-69 years	Onchocerciasis	Blindness and vision impairment	Number	2017	0	0	0
YLDs (Years Lived with Disability)	Maldives	Both	50-69 years	Onchocerciasis	Blindness and vision impairment	Rate	2017	0	0	0
YLDs (Years Lived with Disability)	Maldives	Both	70+ years	Onchocerciasis	Blindness and vision impairment	Number	2017	0	0	0
YLDs (Years Lived with Disability)	Maldives	Both	70+ years	Onchocerciasis	Blindness and vision impairment	Rate	2017	0	0	0
YLDs (Years Lived with Disability)	Maldives	Both	Age-standardized	Onchocerciasis	Blindness and vision impairment	Rate	2017	0	0	0
YLDs (Years Lived with Disability)	Maldives	Both	1 to 4	Trachoma	Blindness and vision impairment	Number	2017	0	0	0
YLDs (Years Lived with Disability)	Maldives	Both	1 to 4	Trachoma	Blindness and vision impairment	Rate	2017	0	0	0
YLDs (Years Lived with Disability)	Maldives	Both	All Ages	Trachoma	Blindness and vision impairment	Number	2017	0	0	0
YLDs (Years Lived with Disability)	Maldives	Both	1 to 4	Neonatal preterm birth	Blindness and vision impairment	Number	2017	3.41584	5.06127	2.14384
YLDs (Years Lived with Disability)	Maldives	Both	1 to 4	Neonatal preterm birth	Blindness and vision impairment	Rate	2017	11.9597	17.7207	7.50607
YLDs (Years Lived with Disability)	Maldives	Both	All Ages	Neonatal preterm birth	Blindness and vision impairment	Number	2017	77.1023	105.094	54.9738
YLDs (Years Lived with Disability)	Maldives	Both	All Ages	Neonatal preterm birth	Blindness and vision impairment	Rate	2017	16.8125	22.9162	11.9873
YLDs (Years Lived with Disability)	Maldives	Both	5-14 years	Neonatal preterm birth	Blindness and vision impairment	Number	2017	9.0438	12.67	6.02913
YLDs (Years Lived with Disability)	Maldives	Both	5-14 years	Neonatal preterm birth	Blindness and vision impairment	Rate	2017	13.75	19.2633	9.16657
YLDs (Years Lived with Disability)	Maldives	Both	15-49 years	Neonatal preterm birth	Blindness and vision impairment	Number	2017	54.9269	74.7765	38.7993
YLDs (Years Lived with Disability)	Maldives	Both	15-49 years	Neonatal preterm birth	Blindness and vision impairment	Rate	2017	18.6644	25.4094	13.1842
YLDs (Years Lived with Disability)	Maldives	Both	50-69 years	Neonatal preterm birth	Blindness and vision impairment	Number	2017	8.11469	11.3915	5.56051
YLDs (Years Lived with Disability)	Maldives	Both	50-69 years	Neonatal preterm birth	Blindness and vision impairment	Rate	2017	16.1638	22.6908	11.0761
YLDs (Years Lived with Disability)	Maldives	Both	70+ years	Neonatal preterm birth	Blindness and vision impairment	Number	2017	0.881986	1.3706	0.521412
YLDs (Years Lived with Disability)	Maldives	Both	70+ years	Neonatal preterm birth	Blindness and vision impairment	Rate	2017	6.85543	10.6533	4.05279
YLDs (Years Lived with Disability)	Maldives	Both	Age-standardized	Neonatal preterm birth	Blindness and vision impairment	Rate	2017	15.7617	21.5236	11.1934
YLDs (Years Lived with Disability)	Maldives	Both	1 to 4	Neonatal encephalopathy due to birth asphyxia and trauma	Blindness and vision impairment	Number	2017	0.711927	1.22576	0.353655
YLDs (Years Lived with Disability)	Maldives	Both	1 to 4	Neonatal encephalopathy due to birth asphyxia and trauma	Blindness and vision impairment	Rate	2017	2.49262	4.29166	1.23823
YLDs (Years Lived with Disability)	Maldives	Both	All Ages	Neonatal encephalopathy due to birth asphyxia and trauma	Blindness and vision impairment	Number	2017	24.4957	40.8608	12.5938
YLDs (Years Lived with Disability)	Maldives	Both	All Ages	Neonatal encephalopathy due to birth asphyxia and trauma	Blindness and vision impairment	Rate	2017	5.34141	8.90988	2.74613
YLDs (Years Lived with Disability)	Maldives	Both	5-14 years	Neonatal encephalopathy due to birth asphyxia and trauma	Blindness and vision impairment	Number	2017	2.14676	3.61243	1.12182
YLDs (Years Lived with Disability)	Maldives	Both	5-14 years	Neonatal encephalopathy due to birth asphyxia and trauma	Blindness and vision impairment	Rate	2017	3.26389	5.49227	1.70559
YLDs (Years Lived with Disability)	Maldives	Both	15-49 years	Neonatal encephalopathy due to birth asphyxia and trauma	Blindness and vision impairment	Number	2017	17.7169	29.6966	9.21711
YLDs (Years Lived with Disability)	Maldives	Both	15-49 years	Neonatal encephalopathy due to birth asphyxia and trauma	Blindness and vision impairment	Rate	2017	6.02028	10.0911	3.13202
YLDs (Years Lived with Disability)	Maldives	Both	50-69 years	Neonatal encephalopathy due to birth asphyxia and trauma	Blindness and vision impairment	Number	2017	3.6385	6.18636	1.84236
YLDs (Years Lived with Disability)	Maldives	Both	50-69 years	Neonatal encephalopathy due to birth asphyxia and trauma	Blindness and vision impairment	Rate	2017	7.24758	12.3227	3.66984
YLDs (Years Lived with Disability)	Maldives	Both	70+ years	Neonatal encephalopathy due to birth asphyxia and trauma	Blindness and vision impairment	Number	2017	0.15342	0.281402	0.0726594
YLDs (Years Lived with Disability)	Maldives	Both	70+ years	Neonatal encephalopathy due to birth asphyxia and trauma	Blindness and vision impairment	Rate	2017	1.19249	2.18726	0.564761
YLDs (Years Lived with Disability)	Maldives	Both	Age-standardized	Neonatal encephalopathy due to birth asphyxia and trauma	Blindness and vision impairment	Rate	2017	4.98288	8.27564	2.56647
YLDs (Years Lived with Disability)	Maldives	Both	1 to 4	Vitamin A deficiency	Blindness and vision impairment	Number	2017	2.11158	3.92915	0.960776
YLDs (Years Lived with Disability)	Maldives	Both	1 to 4	Vitamin A deficiency	Blindness and vision impairment	Rate	2017	7.39314	13.7568	3.3639
YLDs (Years Lived with Disability)	Maldives	Both	All Ages	Vitamin A deficiency	Blindness and vision impairment	Number	2017	9.57934	14.3979	5.87692
YLDs (Years Lived with Disability)	Maldives	Both	All Ages	Vitamin A deficiency	Blindness and vision impairment	Rate	2017	2.08882	3.13953	1.28149
YLDs (Years Lived with Disability)	Maldives	Both	5-14 years	Vitamin A deficiency	Blindness and vision impairment	Number	2017	2.0699	3.66776	1.07118
YLDs (Years Lived with Disability)	Maldives	Both	5-14 years	Vitamin A deficiency	Blindness and vision impairment	Rate	2017	3.14703	5.5764	1.6286
YLDs (Years Lived with Disability)	Maldives	Both	15-49 years	Vitamin A deficiency	Blindness and vision impairment	Number	2017	3.72066	5.76401	2.25542
YLDs (Years Lived with Disability)	Maldives	Both	15-49 years	Vitamin A deficiency	Blindness and vision impairment	Rate	2017	1.2643	1.95864	0.766401
YLDs (Years Lived with Disability)	Maldives	Both	50-69 years	Vitamin A deficiency	Blindness and vision impairment	Number	2017	0.782664	1.26648	0.448982
YLDs (Years Lived with Disability)	Maldives	Both	50-69 years	Vitamin A deficiency	Blindness and vision impairment	Rate	2017	1.559	2.52272	0.894334
YLDs (Years Lived with Disability)	Maldives	Both	70+ years	Vitamin A deficiency	Blindness and vision impairment	Number	2017	0.154136	0.243147	0.0877572
YLDs (Years Lived with Disability)	Maldives	Both	70+ years	Vitamin A deficiency	Blindness and vision impairment	Rate	2017	1.19805	1.88992	0.682112
YLDs (Years Lived with Disability)	Maldives	Both	Age-standardized	Vitamin A deficiency	Blindness and vision impairment	Rate	2017	2.36842	3.6347	1.44066
YLDs (Years Lived with Disability)	Bhutan	Both	All Ages	Other vision loss	Blindness and vision impairment	Number	2017	132.273	183.826	89.8237
YLDs (Years Lived with Disability)	Bhutan	Both	All Ages	Other vision loss	Blindness and vision impairment	Rate	2017	13.8157	19.2003	9.38194
YLDs (Years Lived with Disability)	Bhutan	Both	5-14 years	Other vision loss	Blindness and vision impairment	Number	2017	3.03406	5.60163	1.50963
YLDs (Years Lived with Disability)	Bhutan	Both	5-14 years	Other vision loss	Blindness and vision impairment	Rate	2017	1.69025	3.12062	0.841001
YLDs (Years Lived with Disability)	Bhutan	Both	15-49 years	Other vision loss	Blindness and vision impairment	Number	2017	41.3658	61.7739	25.9638
YLDs (Years Lived with Disability)	Bhutan	Both	15-49 years	Other vision loss	Blindness and vision impairment	Rate	2017	7.38788	11.0327	4.63711
YLDs (Years Lived with Disability)	Bhutan	Both	50-69 years	Other vision loss	Blindness and vision impairment	Number	2017	53.0205	75.9783	35.0252
YLDs (Years Lived with Disability)	Bhutan	Both	50-69 years	Other vision loss	Blindness and vision impairment	Rate	2017	53.2673	76.3318	35.1882
YLDs (Years Lived with Disability)	Bhutan	Both	70+ years	Other vision loss	Blindness and vision impairment	Number	2017	33.3153	46.899	21.7884
YLDs (Years Lived with Disability)	Bhutan	Both	70+ years	Other vision loss	Blindness and vision impairment	Rate	2017	114.954	161.824	75.1805
YLDs (Years Lived with Disability)	Bhutan	Both	Age-standardized	Other vision loss	Blindness and vision impairment	Rate	2017	19.8597	27.372	13.427
YLDs (Years Lived with Disability)	India	Both	1 to 4	Meningococcal meningitis	Blindness and vision impairment	Number	2017	26.9205	50.1979	13.0478
YLDs (Years Lived with Disability)	India	Both	1 to 4	Meningococcal meningitis	Blindness and vision impairment	Rate	2017	0.0256028	0.0477408	0.0124092
YLDs (Years Lived with Disability)	India	Both	All Ages	Meningococcal meningitis	Blindness and vision impairment	Number	2017	755.029	1257.56	427.187
YLDs (Years Lived with Disability)	India	Both	All Ages	Meningococcal meningitis	Blindness and vision impairment	Rate	2017	0.05469	0.0910904	0.030943
YLDs (Years Lived with Disability)	India	Both	5-14 years	Meningococcal meningitis	Blindness and vision impairment	Number	2017	89.56	171.133	43.0913
YLDs (Years Lived with Disability)	India	Both	5-14 years	Meningococcal meningitis	Blindness and vision impairment	Rate	2017	0.0334515	0.0639197	0.016095
YLDs (Years Lived with Disability)	India	Both	15-49 years	Meningococcal meningitis	Blindness and vision impairment	Number	2017	352.22	600.918	186.545
YLDs (Years Lived with Disability)	India	Both	15-49 years	Meningococcal meningitis	Blindness and vision impairment	Rate	2017	0.0473024	0.0807021	0.0250527
YLDs (Years Lived with Disability)	India	Both	50-69 years	Meningococcal meningitis	Blindness and vision impairment	Number	2017	199.419	317.269	117.942
YLDs (Years Lived with Disability)	India	Both	50-69 years	Meningococcal meningitis	Blindness and vision impairment	Rate	2017	0.106276	0.169081	0.0628544
YLDs (Years Lived with Disability)	India	Both	70+ years	Meningococcal meningitis	Blindness and vision impairment	Number	2017	84.1559	131.203	50.6183
YLDs (Years Lived with Disability)	India	Both	70+ years	Meningococcal meningitis	Blindness and vision impairment	Rate	2017	0.164227	0.256039	0.0987799
YLDs (Years Lived with Disability)	India	Both	Age-standardized	Meningococcal meningitis	Blindness and vision impairment	Rate	2017	0.0591174	0.0967882	0.0337292
YLDs (Years Lived with Disability)	Maldives	Both	All Ages	Trachoma	Blindness and vision impairment	Rate	2017	0	0	0
YLDs (Years Lived with Disability)	Maldives	Both	5-14 years	Trachoma	Blindness and vision impairment	Number	2017	0	0	0
YLDs (Years Lived with Disability)	Maldives	Both	5-14 years	Trachoma	Blindness and vision impairment	Rate	2017	0	0	0
YLDs (Years Lived with Disability)	Maldives	Both	15-49 years	Trachoma	Blindness and vision impairment	Number	2017	0	0	0
YLDs (Years Lived with Disability)	Maldives	Both	15-49 years	Trachoma	Blindness and vision impairment	Rate	2017	0	0	0
YLDs (Years Lived with Disability)	Maldives	Both	50-69 years	Trachoma	Blindness and vision impairment	Number	2017	0	0	0
YLDs (Years Lived with Disability)	Maldives	Both	50-69 years	Trachoma	Blindness and vision impairment	Rate	2017	0	0	0
YLDs (Years Lived with Disability)	Maldives	Both	70+ years	Trachoma	Blindness and vision impairment	Number	2017	0	0	0
YLDs (Years Lived with Disability)	Maldives	Both	70+ years	Trachoma	Blindness and vision impairment	Rate	2017	0	0	0
YLDs (Years Lived with Disability)	Maldives	Both	Age-standardized	Trachoma	Blindness and vision impairment	Rate	2017	0	0	0
YLDs (Years Lived with Disability)	Maldives	Both	1 to 4	Malaria	Blindness and vision impairment	Number	2017	0	0	0
YLDs (Years Lived with Disability)	Maldives	Both	1 to 4	Malaria	Blindness and vision impairment	Rate	2017	0	0	0
YLDs (Years Lived with Disability)	Maldives	Both	All Ages	Malaria	Blindness and vision impairment	Number	2017	0	0	0
YLDs (Years Lived with Disability)	Maldives	Both	All Ages	Malaria	Blindness and vision impairment	Rate	2017	0	0	0
YLDs (Years Lived with Disability)	Maldives	Both	5-14 years	Malaria	Blindness and vision impairment	Number	2017	0	0	0
YLDs (Years Lived with Disability)	Maldives	Both	5-14 years	Malaria	Blindness and vision impairment	Rate	2017	0	0	0
YLDs (Years Lived with Disability)	Maldives	Both	15-49 years	Malaria	Blindness and vision impairment	Number	2017	0	0	0
YLDs (Years Lived with Disability)	Maldives	Both	15-49 years	Malaria	Blindness and vision impairment	Rate	2017	0	0	0
YLDs (Years Lived with Disability)	Maldives	Both	50-69 years	Malaria	Blindness and vision impairment	Number	2017	0	0	0
YLDs (Years Lived with Disability)	Maldives	Both	50-69 years	Malaria	Blindness and vision impairment	Rate	2017	0	0	0
YLDs (Years Lived with Disability)	Maldives	Both	70+ years	Malaria	Blindness and vision impairment	Number	2017	0	0	0
YLDs (Years Lived with Disability)	Maldives	Both	70+ years	Malaria	Blindness and vision impairment	Rate	2017	0	0	0
YLDs (Years Lived with Disability)	Maldives	Both	Age-standardized	Malaria	Blindness and vision impairment	Rate	2017	0	0	0
YLDs (Years Lived with Disability)	Maldives	Both	1 to 4	Hemolytic disease and other neonatal jaundice	Blindness and vision impairment	Number	2017	0.103932	0.159178	0.0630698
YLDs (Years Lived with Disability)	Maldives	Both	1 to 4	Hemolytic disease and other neonatal jaundice	Blindness and vision impairment	Rate	2017	0.36389	0.557319	0.220822
YLDs (Years Lived with Disability)	Maldives	Both	All Ages	Hemolytic disease and other neonatal jaundice	Blindness and vision impairment	Number	2017	3.1558	4.12448	2.31581
YLDs (Years Lived with Disability)	Maldives	Both	All Ages	Hemolytic disease and other neonatal jaundice	Blindness and vision impairment	Rate	2017	0.688137	0.899362	0.504973
YLDs (Years Lived with Disability)	Maldives	Both	5-14 years	Hemolytic disease and other neonatal jaundice	Blindness and vision impairment	Number	2017	0.303772	0.439545	0.197855
YLDs (Years Lived with Disability)	Maldives	Both	5-14 years	Hemolytic disease and other neonatal jaundice	Blindness and vision impairment	Rate	2017	0.46185	0.668277	0.300815
YLDs (Years Lived with Disability)	Maldives	Both	15-49 years	Hemolytic disease and other neonatal jaundice	Blindness and vision impairment	Number	2017	2.30984	3.03017	1.68417
YLDs (Years Lived with Disability)	Maldives	Both	15-49 years	Hemolytic disease and other neonatal jaundice	Blindness and vision impairment	Rate	2017	0.784896	1.02967	0.572291
YLDs (Years Lived with Disability)	Maldives	Both	50-69 years	Hemolytic disease and other neonatal jaundice	Blindness and vision impairment	Number	2017	0.396756	0.507387	0.30095
YLDs (Years Lived with Disability)	Maldives	Both	50-69 years	Hemolytic disease and other neonatal jaundice	Blindness and vision impairment	Rate	2017	0.790306	1.01067	0.599468
YLDs (Years Lived with Disability)	Maldives	Both	70+ years	Hemolytic disease and other neonatal jaundice	Blindness and vision impairment	Number	2017	0.0211464	0.02774	0.0151898
YLDs (Years Lived with Disability)	Maldives	Both	70+ years	Hemolytic disease and other neonatal jaundice	Blindness and vision impairment	Rate	2017	0.164365	0.215615	0.118066
YLDs (Years Lived with Disability)	Maldives	Both	Age-standardized	Hemolytic disease and other neonatal jaundice	Blindness and vision impairment	Rate	2017	0.635973	0.831099	0.465996
YLDs (Years Lived with Disability)	India	Both	1 to 4	Other meningitis	Blindness and vision impairment	Number	2017	149.253	250.983	79.4026
YLDs (Years Lived with Disability)	India	Both	1 to 4	Other meningitis	Blindness and vision impairment	Rate	2017	0.141947	0.238698	0.0755161
YLDs (Years Lived with Disability)	India	Both	All Ages	Other meningitis	Blindness and vision impairment	Number	2017	3043.23	4943.39	1775.7
YLDs (Years Lived with Disability)	India	Both	All Ages	Other meningitis	Blindness and vision impairment	Rate	2017	0.220434	0.358072	0.128622
YLDs (Years Lived with Disability)	India	Both	5-14 years	Other meningitis	Blindness and vision impairment	Number	2017	442.043	763.783	233.185
YLDs (Years Lived with Disability)	India	Both	5-14 years	Other meningitis	Blindness and vision impairment	Rate	2017	0.165107	0.28528	0.0870968
YLDs (Years Lived with Disability)	India	Both	15-49 years	Other meningitis	Blindness and vision impairment	Number	2017	1468.94	2411.24	821.278
YLDs (Years Lived with Disability)	India	Both	15-49 years	Other meningitis	Blindness and vision impairment	Rate	2017	0.197275	0.323825	0.110296
YLDs (Years Lived with Disability)	India	Both	50-69 years	Other meningitis	Blindness and vision impairment	Number	2017	697.718	1097.19	434.384
YLDs (Years Lived with Disability)	India	Both	50-69 years	Other meningitis	Blindness and vision impairment	Rate	2017	0.371833	0.584725	0.231495
YLDs (Years Lived with Disability)	India	Both	70+ years	Other meningitis	Blindness and vision impairment	Number	2017	267.563	403.992	169.183
YLDs (Years Lived with Disability)	India	Both	70+ years	Other meningitis	Blindness and vision impairment	Rate	2017	0.52214	0.788377	0.330155
YLDs (Years Lived with Disability)	India	Both	Age-standardized	Other meningitis	Blindness and vision impairment	Rate	2017	0.232661	0.373082	0.13721
YLDs (Years Lived with Disability)	India	Both	1 to 4	Trachoma	Blindness and vision impairment	Number	2017	0	0	0
YLDs (Years Lived with Disability)	India	Both	1 to 4	Trachoma	Blindness and vision impairment	Rate	2017	0	0	0
YLDs (Years Lived with Disability)	India	Both	All Ages	Trachoma	Blindness and vision impairment	Number	2017	160954	228038	103931
YLDs (Years Lived with Disability)	India	Both	All Ages	Trachoma	Blindness and vision impairment	Rate	2017	11.6586	16.5178	7.52819
YLDs (Years Lived with Disability)	India	Both	5-14 years	Trachoma	Blindness and vision impairment	Number	2017	0	0	0
YLDs (Years Lived with Disability)	India	Both	5-14 years	Trachoma	Blindness and vision impairment	Rate	2017	0	0	0
YLDs (Years Lived with Disability)	India	Both	15-49 years	Trachoma	Blindness and vision impairment	Number	2017	7407.07	12516.8	4134.52
YLDs (Years Lived with Disability)	India	Both	15-49 years	Trachoma	Blindness and vision impairment	Rate	2017	0.994755	1.68098	0.555258
YLDs (Years Lived with Disability)	India	Both	50-69 years	Trachoma	Blindness and vision impairment	Number	2017	73477	111171	43954.6
YLDs (Years Lived with Disability)	India	Both	50-69 years	Trachoma	Blindness and vision impairment	Rate	2017	39.158	59.2461	23.4247
YLDs (Years Lived with Disability)	India	Both	70+ years	Trachoma	Blindness and vision impairment	Number	2017	80070.2	115832	52395.2
YLDs (Years Lived with Disability)	India	Both	70+ years	Trachoma	Blindness and vision impairment	Rate	2017	156.254	226.042	102.248
YLDs (Years Lived with Disability)	India	Both	Age-standardized	Trachoma	Blindness and vision impairment	Rate	2017	16.3797	23.2606	10.7327
YLDs (Years Lived with Disability)	Bhutan	Both	1 to 4	Hemolytic disease and other neonatal jaundice	Blindness and vision impairment	Number	2017	0.205036	0.315634	0.123673
YLDs (Years Lived with Disability)	Bhutan	Both	1 to 4	Hemolytic disease and other neonatal jaundice	Blindness and vision impairment	Rate	2017	0.28338	0.436238	0.170928
YLDs (Years Lived with Disability)	Bhutan	Both	All Ages	Hemolytic disease and other neonatal jaundice	Blindness and vision impairment	Number	2017	8.48006	11.5144	6.13063
YLDs (Years Lived with Disability)	Bhutan	Both	All Ages	Hemolytic disease and other neonatal jaundice	Blindness and vision impairment	Rate	2017	0.885729	1.20266	0.640335
YLDs (Years Lived with Disability)	Bhutan	Both	5-14 years	Hemolytic disease and other neonatal jaundice	Blindness and vision impairment	Number	2017	0.651263	0.982446	0.414476
YLDs (Years Lived with Disability)	Bhutan	Both	5-14 years	Hemolytic disease and other neonatal jaundice	Blindness and vision impairment	Rate	2017	0.362814	0.547313	0.230902
YLDs (Years Lived with Disability)	Bhutan	Both	15-49 years	Hemolytic disease and other neonatal jaundice	Blindness and vision impairment	Number	2017	5.63167	7.80633	3.97667
YLDs (Years Lived with Disability)	Bhutan	Both	15-49 years	Hemolytic disease and other neonatal jaundice	Blindness and vision impairment	Rate	2017	1.00581	1.3942	0.710227
YLDs (Years Lived with Disability)	Bhutan	Both	50-69 years	Hemolytic disease and other neonatal jaundice	Blindness and vision impairment	Number	2017	1.81168	2.31311	1.37074
YLDs (Years Lived with Disability)	Bhutan	Both	50-69 years	Hemolytic disease and other neonatal jaundice	Blindness and vision impairment	Rate	2017	1.82011	2.32387	1.37712
YLDs (Years Lived with Disability)	Bhutan	Both	70+ years	Hemolytic disease and other neonatal jaundice	Blindness and vision impairment	Number	2017	0.142995	0.186988	0.103422
YLDs (Years Lived with Disability)	Bhutan	Both	70+ years	Hemolytic disease and other neonatal jaundice	Blindness and vision impairment	Rate	2017	0.493403	0.645199	0.356855
YLDs (Years Lived with Disability)	Bhutan	Both	Age-standardized	Hemolytic disease and other neonatal jaundice	Blindness and vision impairment	Rate	2017	0.923749	1.23895	0.673923
YLDs (Years Lived with Disability)	Maldives	Both	1 to 4	Refraction disorders	Blindness and vision impairment	Number	2017	15.2146	24.497	8.77565
YLDs (Years Lived with Disability)	Maldives	Both	1 to 4	Refraction disorders	Blindness and vision impairment	Rate	2017	53.2697	85.7697	30.7256
YLDs (Years Lived with Disability)	Maldives	Both	All Ages	Refraction disorders	Blindness and vision impairment	Number	2017	442.908	645.562	291.553
YLDs (Years Lived with Disability)	Maldives	Both	All Ages	Refraction disorders	Blindness and vision impairment	Rate	2017	96.578	140.768	63.5746
YLDs (Years Lived with Disability)	Maldives	Both	5-14 years	Refraction disorders	Blindness and vision impairment	Number	2017	49.2152	80.0716	28.5315
YLDs (Years Lived with Disability)	Maldives	Both	5-14 years	Refraction disorders	Blindness and vision impairment	Rate	2017	74.8259	121.739	43.3787
YLDs (Years Lived with Disability)	Maldives	Both	15-49 years	Refraction disorders	Blindness and vision impairment	Number	2017	211.944	314.419	134.988
YLDs (Years Lived with Disability)	Maldives	Both	15-49 years	Refraction disorders	Blindness and vision impairment	Rate	2017	72.0194	106.841	45.8697
YLDs (Years Lived with Disability)	Maldives	Both	50-69 years	Refraction disorders	Blindness and vision impairment	Number	2017	117.365	176.001	73.4534
YLDs (Years Lived with Disability)	Maldives	Both	50-69 years	Refraction disorders	Blindness and vision impairment	Rate	2017	233.781	350.579	146.313
YLDs (Years Lived with Disability)	Maldives	Both	70+ years	Refraction disorders	Blindness and vision impairment	Number	2017	47.9297	70.2246	31.0155
YLDs (Years Lived with Disability)	Maldives	Both	70+ years	Refraction disorders	Blindness and vision impairment	Rate	2017	372.544	545.836	241.075
YLDs (Years Lived with Disability)	Maldives	Both	Age-standardized	Refraction disorders	Blindness and vision impairment	Rate	2017	115.803	166.678	76.3115
YLDs (Years Lived with Disability)	Maldives	Both	1 to 4	Near vision loss	Blindness and vision impairment	Number	2017	0.504001	0.969277	0.219757
YLDs (Years Lived with Disability)	Maldives	Both	1 to 4	Near vision loss	Blindness and vision impairment	Rate	2017	1.76463	3.39366	0.769419
YLDs (Years Lived with Disability)	Maldives	Both	All Ages	Near vision loss	Blindness and vision impairment	Number	2017	358.903	660.461	171.535
YLDs (Years Lived with Disability)	Maldives	Both	All Ages	Near vision loss	Blindness and vision impairment	Rate	2017	78.2604	144.017	37.4039
YLDs (Years Lived with Disability)	Maldives	Both	5-14 years	Near vision loss	Blindness and vision impairment	Number	2017	3.87585	7.34406	1.79011
YLDs (Years Lived with Disability)	Maldives	Both	5-14 years	Near vision loss	Blindness and vision impairment	Rate	2017	5.89278	11.1658	2.72165
YLDs (Years Lived with Disability)	Maldives	Both	15-49 years	Near vision loss	Blindness and vision impairment	Number	2017	178.999	331.268	84.4328
YLDs (Years Lived with Disability)	Maldives	Both	15-49 years	Near vision loss	Blindness and vision impairment	Rate	2017	60.8248	112.567	28.6907
YLDs (Years Lived with Disability)	Maldives	Both	50-69 years	Near vision loss	Blindness and vision impairment	Number	2017	125.837	230.132	60.2418
YLDs (Years Lived with Disability)	Maldives	Both	50-69 years	Near vision loss	Blindness and vision impairment	Rate	2017	250.657	458.404	119.997
YLDs (Years Lived with Disability)	Maldives	Both	70+ years	Near vision loss	Blindness and vision impairment	Number	2017	49.6701	91.7582	23.3401
YLDs (Years Lived with Disability)	Maldives	Both	70+ years	Near vision loss	Blindness and vision impairment	Rate	2017	386.072	713.211	181.416
YLDs (Years Lived with Disability)	Maldives	Both	Age-standardized	Near vision loss	Blindness and vision impairment	Rate	2017	94.3334	173.775	45.0764
YLDs (Years Lived with Disability)	Bhutan	Both	1 to 4	Vitamin A deficiency	Blindness and vision impairment	Number	2017	4.09127	7.19649	1.94814
YLDs (Years Lived with Disability)	Bhutan	Both	1 to 4	Vitamin A deficiency	Blindness and vision impairment	Rate	2017	5.65456	9.94628	2.69253
YLDs (Years Lived with Disability)	Bhutan	Both	All Ages	Vitamin A deficiency	Blindness and vision impairment	Number	2017	18.59	29.2413	10.924
YLDs (Years Lived with Disability)	Bhutan	Both	All Ages	Vitamin A deficiency	Blindness and vision impairment	Rate	2017	1.9417	3.0542	1.14099
YLDs (Years Lived with Disability)	Bhutan	Both	5-14 years	Vitamin A deficiency	Blindness and vision impairment	Number	2017	4.89464	9.35459	2.20603
YLDs (Years Lived with Disability)	Bhutan	Both	5-14 years	Vitamin A deficiency	Blindness and vision impairment	Rate	2017	2.72677	5.21137	1.22896
YLDs (Years Lived with Disability)	Bhutan	Both	15-49 years	Vitamin A deficiency	Blindness and vision impairment	Number	2017	6.6798	10.6665	3.81066
YLDs (Years Lived with Disability)	Bhutan	Both	15-49 years	Vitamin A deficiency	Blindness and vision impairment	Rate	2017	1.193	1.90501	0.680578
YLDs (Years Lived with Disability)	Bhutan	Both	50-69 years	Vitamin A deficiency	Blindness and vision impairment	Number	2017	1.5841	2.57709	0.909262
YLDs (Years Lived with Disability)	Bhutan	Both	50-69 years	Vitamin A deficiency	Blindness and vision impairment	Rate	2017	1.59147	2.58908	0.913493
YLDs (Years Lived with Disability)	Bhutan	Both	70+ years	Vitamin A deficiency	Blindness and vision impairment	Number	2017	0.426496	0.675346	0.23774
YLDs (Years Lived with Disability)	Bhutan	Both	70+ years	Vitamin A deficiency	Blindness and vision impairment	Rate	2017	1.47162	2.33027	0.820319
YLDs (Years Lived with Disability)	Bhutan	Both	Age-standardized	Vitamin A deficiency	Blindness and vision impairment	Rate	2017	2.01432	3.13131	1.18883
YLDs (Years Lived with Disability)	India	Both	All Ages	Neonatal preterm birth	Blindness and vision impairment	Number	2017	444066	582547	318631
YLDs (Years Lived with Disability)	India	Both	All Ages	Neonatal preterm birth	Blindness and vision impairment	Rate	2017	32.1657	42.1964	23.0798
YLDs (Years Lived with Disability)	India	Both	5-14 years	Neonatal preterm birth	Blindness and vision impairment	Number	2017	67285.2	89243.3	47611.3
YLDs (Years Lived with Disability)	India	Both	5-14 years	Neonatal preterm birth	Blindness and vision impairment	Rate	2017	25.1317	33.3332	17.7833
YLDs (Years Lived with Disability)	India	Both	15-49 years	Neonatal preterm birth	Blindness and vision impairment	Number	2017	269887	356119	192245
YLDs (Years Lived with Disability)	India	Both	15-49 years	Neonatal preterm birth	Blindness and vision impairment	Rate	2017	36.2453	47.826	25.8181
YLDs (Years Lived with Disability)	India	Both	50-69 years	Neonatal preterm birth	Blindness and vision impairment	Number	2017	66743.8	89795.1	46665.4
YLDs (Years Lived with Disability)	India	Both	50-69 years	Neonatal preterm birth	Blindness and vision impairment	Rate	2017	35.5696	47.8543	24.8693
YLDs (Years Lived with Disability)	India	Both	70+ years	Neonatal preterm birth	Blindness and vision impairment	Number	2017	7435.45	9988.28	5150.71
YLDs (Years Lived with Disability)	India	Both	70+ years	Neonatal preterm birth	Blindness and vision impairment	Rate	2017	14.51	19.4918	10.0514
YLDs (Years Lived with Disability)	India	Both	Age-standardized	Neonatal preterm birth	Blindness and vision impairment	Rate	2017	31.9167	41.8597	22.9066
YLDs (Years Lived with Disability)	India	Both	1 to 4	Neonatal encephalopathy due to birth asphyxia and trauma	Blindness and vision impairment	Number	2017	4953.1	8995.93	2292.83
YLDs (Years Lived with Disability)	India	Both	1 to 4	Neonatal encephalopathy due to birth asphyxia and trauma	Blindness and vision impairment	Rate	2017	4.71066	8.55561	2.1806
YLDs (Years Lived with Disability)	India	Both	All Ages	Neonatal encephalopathy due to birth asphyxia and trauma	Blindness and vision impairment	Number	2017	117013	211152	54189
YLDs (Years Lived with Disability)	India	Both	All Ages	Neonatal encephalopathy due to birth asphyxia and trauma	Blindness and vision impairment	Rate	2017	8.47578	15.2946	3.92515
YLDs (Years Lived with Disability)	India	Both	5-14 years	Neonatal encephalopathy due to birth asphyxia and trauma	Blindness and vision impairment	Number	2017	13049.3	23591.7	6072.3
YLDs (Years Lived with Disability)	India	Both	5-14 years	Neonatal encephalopathy due to birth asphyxia and trauma	Blindness and vision impairment	Rate	2017	4.87402	8.81171	2.26806
YLDs (Years Lived with Disability)	India	Both	15-49 years	Neonatal encephalopathy due to birth asphyxia and trauma	Blindness and vision impairment	Number	2017	72403.5	130881	33611.7
YLDs (Years Lived with Disability)	India	Both	15-49 years	Neonatal encephalopathy due to birth asphyxia and trauma	Blindness and vision impairment	Rate	2017	9.72365	17.577	4.51398
YLDs (Years Lived with Disability)	India	Both	50-69 years	Neonatal encephalopathy due to birth asphyxia and trauma	Blindness and vision impairment	Number	2017	24583.9	45549.7	10981.1
YLDs (Years Lived with Disability)	India	Both	50-69 years	Neonatal encephalopathy due to birth asphyxia and trauma	Blindness and vision impairment	Rate	2017	13.1015	24.2747	5.85213
YLDs (Years Lived with Disability)	India	Both	70+ years	Neonatal encephalopathy due to birth asphyxia and trauma	Blindness and vision impairment	Number	2017	759.178	1448.29	310.677
YLDs (Years Lived with Disability)	India	Both	70+ years	Neonatal encephalopathy due to birth asphyxia and trauma	Blindness and vision impairment	Rate	2017	1.48151	2.82628	0.606276
YLDs (Years Lived with Disability)	India	Both	Age-standardized	Neonatal encephalopathy due to birth asphyxia and trauma	Blindness and vision impairment	Rate	2017	8.46632	15.3175	3.92224
YLDs (Years Lived with Disability)	India	Both	1 to 4	Encephalitis	Blindness and vision impairment	Number	2017	210.499	387.323	103.584
YLDs (Years Lived with Disability)	India	Both	1 to 4	Encephalitis	Blindness and vision impairment	Rate	2017	0.200195	0.368364	0.0985137
YLDs (Years Lived with Disability)	India	Both	All Ages	Encephalitis	Blindness and vision impairment	Number	2017	14375.3	24220.8	8201.59
YLDs (Years Lived with Disability)	India	Both	All Ages	Encephalitis	Blindness and vision impairment	Rate	2017	1.04126	1.75442	0.594077
YLDs (Years Lived with Disability)	India	Both	5-14 years	Encephalitis	Blindness and vision impairment	Number	2017	1069.55	2063.25	495.237
YLDs (Years Lived with Disability)	India	Both	5-14 years	Encephalitis	Blindness and vision impairment	Rate	2017	0.399487	0.770644	0.184976
YLDs (Years Lived with Disability)	India	Both	15-49 years	Encephalitis	Blindness and vision impairment	Number	2017	6322.2	11295.1	3338.96
YLDs (Years Lived with Disability)	India	Both	15-49 years	Encephalitis	Blindness and vision impairment	Rate	2017	0.84906	1.51691	0.448415
YLDs (Years Lived with Disability)	India	Both	50-69 years	Encephalitis	Blindness and vision impairment	Number	2017	4480.68	7036.89	2694.2
YLDs (Years Lived with Disability)	India	Both	50-69 years	Encephalitis	Blindness and vision impairment	Rate	2017	2.38788	3.75016	1.43581
YLDs (Years Lived with Disability)	India	Both	70+ years	Encephalitis	Blindness and vision impairment	Number	2017	2275.71	3407.54	1387.87
YLDs (Years Lived with Disability)	India	Both	70+ years	Encephalitis	Blindness and vision impairment	Rate	2017	4.44097	6.64969	2.70838
YLDs (Years Lived with Disability)	India	Both	Age-standardized	Encephalitis	Blindness and vision impairment	Rate	2017	1.1671	1.93095	0.675815
YLDs (Years Lived with Disability)	India	Both	1 to 4	Neonatal preterm birth	Blindness and vision impairment	Number	2017	26536.9	35192.4	18501
YLDs (Years Lived with Disability)	India	Both	1 to 4	Neonatal preterm birth	Blindness and vision impairment	Rate	2017	25.238	33.4698	17.5954
YLDs (Years Lived with Disability)	Afghanistan	Both	1 to 4	Onchocerciasis	Blindness and vision impairment	Number	2017	0	0	0
YLDs (Years Lived with Disability)	Afghanistan	Both	1 to 4	Onchocerciasis	Blindness and vision impairment	Rate	2017	0	0	0
YLDs (Years Lived with Disability)	Afghanistan	Both	All Ages	Onchocerciasis	Blindness and vision impairment	Number	2017	0	0	0
YLDs (Years Lived with Disability)	Afghanistan	Both	All Ages	Onchocerciasis	Blindness and vision impairment	Rate	2017	0	0	0
YLDs (Years Lived with Disability)	Afghanistan	Both	5-14 years	Onchocerciasis	Blindness and vision impairment	Number	2017	0	0	0
YLDs (Years Lived with Disability)	Afghanistan	Both	5-14 years	Onchocerciasis	Blindness and vision impairment	Rate	2017	0	0	0
YLDs (Years Lived with Disability)	Afghanistan	Both	15-49 years	Onchocerciasis	Blindness and vision impairment	Number	2017	0	0	0
YLDs (Years Lived with Disability)	Afghanistan	Both	15-49 years	Onchocerciasis	Blindness and vision impairment	Rate	2017	0	0	0
YLDs (Years Lived with Disability)	Afghanistan	Both	50-69 years	Onchocerciasis	Blindness and vision impairment	Number	2017	0	0	0
YLDs (Years Lived with Disability)	Afghanistan	Both	50-69 years	Onchocerciasis	Blindness and vision impairment	Rate	2017	0	0	0
YLDs (Years Lived with Disability)	Afghanistan	Both	70+ years	Onchocerciasis	Blindness and vision impairment	Number	2017	0	0	0
YLDs (Years Lived with Disability)	Afghanistan	Both	70+ years	Onchocerciasis	Blindness and vision impairment	Rate	2017	0	0	0
YLDs (Years Lived with Disability)	Afghanistan	Both	Age-standardized	Onchocerciasis	Blindness and vision impairment	Rate	2017	0	0	0
YLDs (Years Lived with Disability)	Afghanistan	Both	1 to 4	Trachoma	Blindness and vision impairment	Number	2017	0	0	0
YLDs (Years Lived with Disability)	Afghanistan	Both	1 to 4	Trachoma	Blindness and vision impairment	Rate	2017	0	0	0
YLDs (Years Lived with Disability)	Afghanistan	Both	All Ages	Trachoma	Blindness and vision impairment	Number	2017	1356.41	2096.88	805.441
YLDs (Years Lived with Disability)	Afghanistan	Both	All Ages	Trachoma	Blindness and vision impairment	Rate	2017	4.1285	6.38227	2.45152
YLDs (Years Lived with Disability)	Afghanistan	Both	5-14 years	Trachoma	Blindness and vision impairment	Number	2017	0	0	0
YLDs (Years Lived with Disability)	Afghanistan	Both	5-14 years	Trachoma	Blindness and vision impairment	Rate	2017	0	0	0
YLDs (Years Lived with Disability)	Afghanistan	Both	15-49 years	Trachoma	Blindness and vision impairment	Number	2017	177.518	392.843	61.6341
YLDs (Years Lived with Disability)	Afghanistan	Both	15-49 years	Trachoma	Blindness and vision impairment	Rate	2017	1.14446	2.53266	0.397356
YLDs (Years Lived with Disability)	Afghanistan	Both	50-69 years	Trachoma	Blindness and vision impairment	Number	2017	478.071	789.012	253.727
YLDs (Years Lived with Disability)	Afghanistan	Both	50-69 years	Trachoma	Blindness and vision impairment	Rate	2017	30.0414	49.5806	15.9439
YLDs (Years Lived with Disability)	Afghanistan	Both	70+ years	Trachoma	Blindness and vision impairment	Number	2017	700.82	1224.21	350.47
YLDs (Years Lived with Disability)	Afghanistan	Both	70+ years	Trachoma	Blindness and vision impairment	Rate	2017	152.475	266.347	76.2504
YLDs (Years Lived with Disability)	Afghanistan	Both	Age-standardized	Trachoma	Blindness and vision impairment	Rate	2017	15.8172	24.1272	9.44002
YLDs (Years Lived with Disability)	Maldives	Both	1 to 4	Glaucoma	Blindness and vision impairment	Number	2017	0	0	0
YLDs (Years Lived with Disability)	Maldives	Both	1 to 4	Glaucoma	Blindness and vision impairment	Rate	2017	0	0	0
YLDs (Years Lived with Disability)	Maldives	Both	All Ages	Glaucoma	Blindness and vision impairment	Number	2017	17.0008	24.3389	11.2465
YLDs (Years Lived with Disability)	Maldives	Both	All Ages	Glaucoma	Blindness and vision impairment	Rate	2017	3.70711	5.30721	2.45235
YLDs (Years Lived with Disability)	Maldives	Both	5-14 years	Glaucoma	Blindness and vision impairment	Number	2017	0	0	0
YLDs (Years Lived with Disability)	Maldives	Both	5-14 years	Glaucoma	Blindness and vision impairment	Rate	2017	0	0	0
YLDs (Years Lived with Disability)	Maldives	Both	15-49 years	Glaucoma	Blindness and vision impairment	Number	2017	0.142619	0.243689	0.0710433
YLDs (Years Lived with Disability)	Maldives	Both	15-49 years	Glaucoma	Blindness and vision impairment	Rate	2017	0.0484627	0.0828066	0.0241408
YLDs (Years Lived with Disability)	Maldives	Both	50-69 years	Glaucoma	Blindness and vision impairment	Number	2017	9.23718	13.5921	5.84079
YLDs (Years Lived with Disability)	Maldives	Both	50-69 years	Glaucoma	Blindness and vision impairment	Rate	2017	18.3997	27.0743	11.6344
YLDs (Years Lived with Disability)	Maldives	Both	70+ years	Glaucoma	Blindness and vision impairment	Number	2017	7.62104	10.9935	4.96051
YLDs (Years Lived with Disability)	Maldives	Both	70+ years	Glaucoma	Blindness and vision impairment	Rate	2017	59.2362	85.4495	38.5567
YLDs (Years Lived with Disability)	Maldives	Both	Age-standardized	Glaucoma	Blindness and vision impairment	Rate	2017	6.76902	9.64598	4.45515
YLDs (Years Lived with Disability)	Maldives	Both	1 to 4	Cataract	Blindness and vision impairment	Number	2017	0	0	0
YLDs (Years Lived with Disability)	Maldives	Both	1 to 4	Cataract	Blindness and vision impairment	Rate	2017	0	0	0
YLDs (Years Lived with Disability)	Maldives	Both	All Ages	Cataract	Blindness and vision impairment	Number	2017	356.392	492.104	243.543
YLDs (Years Lived with Disability)	Maldives	Both	All Ages	Cataract	Blindness and vision impairment	Rate	2017	77.7128	107.306	53.1056
YLDs (Years Lived with Disability)	Maldives	Both	5-14 years	Cataract	Blindness and vision impairment	Number	2017	0	0	0
YLDs (Years Lived with Disability)	Maldives	Both	5-14 years	Cataract	Blindness and vision impairment	Rate	2017	0	0	0
YLDs (Years Lived with Disability)	Maldives	Both	15-49 years	Cataract	Blindness and vision impairment	Number	2017	43.5229	65.7339	27.2726
YLDs (Years Lived with Disability)	Maldives	Both	15-49 years	Cataract	Blindness and vision impairment	Rate	2017	14.7893	22.3367	9.26737
YLDs (Years Lived with Disability)	Maldives	Both	50-69 years	Cataract	Blindness and vision impairment	Number	2017	115.263	167.284	75.255
YLDs (Years Lived with Disability)	Maldives	Both	50-69 years	Cataract	Blindness and vision impairment	Rate	2017	229.594	333.215	149.902
YLDs (Years Lived with Disability)	Maldives	Both	70+ years	Cataract	Blindness and vision impairment	Number	2017	197.606	271.533	131.277
YLDs (Years Lived with Disability)	Maldives	Both	70+ years	Cataract	Blindness and vision impairment	Rate	2017	1535.94	2110.55	1020.38
YLDs (Years Lived with Disability)	Maldives	Both	Age-standardized	Cataract	Blindness and vision impairment	Rate	2017	136.211	187.924	93.3282
YLDs (Years Lived with Disability)	Maldives	Both	1 to 4	Age-related macular degeneration	Blindness and vision impairment	Number	2017	0	0	0
YLDs (Years Lived with Disability)	Maldives	Both	1 to 4	Age-related macular degeneration	Blindness and vision impairment	Rate	2017	0	0	0
YLDs (Years Lived with Disability)	Maldives	Both	All Ages	Age-related macular degeneration	Blindness and vision impairment	Number	2017	5.59821	8.16665	3.5796
YLDs (Years Lived with Disability)	Maldives	Both	All Ages	Age-related macular degeneration	Blindness and vision impairment	Rate	2017	1.22072	1.78077	0.780548
YLDs (Years Lived with Disability)	Maldives	Both	5-14 years	Age-related macular degeneration	Blindness and vision impairment	Number	2017	0	0	0
YLDs (Years Lived with Disability)	Maldives	Both	5-14 years	Age-related macular degeneration	Blindness and vision impairment	Rate	2017	0	0	0
YLDs (Years Lived with Disability)	Maldives	Both	15-49 years	Age-related macular degeneration	Blindness and vision impairment	Number	2017	0.0656964	0.114079	0.0318149
YLDs (Years Lived with Disability)	Maldives	Both	15-49 years	Age-related macular degeneration	Blindness and vision impairment	Rate	2017	0.0223239	0.0387648	0.0108108
YLDs (Years Lived with Disability)	Maldives	Both	50-69 years	Age-related macular degeneration	Blindness and vision impairment	Number	2017	2.82835	4.30006	1.69131
YLDs (Years Lived with Disability)	Maldives	Both	50-69 years	Age-related macular degeneration	Blindness and vision impairment	Rate	2017	5.63383	8.56536	3.36894
YLDs (Years Lived with Disability)	Maldives	Both	70+ years	Age-related macular degeneration	Blindness and vision impairment	Number	2017	2.70417	4.05471	1.69334
YLDs (Years Lived with Disability)	Maldives	Both	70+ years	Age-related macular degeneration	Blindness and vision impairment	Rate	2017	21.0187	31.5161	13.1619
YLDs (Years Lived with Disability)	Maldives	Both	Age-standardized	Age-related macular degeneration	Blindness and vision impairment	Rate	2017	2.22332	3.2781	1.42029
YLDs (Years Lived with Disability)	Maldives	Both	1 to 4	Other vision loss	Blindness and vision impairment	Number	2017	1.77974	3.18458	0.782157
YLDs (Years Lived with Disability)	Maldives	Both	1 to 4	Other vision loss	Blindness and vision impairment	Rate	2017	6.23128	11.15	2.73851
YLDs (Years Lived with Disability)	Maldives	Both	All Ages	Other vision loss	Blindness and vision impairment	Number	2017	164.059	225.751	109.543
YLDs (Years Lived with Disability)	Maldives	Both	All Ages	Other vision loss	Blindness and vision impairment	Rate	2017	35.7738	49.2261	23.8862
YLDs (Years Lived with Disability)	Maldives	Both	5-14 years	Other vision loss	Blindness and vision impairment	Number	2017	4.14477	7.00266	2.21391
YLDs (Years Lived with Disability)	Maldives	Both	5-14 years	Other vision loss	Blindness and vision impairment	Rate	2017	6.30162	10.6467	3.36598
YLDs (Years Lived with Disability)	Maldives	Both	15-49 years	Other vision loss	Blindness and vision impairment	Number	2017	62.5016	92.3675	40.0982
YLDs (Years Lived with Disability)	Maldives	Both	15-49 years	Other vision loss	Blindness and vision impairment	Rate	2017	21.2383	31.3869	13.6256
YLDs (Years Lived with Disability)	Maldives	Both	50-69 years	Other vision loss	Blindness and vision impairment	Number	2017	60.0983	86.8171	38.7488
YLDs (Years Lived with Disability)	Maldives	Both	50-69 years	Other vision loss	Blindness and vision impairment	Rate	2017	119.711	172.932	77.1844
YLDs (Years Lived with Disability)	Maldives	Both	70+ years	Other vision loss	Blindness and vision impairment	Number	2017	34.7775	49.0405	23.1485
YLDs (Years Lived with Disability)	Maldives	Both	70+ years	Other vision loss	Blindness and vision impairment	Rate	2017	270.316	381.178	179.927
YLDs (Years Lived with Disability)	Maldives	Both	Age-standardized	Other vision loss	Blindness and vision impairment	Rate	2017	48.1429	66.3796	32.7749
YLDs (Years Lived with Disability)	Bhutan	Both	1 to 4	Refraction disorders	Blindness and vision impairment	Number	2017	21.5217	34.2453	12.3238
YLDs (Years Lived with Disability)	Bhutan	Both	1 to 4	Refraction disorders	Blindness and vision impairment	Rate	2017	29.7452	47.3305	17.0327
YLDs (Years Lived with Disability)	Bhutan	Both	All Ages	Refraction disorders	Blindness and vision impairment	Number	2017	587.405	859.3	386.719
YLDs (Years Lived with Disability)	Bhutan	Both	All Ages	Refraction disorders	Blindness and vision impairment	Rate	2017	61.3535	89.7526	40.3922
YLDs (Years Lived with Disability)	Bhutan	Both	5-14 years	Refraction disorders	Blindness and vision impairment	Number	2017	64.6612	104.999	37.7336
YLDs (Years Lived with Disability)	Bhutan	Both	5-14 years	Refraction disorders	Blindness and vision impairment	Rate	2017	36.0223	58.4939	21.0211
YLDs (Years Lived with Disability)	Bhutan	Both	15-49 years	Refraction disorders	Blindness and vision impairment	Number	2017	251.667	373.368	159.722
YLDs (Years Lived with Disability)	Bhutan	Both	15-49 years	Refraction disorders	Blindness and vision impairment	Rate	2017	44.9474	66.683	28.5261
YLDs (Years Lived with Disability)	Bhutan	Both	50-69 years	Refraction disorders	Blindness and vision impairment	Number	2017	161.339	241.743	102.543
YLDs (Years Lived with Disability)	Bhutan	Both	50-69 years	Refraction disorders	Blindness and vision impairment	Rate	2017	162.09	242.868	103.02
YLDs (Years Lived with Disability)	Bhutan	Both	70+ years	Refraction disorders	Blindness and vision impairment	Number	2017	86.6056	126.175	58.5534
YLDs (Years Lived with Disability)	Bhutan	Both	70+ years	Refraction disorders	Blindness and vision impairment	Rate	2017	298.831	435.366	202.038
YLDs (Years Lived with Disability)	Bhutan	Both	Age-standardized	Refraction disorders	Blindness and vision impairment	Rate	2017	75.7884	109.589	50.5673
YLDs (Years Lived with Disability)	Bhutan	Both	1 to 4	Near vision loss	Blindness and vision impairment	Number	2017	1.85064	3.43996	0.863005
YLDs (Years Lived with Disability)	Bhutan	Both	1 to 4	Near vision loss	Blindness and vision impairment	Rate	2017	2.55778	4.75438	1.19276
YLDs (Years Lived with Disability)	Bhutan	Both	All Ages	Near vision loss	Blindness and vision impairment	Number	2017	815.339	1511.91	385.314
YLDs (Years Lived with Disability)	Bhutan	Both	All Ages	Near vision loss	Blindness and vision impairment	Rate	2017	85.1609	157.917	40.2455
YLDs (Years Lived with Disability)	Bhutan	Both	5-14 years	Near vision loss	Blindness and vision impairment	Number	2017	15.7325	29.3009	7.35159
YLDs (Years Lived with Disability)	Bhutan	Both	5-14 years	Near vision loss	Blindness and vision impairment	Rate	2017	8.76446	16.3233	4.09551
YLDs (Years Lived with Disability)	Bhutan	Both	15-49 years	Near vision loss	Blindness and vision impairment	Number	2017	404.678	738.333	190.504
YLDs (Years Lived with Disability)	Bhutan	Both	15-49 years	Near vision loss	Blindness and vision impairment	Rate	2017	72.2749	131.865	34.0237
YLDs (Years Lived with Disability)	Bhutan	Both	50-69 years	Near vision loss	Blindness and vision impairment	Number	2017	291.479	536.928	138.525
YLDs (Years Lived with Disability)	Bhutan	Both	50-69 years	Near vision loss	Blindness and vision impairment	Rate	2017	292.835	539.426	139.17
YLDs (Years Lived with Disability)	Bhutan	Both	70+ years	Near vision loss	Blindness and vision impairment	Number	2017	101.538	186.807	48.2196
YLDs (Years Lived with Disability)	Bhutan	Both	70+ years	Near vision loss	Blindness and vision impairment	Rate	2017	350.355	644.575	166.381
YLDs (Years Lived with Disability)	Bhutan	Both	Age-standardized	Near vision loss	Blindness and vision impairment	Rate	2017	107.559	199.297	50.8875
YLDs (Years Lived with Disability)	Maldives	Both	1 to 4	Diabetes mellitus type 1	Blindness and vision impairment	Number	2017	0	0	0
YLDs (Years Lived with Disability)	Maldives	Both	1 to 4	Diabetes mellitus type 1	Blindness and vision impairment	Rate	2017	0	0	0
YLDs (Years Lived with Disability)	Maldives	Both	All Ages	Diabetes mellitus type 1	Blindness and vision impairment	Number	2017	0.0453209	0.069078	0.0284469
YLDs (Years Lived with Disability)	Maldives	Both	All Ages	Diabetes mellitus type 1	Blindness and vision impairment	Rate	2017	0.00988243	0.0150628	0.00620298
YLDs (Years Lived with Disability)	Maldives	Both	5-14 years	Diabetes mellitus type 1	Blindness and vision impairment	Number	2017	0	0	0
YLDs (Years Lived with Disability)	Maldives	Both	5-14 years	Diabetes mellitus type 1	Blindness and vision impairment	Rate	2017	0	0	0
YLDs (Years Lived with Disability)	Maldives	Both	15-49 years	Diabetes mellitus type 1	Blindness and vision impairment	Number	2017	0.0270643	0.0446476	0.0161197
YLDs (Years Lived with Disability)	Maldives	Both	15-49 years	Diabetes mellitus type 1	Blindness and vision impairment	Rate	2017	0.00919659	0.0151715	0.00547755
YLDs (Years Lived with Disability)	Maldives	Both	50-69 years	Diabetes mellitus type 1	Blindness and vision impairment	Number	2017	0.0159235	0.0246665	0.00958348
YLDs (Years Lived with Disability)	Maldives	Both	50-69 years	Diabetes mellitus type 1	Blindness and vision impairment	Rate	2017	0.0317183	0.0491336	0.0190895
YLDs (Years Lived with Disability)	Maldives	Both	70+ years	Diabetes mellitus type 1	Blindness and vision impairment	Number	2017	0.00233306	0.00357399	0.00143331
YLDs (Years Lived with Disability)	Maldives	Both	70+ years	Diabetes mellitus type 1	Blindness and vision impairment	Rate	2017	0.0181342	0.0277796	0.0111407
YLDs (Years Lived with Disability)	Maldives	Both	Age-standardized	Diabetes mellitus type 1	Blindness and vision impairment	Rate	2017	0.0105997	0.0161609	0.00671924
YLDs (Years Lived with Disability)	Maldives	Both	1 to 4	Diabetes mellitus type 2	Blindness and vision impairment	Number	2017	0	0	0
YLDs (Years Lived with Disability)	Maldives	Both	1 to 4	Diabetes mellitus type 2	Blindness and vision impairment	Rate	2017	0	0	0
YLDs (Years Lived with Disability)	Maldives	Both	All Ages	Diabetes mellitus type 2	Blindness and vision impairment	Number	2017	7.12589	10.2213	4.69441
YLDs (Years Lived with Disability)	Maldives	Both	All Ages	Diabetes mellitus type 2	Blindness and vision impairment	Rate	2017	1.55383	2.2288	1.02364
YLDs (Years Lived with Disability)	Maldives	Both	5-14 years	Diabetes mellitus type 2	Blindness and vision impairment	Number	2017	0	0	0
YLDs (Years Lived with Disability)	Maldives	Both	5-14 years	Diabetes mellitus type 2	Blindness and vision impairment	Rate	2017	0	0	0
YLDs (Years Lived with Disability)	Maldives	Both	15-49 years	Diabetes mellitus type 2	Blindness and vision impairment	Number	2017	2.44183	3.76868	1.53062
YLDs (Years Lived with Disability)	Maldives	Both	15-49 years	Diabetes mellitus type 2	Blindness and vision impairment	Rate	2017	0.829745	1.28061	0.520112
YLDs (Years Lived with Disability)	Maldives	Both	50-69 years	Diabetes mellitus type 2	Blindness and vision impairment	Number	2017	3.25713	5.01848	1.90191
YLDs (Years Lived with Disability)	Maldives	Both	50-69 years	Diabetes mellitus type 2	Blindness and vision impairment	Rate	2017	6.48793	9.9964	3.78844
YLDs (Years Lived with Disability)	Maldives	Both	70+ years	Diabetes mellitus type 2	Blindness and vision impairment	Number	2017	1.42693	2.1057	0.918821
YLDs (Years Lived with Disability)	Maldives	Both	70+ years	Diabetes mellitus type 2	Blindness and vision impairment	Rate	2017	11.0911	16.367	7.14173
YLDs (Years Lived with Disability)	Maldives	Both	Age-standardized	Diabetes mellitus type 2	Blindness and vision impairment	Rate	2017	2.14465	3.05613	1.42926
YLDs (Years Lived with Disability)	India	Both	1 to 4	Pneumococcal meningitis	Blindness and vision impairment	Number	2017	41.4818	76.0733	20.7864
YLDs (Years Lived with Disability)	India	Both	1 to 4	Pneumococcal meningitis	Blindness and vision impairment	Rate	2017	0.0394514	0.0723497	0.0197689
YLDs (Years Lived with Disability)	India	Both	All Ages	Pneumococcal meningitis	Blindness and vision impairment	Number	2017	1728.72	2868.06	1005.87
YLDs (Years Lived with Disability)	India	Both	All Ages	Pneumococcal meningitis	Blindness and vision impairment	Rate	2017	0.125219	0.207746	0.0728597
YLDs (Years Lived with Disability)	India	Both	5-14 years	Pneumococcal meningitis	Blindness and vision impairment	Number	2017	196.51	367.735	93.2721
YLDs (Years Lived with Disability)	India	Both	5-14 years	Pneumococcal meningitis	Blindness and vision impairment	Rate	2017	0.0733982	0.137352	0.034838
YLDs (Years Lived with Disability)	India	Both	15-49 years	Pneumococcal meningitis	Blindness and vision impairment	Number	2017	882.909	1511.46	495.538
YLDs (Years Lived with Disability)	India	Both	15-49 years	Pneumococcal meningitis	Blindness and vision impairment	Rate	2017	0.118573	0.202987	0.0665497
YLDs (Years Lived with Disability)	India	Both	50-69 years	Pneumococcal meningitis	Blindness and vision impairment	Number	2017	428.429	685.483	258.91
YLDs (Years Lived with Disability)	India	Both	50-69 years	Pneumococcal meningitis	Blindness and vision impairment	Rate	2017	0.228322	0.365313	0.13798
YLDs (Years Lived with Disability)	India	Both	70+ years	Pneumococcal meningitis	Blindness and vision impairment	Number	2017	176.813	274.557	109.952
YLDs (Years Lived with Disability)	India	Both	70+ years	Pneumococcal meningitis	Blindness and vision impairment	Rate	2017	0.345044	0.535789	0.214568
YLDs (Years Lived with Disability)	India	Both	Age-standardized	Pneumococcal meningitis	Blindness and vision impairment	Rate	2017	0.133632	0.217651	0.0789591
YLDs (Years Lived with Disability)	India	Both	1 to 4	Onchocerciasis	Blindness and vision impairment	Number	2017	0	0	0
YLDs (Years Lived with Disability)	India	Both	1 to 4	Onchocerciasis	Blindness and vision impairment	Rate	2017	0	0	0
YLDs (Years Lived with Disability)	India	Both	All Ages	Onchocerciasis	Blindness and vision impairment	Number	2017	0	0	0
YLDs (Years Lived with Disability)	India	Both	All Ages	Onchocerciasis	Blindness and vision impairment	Rate	2017	0	0	0
YLDs (Years Lived with Disability)	India	Both	5-14 years	Onchocerciasis	Blindness and vision impairment	Number	2017	0	0	0
YLDs (Years Lived with Disability)	India	Both	5-14 years	Onchocerciasis	Blindness and vision impairment	Rate	2017	0	0	0
YLDs (Years Lived with Disability)	India	Both	15-49 years	Onchocerciasis	Blindness and vision impairment	Number	2017	0	0	0
YLDs (Years Lived with Disability)	India	Both	15-49 years	Onchocerciasis	Blindness and vision impairment	Rate	2017	0	0	0
YLDs (Years Lived with Disability)	India	Both	50-69 years	Onchocerciasis	Blindness and vision impairment	Number	2017	0	0	0
YLDs (Years Lived with Disability)	India	Both	50-69 years	Onchocerciasis	Blindness and vision impairment	Rate	2017	0	0	0
YLDs (Years Lived with Disability)	India	Both	70+ years	Onchocerciasis	Blindness and vision impairment	Number	2017	0	0	0
YLDs (Years Lived with Disability)	India	Both	70+ years	Onchocerciasis	Blindness and vision impairment	Rate	2017	0	0	0
YLDs (Years Lived with Disability)	India	Both	Age-standardized	Onchocerciasis	Blindness and vision impairment	Rate	2017	0	0	0
YLDs (Years Lived with Disability)	India	Both	1 to 4	Vitamin A deficiency	Blindness and vision impairment	Number	2017	19287.9	30659.5	10773.8
YLDs (Years Lived with Disability)	India	Both	1 to 4	Vitamin A deficiency	Blindness and vision impairment	Rate	2017	18.3438	29.1588	10.2465
YLDs (Years Lived with Disability)	India	Both	All Ages	Vitamin A deficiency	Blindness and vision impairment	Number	2017	94132.4	138097	59797.1
YLDs (Years Lived with Disability)	India	Both	All Ages	Vitamin A deficiency	Blindness and vision impairment	Rate	2017	6.81842	10.003	4.33136
YLDs (Years Lived with Disability)	India	Both	5-14 years	Vitamin A deficiency	Blindness and vision impairment	Number	2017	22932	38182.1	13291.5
YLDs (Years Lived with Disability)	India	Both	5-14 years	Vitamin A deficiency	Blindness and vision impairment	Rate	2017	8.56532	14.2614	4.96449
YLDs (Years Lived with Disability)	India	Both	15-49 years	Vitamin A deficiency	Blindness and vision impairment	Number	2017	33652.8	51261.2	21382.1
YLDs (Years Lived with Disability)	India	Both	15-49 years	Vitamin A deficiency	Blindness and vision impairment	Rate	2017	4.5195	6.88428	2.87157
YLDs (Years Lived with Disability)	India	Both	50-69 years	Vitamin A deficiency	Blindness and vision impairment	Number	2017	10322.3	15487.1	6492.87
YLDs (Years Lived with Disability)	India	Both	50-69 years	Vitamin A deficiency	Blindness and vision impairment	Rate	2017	5.50105	8.25353	3.46023
YLDs (Years Lived with Disability)	India	Both	70+ years	Vitamin A deficiency	Blindness and vision impairment	Number	2017	2215.23	3290.17	1384.82
YLDs (Years Lived with Disability)	India	Both	70+ years	Vitamin A deficiency	Blindness and vision impairment	Rate	2017	4.32295	6.42065	2.70242
YLDs (Years Lived with Disability)	India	Both	Age-standardized	Vitamin A deficiency	Blindness and vision impairment	Rate	2017	6.9407	10.1344	4.40181
YLDs (Years Lived with Disability)	Bhutan	Both	1 to 4	Diabetes mellitus type 2	Blindness and vision impairment	Number	2017	0	0	0
YLDs (Years Lived with Disability)	Bhutan	Both	1 to 4	Diabetes mellitus type 2	Blindness and vision impairment	Rate	2017	0	0	0
YLDs (Years Lived with Disability)	Bhutan	Both	All Ages	Diabetes mellitus type 2	Blindness and vision impairment	Number	2017	9.59661	13.8549	6.24081
YLDs (Years Lived with Disability)	Bhutan	Both	All Ages	Diabetes mellitus type 2	Blindness and vision impairment	Rate	2017	1.00235	1.44713	0.651842
YLDs (Years Lived with Disability)	Bhutan	Both	5-14 years	Diabetes mellitus type 2	Blindness and vision impairment	Number	2017	0	0	0
YLDs (Years Lived with Disability)	Bhutan	Both	5-14 years	Diabetes mellitus type 2	Blindness and vision impairment	Rate	2017	0	0	0
YLDs (Years Lived with Disability)	Bhutan	Both	15-49 years	Diabetes mellitus type 2	Blindness and vision impairment	Number	2017	2.28498	3.63595	1.40224
YLDs (Years Lived with Disability)	Bhutan	Both	15-49 years	Diabetes mellitus type 2	Blindness and vision impairment	Rate	2017	0.408094	0.649377	0.250437
YLDs (Years Lived with Disability)	Bhutan	Both	50-69 years	Diabetes mellitus type 2	Blindness and vision impairment	Number	2017	4.5231	6.98663	2.77326
YLDs (Years Lived with Disability)	Bhutan	Both	50-69 years	Diabetes mellitus type 2	Blindness and vision impairment	Rate	2017	4.54415	7.01914	2.78616
YLDs (Years Lived with Disability)	Bhutan	Both	70+ years	Diabetes mellitus type 2	Blindness and vision impairment	Number	2017	2.78853	4.11452	1.73815
YLDs (Years Lived with Disability)	Bhutan	Both	70+ years	Diabetes mellitus type 2	Blindness and vision impairment	Rate	2017	9.62178	14.1971	5.99748
YLDs (Years Lived with Disability)	Bhutan	Both	Age-standardized	Diabetes mellitus type 2	Blindness and vision impairment	Rate	2017	1.53304	2.20644	0.999812
YLDs (Years Lived with Disability)	Afghanistan	Both	1 to 4	Tetanus	Blindness and vision impairment	Number	2017	7.90742e-07	1.09051e-06	5.4973e-07
YLDs (Years Lived with Disability)	Afghanistan	Both	1 to 4	Tetanus	Blindness and vision impairment	Rate	2017	1.71574e-08	2.36618e-08	1.19279e-08
YLDs (Years Lived with Disability)	Afghanistan	Both	All Ages	Tetanus	Blindness and vision impairment	Number	2017	0.00172725	0.0023762	0.00118668
YLDs (Years Lived with Disability)	Afghanistan	Both	All Ages	Tetanus	Blindness and vision impairment	Rate	2017	5.25722e-06	7.23243e-06	3.61189e-06
YLDs (Years Lived with Disability)	Afghanistan	Both	5-14 years	Tetanus	Blindness and vision impairment	Number	2017	7.14109e-24	1.52522e-23	3.6843e-24
YLDs (Years Lived with Disability)	Afghanistan	Both	5-14 years	Tetanus	Blindness and vision impairment	Rate	2017	7.59324e-26	1.62179e-25	3.91758e-26
YLDs (Years Lived with Disability)	Afghanistan	Both	15-49 years	Tetanus	Blindness and vision impairment	Number	2017	4.25052e-64	7.27418e-64	1.78075e-66
YLDs (Years Lived with Disability)	Afghanistan	Both	15-49 years	Tetanus	Blindness and vision impairment	Rate	2017	2.74031e-66	4.68967e-66	1.14805e-68
YLDs (Years Lived with Disability)	Afghanistan	Both	50-69 years	Tetanus	Blindness and vision impairment	Number	2017	1.20597e-183	1.79878e-183	1.3615e-193
YLDs (Years Lived with Disability)	Afghanistan	Both	50-69 years	Tetanus	Blindness and vision impairment	Rate	2017	7.5782e-185	1.13033e-184	8.55551e-195
YLDs (Years Lived with Disability)	Afghanistan	Both	70+ years	Tetanus	Blindness and vision impairment	Number	2017	2.06709e-244	1.62011e-244	3.6734e-256
YLDs (Years Lived with Disability)	Afghanistan	Both	70+ years	Tetanus	Blindness and vision impairment	Rate	2017	4.49729e-245	3.52481e-245	7.99208e-257
YLDs (Years Lived with Disability)	Afghanistan	Both	Age-standardized	Tetanus	Blindness and vision impairment	Rate	2017	2.8021e-06	3.85447e-06	1.92526e-06
YLDs (Years Lived with Disability)	Sri Lanka	Both	All Ages	Neonatal sepsis and other neonatal infections	Blindness and vision impairment	Number	2017	298.872	555.609	130.499
YLDs (Years Lived with Disability)	Sri Lanka	Both	All Ages	Neonatal sepsis and other neonatal infections	Blindness and vision impairment	Rate	2017	1.38389	2.57269	0.60426
YLDs (Years Lived with Disability)	Sri Lanka	Both	5-14 years	Neonatal sepsis and other neonatal infections	Blindness and vision impairment	Number	2017	9.72165	19.6736	3.73475
YLDs (Years Lived with Disability)	Sri Lanka	Both	5-14 years	Neonatal sepsis and other neonatal infections	Blindness and vision impairment	Rate	2017	0.273522	0.553524	0.105079
YLDs (Years Lived with Disability)	Sri Lanka	Both	15-49 years	Neonatal sepsis and other neonatal infections	Blindness and vision impairment	Number	2017	111.146	211.875	48.8922
YLDs (Years Lived with Disability)	Sri Lanka	Both	15-49 years	Neonatal sepsis and other neonatal infections	Blindness and vision impairment	Rate	2017	1.02619	1.95619	0.451411
YLDs (Years Lived with Disability)	Sri Lanka	Both	50-69 years	Neonatal sepsis and other neonatal infections	Blindness and vision impairment	Number	2017	143.409	269.872	61.8496
YLDs (Years Lived with Disability)	Sri Lanka	Both	50-69 years	Neonatal sepsis and other neonatal infections	Blindness and vision impairment	Rate	2017	3.28545	6.18266	1.41695
YLDs (Years Lived with Disability)	Sri Lanka	Both	70+ years	Neonatal sepsis and other neonatal infections	Blindness and vision impairment	Number	2017	31.4417	61.2937	13.0818
YLDs (Years Lived with Disability)	Sri Lanka	Both	70+ years	Neonatal sepsis and other neonatal infections	Blindness and vision impairment	Rate	2017	2.55621	4.98317	1.06355
YLDs (Years Lived with Disability)	Sri Lanka	Both	Age-standardized	Neonatal sepsis and other neonatal infections	Blindness and vision impairment	Rate	2017	1.20203	2.25101	0.530694
YLDs (Years Lived with Disability)	Nepal	Both	1 to 4	H influenzae type B meningitis	Blindness and vision impairment	Number	2017	0.0997859	0.20853	0.0357782
YLDs (Years Lived with Disability)	Nepal	Both	1 to 4	H influenzae type B meningitis	Blindness and vision impairment	Rate	2017	0.00408086	0.00852806	0.00146319
YLDs (Years Lived with Disability)	Nepal	Both	All Ages	H influenzae type B meningitis	Blindness and vision impairment	Number	2017	2.3137	4.60501	0.864982
YLDs (Years Lived with Disability)	Nepal	Both	All Ages	H influenzae type B meningitis	Blindness and vision impairment	Rate	2017	0.00774031	0.0154058	0.00289374
YLDs (Years Lived with Disability)	Nepal	Both	5-14 years	H influenzae type B meningitis	Blindness and vision impairment	Number	2017	0.425005	0.902821	0.144873
YLDs (Years Lived with Disability)	Nepal	Both	5-14 years	H influenzae type B meningitis	Blindness and vision impairment	Rate	2017	0.00666342	0.0141548	0.00227139
YLDs (Years Lived with Disability)	Nepal	Both	15-49 years	H influenzae type B meningitis	Blindness and vision impairment	Number	2017	1.25749	2.54008	0.455088
YLDs (Years Lived with Disability)	Nepal	Both	15-49 years	H influenzae type B meningitis	Blindness and vision impairment	Rate	2017	0.0080101	0.0161801	0.00289886
YLDs (Years Lived with Disability)	Nepal	Both	50-69 years	H influenzae type B meningitis	Blindness and vision impairment	Number	2017	0.388141	0.746601	0.156381
YLDs (Years Lived with Disability)	Nepal	Both	50-69 years	H influenzae type B meningitis	Blindness and vision impairment	Rate	2017	0.0104161	0.0200356	0.00419661
YLDs (Years Lived with Disability)	Nepal	Both	70+ years	H influenzae type B meningitis	Blindness and vision impairment	Number	2017	0.135722	0.252849	0.0583227
YLDs (Years Lived with Disability)	Nepal	Both	70+ years	H influenzae type B meningitis	Blindness and vision impairment	Rate	2017	0.0132176	0.0246243	0.0056799
YLDs (Years Lived with Disability)	Nepal	Both	Age-standardized	H influenzae type B meningitis	Blindness and vision impairment	Rate	2017	0.00803756	0.0159427	0.00306073
YLDs (Years Lived with Disability)	Afghanistan	Both	1 to 4	Pneumococcal meningitis	Blindness and vision impairment	Number	2017	9.195	16.6695	4.69365
YLDs (Years Lived with Disability)	Afghanistan	Both	1 to 4	Pneumococcal meningitis	Blindness and vision impairment	Rate	2017	0.199512	0.361692	0.101842
YLDs (Years Lived with Disability)	Afghanistan	Both	All Ages	Pneumococcal meningitis	Blindness and vision impairment	Number	2017	90.4941	152.483	50.2876
YLDs (Years Lived with Disability)	Afghanistan	Both	All Ages	Pneumococcal meningitis	Blindness and vision impairment	Rate	2017	0.275437	0.464113	0.15306
YLDs (Years Lived with Disability)	Afghanistan	Both	5-14 years	Pneumococcal meningitis	Blindness and vision impairment	Number	2017	24.1245	42.5511	12.2771
YLDs (Years Lived with Disability)	Afghanistan	Both	5-14 years	Pneumococcal meningitis	Blindness and vision impairment	Rate	2017	0.25652	0.452453	0.130545
YLDs (Years Lived with Disability)	Afghanistan	Both	15-49 years	Pneumococcal meningitis	Blindness and vision impairment	Number	2017	47.4079	78.4483	25.8337
YLDs (Years Lived with Disability)	Afghanistan	Both	15-49 years	Pneumococcal meningitis	Blindness and vision impairment	Rate	2017	0.305639	0.505757	0.16655
YLDs (Years Lived with Disability)	Afghanistan	Both	50-69 years	Pneumococcal meningitis	Blindness and vision impairment	Number	2017	6.38654	10.3821	3.62003
YLDs (Years Lived with Disability)	Afghanistan	Both	50-69 years	Pneumococcal meningitis	Blindness and vision impairment	Rate	2017	0.401323	0.652396	0.227478
YLDs (Years Lived with Disability)	Afghanistan	Both	70+ years	Pneumococcal meningitis	Blindness and vision impairment	Number	2017	2.26535	3.58735	1.3671
YLDs (Years Lived with Disability)	Afghanistan	Both	70+ years	Pneumococcal meningitis	Blindness and vision impairment	Rate	2017	0.492864	0.780486	0.297435
YLDs (Years Lived with Disability)	Afghanistan	Both	Age-standardized	Pneumococcal meningitis	Blindness and vision impairment	Rate	2017	0.313834	0.51306	0.179317
YLDs (Years Lived with Disability)	Afghanistan	Both	1 to 4	Meningococcal meningitis	Blindness and vision impairment	Number	2017	20.6487	37.9685	9.55516
YLDs (Years Lived with Disability)	Afghanistan	Both	1 to 4	Meningococcal meningitis	Blindness and vision impairment	Rate	2017	0.448031	0.823835	0.207326
YLDs (Years Lived with Disability)	Afghanistan	Both	All Ages	Meningococcal meningitis	Blindness and vision impairment	Number	2017	217.816	355.455	126.311
YLDs (Years Lived with Disability)	Afghanistan	Both	All Ages	Meningococcal meningitis	Blindness and vision impairment	Rate	2017	0.662968	1.0819	0.384454
YLDs (Years Lived with Disability)	Afghanistan	Both	5-14 years	Meningococcal meningitis	Blindness and vision impairment	Number	2017	54.0425	98.7077	27.6307
YLDs (Years Lived with Disability)	Afghanistan	Both	5-14 years	Meningococcal meningitis	Blindness and vision impairment	Rate	2017	0.574643	1.04958	0.293802
YLDs (Years Lived with Disability)	Afghanistan	Both	15-49 years	Meningococcal meningitis	Blindness and vision impairment	Number	2017	115.586	186.099	66.4662
YLDs (Years Lived with Disability)	Afghanistan	Both	15-49 years	Meningococcal meningitis	Blindness and vision impairment	Rate	2017	0.745183	1.19978	0.428508
YLDs (Years Lived with Disability)	Afghanistan	Both	50-69 years	Meningococcal meningitis	Blindness and vision impairment	Number	2017	18.0196	28.0183	10.9198
YLDs (Years Lived with Disability)	Afghanistan	Both	50-69 years	Meningococcal meningitis	Blindness and vision impairment	Rate	2017	1.13233	1.76064	0.686186
YLDs (Years Lived with Disability)	Afghanistan	Both	70+ years	Meningococcal meningitis	Blindness and vision impairment	Number	2017	7.08746	10.6911	4.32512
YLDs (Years Lived with Disability)	Afghanistan	Both	70+ years	Meningococcal meningitis	Blindness and vision impairment	Rate	2017	1.54199	2.32603	0.941002
YLDs (Years Lived with Disability)	Afghanistan	Both	Age-standardized	Meningococcal meningitis	Blindness and vision impairment	Rate	2017	0.803046	1.27147	0.475183
YLDs (Years Lived with Disability)	Sri Lanka	Both	1 to 4	Encephalitis	Blindness and vision impairment	Number	2017	0.559472	1.00862	0.277638
YLDs (Years Lived with Disability)	Sri Lanka	Both	1 to 4	Encephalitis	Blindness and vision impairment	Rate	2017	0.0424182	0.0764718	0.02105
YLDs (Years Lived with Disability)	Sri Lanka	Both	All Ages	Encephalitis	Blindness and vision impairment	Number	2017	25.295	46.8143	12.6228
YLDs (Years Lived with Disability)	Sri Lanka	Both	All Ages	Encephalitis	Blindness and vision impairment	Rate	2017	0.117126	0.216769	0.0584486
YLDs (Years Lived with Disability)	Sri Lanka	Both	5-14 years	Encephalitis	Blindness and vision impairment	Number	2017	2.81427	5.36901	1.33363
YLDs (Years Lived with Disability)	Sri Lanka	Both	5-14 years	Encephalitis	Blindness and vision impairment	Rate	2017	0.0791805	0.151059	0.037522
YLDs (Years Lived with Disability)	Sri Lanka	Both	15-49 years	Encephalitis	Blindness and vision impairment	Number	2017	10.8065	21.4035	4.91342
YLDs (Years Lived with Disability)	Sri Lanka	Both	15-49 years	Encephalitis	Blindness and vision impairment	Rate	2017	0.0997737	0.197613	0.0453645
YLDs (Years Lived with Disability)	Sri Lanka	Both	50-69 years	Encephalitis	Blindness and vision impairment	Number	2017	7.90339	14.1254	4.15991
YLDs (Years Lived with Disability)	Sri Lanka	Both	50-69 years	Encephalitis	Blindness and vision impairment	Rate	2017	0.181063	0.323607	0.0953019
YLDs (Years Lived with Disability)	Sri Lanka	Both	70+ years	Encephalitis	Blindness and vision impairment	Number	2017	3.16428	5.53548	1.7029
YLDs (Years Lived with Disability)	Sri Lanka	Both	70+ years	Encephalitis	Blindness and vision impairment	Rate	2017	0.257256	0.450034	0.138445
YLDs (Years Lived with Disability)	Sri Lanka	Both	Age-standardized	Encephalitis	Blindness and vision impairment	Rate	2017	0.110922	0.206472	0.0551646
YLDs (Years Lived with Disability)	Afghanistan	Both	1 to 4	Refraction disorders	Blindness and vision impairment	Number	2017	2996.93	4671.59	1733.22
YLDs (Years Lived with Disability)	Afghanistan	Both	1 to 4	Refraction disorders	Blindness and vision impairment	Rate	2017	65.0269	101.363	37.6072
YLDs (Years Lived with Disability)	Afghanistan	Both	All Ages	Refraction disorders	Blindness and vision impairment	Number	2017	30804.9	45392.8	20196.7
YLDs (Years Lived with Disability)	Afghanistan	Both	All Ages	Refraction disorders	Blindness and vision impairment	Rate	2017	93.7609	138.162	61.4728
YLDs (Years Lived with Disability)	Afghanistan	Both	5-14 years	Refraction disorders	Blindness and vision impairment	Number	2017	8928	14145.2	5349.84
YLDs (Years Lived with Disability)	Afghanistan	Both	5-14 years	Refraction disorders	Blindness and vision impairment	Rate	2017	94.9329	150.408	56.8858
YLDs (Years Lived with Disability)	Afghanistan	Both	15-49 years	Refraction disorders	Blindness and vision impairment	Number	2017	14296.3	21600.5	9255.82
YLDs (Years Lived with Disability)	Afghanistan	Both	15-49 years	Refraction disorders	Blindness and vision impairment	Rate	2017	92.1681	139.259	59.6723
YLDs (Years Lived with Disability)	Afghanistan	Both	50-69 years	Refraction disorders	Blindness and vision impairment	Number	2017	2924.94	4250.85	1895.5
YLDs (Years Lived with Disability)	Afghanistan	Both	50-69 years	Refraction disorders	Blindness and vision impairment	Rate	2017	183.8	267.118	119.111
YLDs (Years Lived with Disability)	Afghanistan	Both	70+ years	Refraction disorders	Blindness and vision impairment	Number	2017	1404.68	2004.83	939.509
YLDs (Years Lived with Disability)	Afghanistan	Both	70+ years	Refraction disorders	Blindness and vision impairment	Rate	2017	305.61	436.184	204.406
YLDs (Years Lived with Disability)	Afghanistan	Both	Age-standardized	Refraction disorders	Blindness and vision impairment	Rate	2017	117.479	168.584	79.3682
YLDs (Years Lived with Disability)	Afghanistan	Both	1 to 4	Near vision loss	Blindness and vision impairment	Number	2017	172.087	337.287	77.0276
YLDs (Years Lived with Disability)	Afghanistan	Both	1 to 4	Near vision loss	Blindness and vision impairment	Rate	2017	3.73393	7.31841	1.67133
YLDs (Years Lived with Disability)	Afghanistan	Both	All Ages	Near vision loss	Blindness and vision impairment	Number	2017	28714.9	52613.3	13676.4
YLDs (Years Lived with Disability)	Afghanistan	Both	All Ages	Near vision loss	Blindness and vision impairment	Rate	2017	87.3995	160.139	41.6268
YLDs (Years Lived with Disability)	Afghanistan	Both	5-14 years	Near vision loss	Blindness and vision impairment	Number	2017	1180.31	2230.25	543.257
YLDs (Years Lived with Disability)	Afghanistan	Both	5-14 years	Near vision loss	Blindness and vision impairment	Rate	2017	12.5505	23.7146	5.77655
YLDs (Years Lived with Disability)	Afghanistan	Both	15-49 years	Near vision loss	Blindness and vision impairment	Number	2017	17080.4	31191.6	8178.12
YLDs (Years Lived with Disability)	Afghanistan	Both	15-49 years	Near vision loss	Blindness and vision impairment	Rate	2017	110.118	201.092	52.7244
YLDs (Years Lived with Disability)	Afghanistan	Both	50-69 years	Near vision loss	Blindness and vision impairment	Number	2017	7523.16	13644.6	3557.74
YLDs (Years Lived with Disability)	Afghanistan	Both	50-69 years	Near vision loss	Blindness and vision impairment	Rate	2017	472.747	857.414	223.564
YLDs (Years Lived with Disability)	Afghanistan	Both	70+ years	Near vision loss	Blindness and vision impairment	Number	2017	2752.22	4965.27	1291.99
YLDs (Years Lived with Disability)	Afghanistan	Both	70+ years	Near vision loss	Blindness and vision impairment	Rate	2017	598.791	1080.28	281.093
YLDs (Years Lived with Disability)	Afghanistan	Both	Age-standardized	Near vision loss	Blindness and vision impairment	Rate	2017	178.589	325.112	85.0096
YLDs (Years Lived with Disability)	Afghanistan	Both	1 to 4	H influenzae type B meningitis	Blindness and vision impairment	Number	2017	2.6813	5.25861	1.07345
YLDs (Years Lived with Disability)	Afghanistan	Both	1 to 4	H influenzae type B meningitis	Blindness and vision impairment	Rate	2017	0.0581785	0.1141	0.0232916
YLDs (Years Lived with Disability)	Afghanistan	Both	All Ages	H influenzae type B meningitis	Blindness and vision impairment	Number	2017	28.9815	57.1071	11.3037
YLDs (Years Lived with Disability)	Afghanistan	Both	All Ages	H influenzae type B meningitis	Blindness and vision impairment	Rate	2017	0.088211	0.173817	0.0344051
YLDs (Years Lived with Disability)	Afghanistan	Both	5-14 years	H influenzae type B meningitis	Blindness and vision impairment	Number	2017	8.16946	16.2867	3.18773
YLDs (Years Lived with Disability)	Afghanistan	Both	5-14 years	H influenzae type B meningitis	Blindness and vision impairment	Rate	2017	0.0868672	0.173179	0.0338957
YLDs (Years Lived with Disability)	Afghanistan	Both	15-49 years	H influenzae type B meningitis	Blindness and vision impairment	Number	2017	15.4877	30.5558	5.9392
YLDs (Years Lived with Disability)	Afghanistan	Both	15-49 years	H influenzae type B meningitis	Blindness and vision impairment	Rate	2017	0.0998495	0.196994	0.0382901
YLDs (Years Lived with Disability)	Afghanistan	Both	50-69 years	H influenzae type B meningitis	Blindness and vision impairment	Number	2017	1.79849	3.45114	0.715657
YLDs (Years Lived with Disability)	Afghanistan	Both	50-69 years	H influenzae type B meningitis	Blindness and vision impairment	Rate	2017	0.113015	0.216866	0.0449711
YLDs (Years Lived with Disability)	Afghanistan	Both	70+ years	H influenzae type B meningitis	Blindness and vision impairment	Number	2017	0.589099	1.11677	0.247694
YLDs (Years Lived with Disability)	Afghanistan	Both	70+ years	H influenzae type B meningitis	Blindness and vision impairment	Rate	2017	0.128168	0.242972	0.0538899
YLDs (Years Lived with Disability)	Afghanistan	Both	Age-standardized	H influenzae type B meningitis	Blindness and vision impairment	Rate	2017	0.0969053	0.189459	0.0379209
YLDs (Years Lived with Disability)	Afghanistan	Both	1 to 4	Malaria	Blindness and vision impairment	Number	2017	0.148508	0.239213	0.0793194
YLDs (Years Lived with Disability)	Afghanistan	Both	1 to 4	Malaria	Blindness and vision impairment	Rate	2017	0.00322231	0.00519041	0.00172106
YLDs (Years Lived with Disability)	Afghanistan	Both	All Ages	Malaria	Blindness and vision impairment	Number	2017	11.2791	16.4613	7.40007
YLDs (Years Lived with Disability)	Afghanistan	Both	All Ages	Malaria	Blindness and vision impairment	Rate	2017	0.0343303	0.0501033	0.0225236
YLDs (Years Lived with Disability)	Afghanistan	Both	5-14 years	Malaria	Blindness and vision impairment	Number	2017	2.29989	3.57733	1.37893
YLDs (Years Lived with Disability)	Afghanistan	Both	5-14 years	Malaria	Blindness and vision impairment	Rate	2017	0.0244552	0.0380383	0.0146624
YLDs (Years Lived with Disability)	Afghanistan	Both	15-49 years	Malaria	Blindness and vision impairment	Number	2017	8.06741	11.7254	5.42408
YLDs (Years Lived with Disability)	Afghanistan	Both	15-49 years	Malaria	Blindness and vision impairment	Rate	2017	0.0520106	0.0755937	0.0349691
YLDs (Years Lived with Disability)	Afghanistan	Both	50-69 years	Malaria	Blindness and vision impairment	Number	2017	0.715599	1.05435	0.476501
YLDs (Years Lived with Disability)	Afghanistan	Both	50-69 years	Malaria	Blindness and vision impairment	Rate	2017	0.0449674	0.0662541	0.0299428
YLDs (Years Lived with Disability)	Afghanistan	Both	70+ years	Malaria	Blindness and vision impairment	Number	2017	0.0457609	0.0695195	0.0288564
YLDs (Years Lived with Disability)	Afghanistan	Both	70+ years	Malaria	Blindness and vision impairment	Rate	2017	0.00995604	0.0151251	0.00627818
YLDs (Years Lived with Disability)	Afghanistan	Both	Age-standardized	Malaria	Blindness and vision impairment	Rate	2017	0.0386666	0.0563832	0.0256244
YLDs (Years Lived with Disability)	Sri Lanka	Both	1 to 4	All causes	Blindness and vision impairment	Number	2017	1157.29	1842.3	693.062
YLDs (Years Lived with Disability)	Sri Lanka	Both	1 to 4	All causes	Blindness and vision impairment	Rate	2017	87.7435	139.68	52.5467
YLDs (Years Lived with Disability)	Sri Lanka	Both	1 to 4	Pneumococcal meningitis	Blindness and vision impairment	Number	2017	2.04958	3.87552	0.960912
YLDs (Years Lived with Disability)	Sri Lanka	Both	1 to 4	Pneumococcal meningitis	Blindness and vision impairment	Rate	2017	0.155396	0.293835	0.0728547
YLDs (Years Lived with Disability)	Sri Lanka	Both	All Ages	Pneumococcal meningitis	Blindness and vision impairment	Number	2017	84.6876	147.41	46.3278
YLDs (Years Lived with Disability)	Sri Lanka	Both	All Ages	Pneumococcal meningitis	Blindness and vision impairment	Rate	2017	0.392137	0.682566	0.214516
YLDs (Years Lived with Disability)	Sri Lanka	Both	5-14 years	Pneumococcal meningitis	Blindness and vision impairment	Number	2017	10.0172	18.8082	4.72192
YLDs (Years Lived with Disability)	Sri Lanka	Both	5-14 years	Pneumococcal meningitis	Blindness and vision impairment	Rate	2017	0.281838	0.529176	0.132853
YLDs (Years Lived with Disability)	Sri Lanka	Both	15-49 years	Pneumococcal meningitis	Blindness and vision impairment	Number	2017	38.5628	69.6775	19.7648
YLDs (Years Lived with Disability)	Sri Lanka	Both	15-49 years	Pneumococcal meningitis	Blindness and vision impairment	Rate	2017	0.356041	0.643317	0.182484
YLDs (Years Lived with Disability)	Sri Lanka	Both	50-69 years	Pneumococcal meningitis	Blindness and vision impairment	Number	2017	25.3096	43.9373	13.8623
YLDs (Years Lived with Disability)	Sri Lanka	Both	50-69 years	Pneumococcal meningitis	Blindness and vision impairment	Rate	2017	0.579834	1.00659	0.317579
YLDs (Years Lived with Disability)	Sri Lanka	Both	70+ years	Pneumococcal meningitis	Blindness and vision impairment	Number	2017	8.60878	14.8318	4.94616
YLDs (Years Lived with Disability)	Sri Lanka	Both	70+ years	Pneumococcal meningitis	Blindness and vision impairment	Rate	2017	0.699893	1.20582	0.402122
YLDs (Years Lived with Disability)	Sri Lanka	Both	Age-standardized	Pneumococcal meningitis	Blindness and vision impairment	Rate	2017	0.372504	0.648088	0.202765
YLDs (Years Lived with Disability)	Sri Lanka	Both	1 to 4	Other meningitis	Blindness and vision impairment	Number	2017	3.82915	7.09739	1.91487
YLDs (Years Lived with Disability)	Sri Lanka	Both	1 to 4	Other meningitis	Blindness and vision impairment	Rate	2017	0.290319	0.538112	0.145182
YLDs (Years Lived with Disability)	Sri Lanka	Both	All Ages	Other meningitis	Blindness and vision impairment	Number	2017	75.2715	130.352	41.463
YLDs (Years Lived with Disability)	Sri Lanka	Both	All Ages	Other meningitis	Blindness and vision impairment	Rate	2017	0.348537	0.60358	0.19199
YLDs (Years Lived with Disability)	Sri Lanka	Both	5-14 years	Other meningitis	Blindness and vision impairment	Number	2017	11.2929	20.2627	5.69018
YLDs (Years Lived with Disability)	Sri Lanka	Both	5-14 years	Other meningitis	Blindness and vision impairment	Rate	2017	0.31773	0.570099	0.160095
YLDs (Years Lived with Disability)	Sri Lanka	Both	15-49 years	Other meningitis	Blindness and vision impairment	Number	2017	31.8174	56.867	16.0069
YLDs (Years Lived with Disability)	Sri Lanka	Both	15-49 years	Other meningitis	Blindness and vision impairment	Rate	2017	0.293763	0.52504	0.147788
YLDs (Years Lived with Disability)	Sri Lanka	Both	50-69 years	Other meningitis	Blindness and vision impairment	Number	2017	21.0247	34.8332	11.4237
YLDs (Years Lived with Disability)	Sri Lanka	Both	50-69 years	Other meningitis	Blindness and vision impairment	Rate	2017	0.481667	0.798015	0.261712
YLDs (Years Lived with Disability)	Sri Lanka	Both	70+ years	Other meningitis	Blindness and vision impairment	Number	2017	6.78719	11.5101	3.8431
YLDs (Years Lived with Disability)	Sri Lanka	Both	70+ years	Other meningitis	Blindness and vision impairment	Rate	2017	0.551797	0.935769	0.312444
YLDs (Years Lived with Disability)	Sri Lanka	Both	Age-standardized	Other meningitis	Blindness and vision impairment	Rate	2017	0.338414	0.587895	0.185438
YLDs (Years Lived with Disability)	Sri Lanka	Both	1 to 4	Neonatal preterm birth	Blindness and vision impairment	Number	2017	81.5614	135.531	38.8342
YLDs (Years Lived with Disability)	Sri Lanka	Both	1 to 4	Neonatal preterm birth	Blindness and vision impairment	Rate	2017	6.18385	10.2757	2.94434
YLDs (Years Lived with Disability)	Sri Lanka	Both	All Ages	Neonatal preterm birth	Blindness and vision impairment	Number	2017	1995.84	2818.99	1375.11
YLDs (Years Lived with Disability)	Sri Lanka	Both	All Ages	Neonatal preterm birth	Blindness and vision impairment	Rate	2017	9.24151	13.053	6.36732
YLDs (Years Lived with Disability)	Sri Lanka	Both	5-14 years	Neonatal preterm birth	Blindness and vision impairment	Number	2017	234.403	367.297	131.392
YLDs (Years Lived with Disability)	Sri Lanka	Both	5-14 years	Neonatal preterm birth	Blindness and vision impairment	Rate	2017	6.59502	10.334	3.69677
YLDs (Years Lived with Disability)	Sri Lanka	Both	15-49 years	Neonatal preterm birth	Blindness and vision impairment	Number	2017	1041.36	1454.91	710.728
YLDs (Years Lived with Disability)	Sri Lanka	Both	15-49 years	Neonatal preterm birth	Blindness and vision impairment	Rate	2017	9.61468	13.4329	6.56199
YLDs (Years Lived with Disability)	Sri Lanka	Both	50-69 years	Neonatal preterm birth	Blindness and vision impairment	Number	2017	546.344	763.098	373.281
YLDs (Years Lived with Disability)	Sri Lanka	Both	50-69 years	Neonatal preterm birth	Blindness and vision impairment	Rate	2017	12.5165	17.4823	8.55172
YLDs (Years Lived with Disability)	Sri Lanka	Both	70+ years	Neonatal preterm birth	Blindness and vision impairment	Number	2017	75.4987	114.028	46.6695
YLDs (Years Lived with Disability)	Sri Lanka	Both	70+ years	Neonatal preterm birth	Blindness and vision impairment	Rate	2017	6.13803	9.27043	3.79422
YLDs (Years Lived with Disability)	Sri Lanka	Both	Age-standardized	Neonatal preterm birth	Blindness and vision impairment	Rate	2017	8.85404	12.5555	6.04999
YLDs (Years Lived with Disability)	Sri Lanka	Both	1 to 4	Neonatal encephalopathy due to birth asphyxia and trauma	Blindness and vision impairment	Number	2017	6.27782	11.7992	2.82646
YLDs (Years Lived with Disability)	Sri Lanka	Both	1 to 4	Neonatal encephalopathy due to birth asphyxia and trauma	Blindness and vision impairment	Rate	2017	0.475973	0.894596	0.214297
YLDs (Years Lived with Disability)	Sri Lanka	Both	All Ages	Neonatal encephalopathy due to birth asphyxia and trauma	Blindness and vision impairment	Number	2017	463.971	760.764	252.569
YLDs (Years Lived with Disability)	Sri Lanka	Both	All Ages	Neonatal encephalopathy due to birth asphyxia and trauma	Blindness and vision impairment	Rate	2017	2.14837	3.52264	1.16949
YLDs (Years Lived with Disability)	Sri Lanka	Both	5-14 years	Neonatal encephalopathy due to birth asphyxia and trauma	Blindness and vision impairment	Number	2017	22.9214	40.6259	10.7286
YLDs (Years Lived with Disability)	Sri Lanka	Both	5-14 years	Neonatal encephalopathy due to birth asphyxia and trauma	Blindness and vision impairment	Rate	2017	0.644902	1.14302	0.301854
YLDs (Years Lived with Disability)	Sri Lanka	Both	15-49 years	Neonatal encephalopathy due to birth asphyxia and trauma	Blindness and vision impairment	Number	2017	220.502	368.101	119.617
YLDs (Years Lived with Disability)	Sri Lanka	Both	15-49 years	Neonatal encephalopathy due to birth asphyxia and trauma	Blindness and vision impairment	Rate	2017	2.03584	3.39859	1.1044
YLDs (Years Lived with Disability)	Sri Lanka	Both	50-69 years	Neonatal encephalopathy due to birth asphyxia and trauma	Blindness and vision impairment	Number	2017	201.285	333.769	105.327
YLDs (Years Lived with Disability)	Sri Lanka	Both	50-69 years	Neonatal encephalopathy due to birth asphyxia and trauma	Blindness and vision impairment	Rate	2017	4.61135	7.64652	2.413
YLDs (Years Lived with Disability)	Sri Lanka	Both	70+ years	Neonatal encephalopathy due to birth asphyxia and trauma	Blindness and vision impairment	Number	2017	12.1094	21.017	5.63481
YLDs (Years Lived with Disability)	Sri Lanka	Both	70+ years	Neonatal encephalopathy due to birth asphyxia and trauma	Blindness and vision impairment	Rate	2017	0.984489	1.70868	0.45811
YLDs (Years Lived with Disability)	Sri Lanka	Both	Age-standardized	Neonatal encephalopathy due to birth asphyxia and trauma	Blindness and vision impairment	Rate	2017	1.90944	3.13573	1.05169
YLDs (Years Lived with Disability)	Sri Lanka	Both	1 to 4	Neonatal sepsis and other neonatal infections	Blindness and vision impairment	Number	2017	2.77525	5.77656	1.01173
YLDs (Years Lived with Disability)	Sri Lanka	Both	1 to 4	Neonatal sepsis and other neonatal infections	Blindness and vision impairment	Rate	2017	0.210415	0.437969	0.0767078
YLDs (Years Lived with Disability)	Afghanistan	Both	1 to 4	Hemolytic disease and other neonatal jaundice	Blindness and vision impairment	Number	2017	100.15	136.533	70.0513
YLDs (Years Lived with Disability)	Afghanistan	Both	1 to 4	Hemolytic disease and other neonatal jaundice	Blindness and vision impairment	Rate	2017	2.17304	2.96248	1.51996
YLDs (Years Lived with Disability)	Afghanistan	Both	All Ages	Hemolytic disease and other neonatal jaundice	Blindness and vision impairment	Number	2017	1157.7	1463.91	867.11
YLDs (Years Lived with Disability)	Afghanistan	Both	All Ages	Hemolytic disease and other neonatal jaundice	Blindness and vision impairment	Rate	2017	3.52368	4.45571	2.63922
YLDs (Years Lived with Disability)	Afghanistan	Both	5-14 years	Hemolytic disease and other neonatal jaundice	Blindness and vision impairment	Number	2017	281.129	369.876	199.666
YLDs (Years Lived with Disability)	Afghanistan	Both	5-14 years	Hemolytic disease and other neonatal jaundice	Blindness and vision impairment	Rate	2017	2.98929	3.93295	2.12308
YLDs (Years Lived with Disability)	Afghanistan	Both	15-49 years	Hemolytic disease and other neonatal jaundice	Blindness and vision impairment	Number	2017	687.169	865.772	527.509
YLDs (Years Lived with Disability)	Afghanistan	Both	15-49 years	Hemolytic disease and other neonatal jaundice	Blindness and vision impairment	Rate	2017	4.43019	5.58164	3.40085
YLDs (Years Lived with Disability)	Afghanistan	Both	50-69 years	Hemolytic disease and other neonatal jaundice	Blindness and vision impairment	Number	2017	66.2531	83.6458	50.0716
YLDs (Years Lived with Disability)	Afghanistan	Both	50-69 years	Hemolytic disease and other neonatal jaundice	Blindness and vision impairment	Rate	2017	4.16327	5.25621	3.14644
YLDs (Years Lived with Disability)	Afghanistan	Both	70+ years	Hemolytic disease and other neonatal jaundice	Blindness and vision impairment	Number	2017	5.50632	7.05276	4.12791
YLDs (Years Lived with Disability)	Afghanistan	Both	70+ years	Hemolytic disease and other neonatal jaundice	Blindness and vision impairment	Rate	2017	1.19799	1.53444	0.898094
YLDs (Years Lived with Disability)	Afghanistan	Both	Age-standardized	Hemolytic disease and other neonatal jaundice	Blindness and vision impairment	Rate	2017	3.72296	4.68365	2.83923
YLDs (Years Lived with Disability)	Afghanistan	Both	1 to 4	Vitamin A deficiency	Blindness and vision impairment	Number	2017	1280.66	2102.91	719.492
YLDs (Years Lived with Disability)	Afghanistan	Both	1 to 4	Vitamin A deficiency	Blindness and vision impairment	Rate	2017	27.7875	45.6286	15.6114
YLDs (Years Lived with Disability)	Afghanistan	Both	1 to 4	Other meningitis	Blindness and vision impairment	Number	2017	40.5823	67.6287	21.4217
YLDs (Years Lived with Disability)	Afghanistan	Both	1 to 4	Other meningitis	Blindness and vision impairment	Rate	2017	0.880548	1.4674	0.464804
YLDs (Years Lived with Disability)	Afghanistan	Both	All Ages	Other meningitis	Blindness and vision impairment	Number	2017	282.341	436.828	174.191
YLDs (Years Lived with Disability)	Afghanistan	Both	All Ages	Other meningitis	Blindness and vision impairment	Rate	2017	0.859362	1.32957	0.530186
YLDs (Years Lived with Disability)	Afghanistan	Both	5-14 years	Other meningitis	Blindness and vision impairment	Number	2017	75.7408	128.818	41.6108
YLDs (Years Lived with Disability)	Afghanistan	Both	5-14 years	Other meningitis	Blindness and vision impairment	Rate	2017	0.805365	1.36974	0.442454
YLDs (Years Lived with Disability)	Afghanistan	Both	15-49 years	Other meningitis	Blindness and vision impairment	Number	2017	132.97	206.874	76.4457
YLDs (Years Lived with Disability)	Afghanistan	Both	15-49 years	Other meningitis	Blindness and vision impairment	Rate	2017	0.857261	1.33372	0.492846
YLDs (Years Lived with Disability)	Afghanistan	Both	50-69 years	Other meningitis	Blindness and vision impairment	Number	2017	18.9038	28.6363	11.8706
YLDs (Years Lived with Disability)	Afghanistan	Both	50-69 years	Other meningitis	Blindness and vision impairment	Rate	2017	1.1879	1.79947	0.745933
YLDs (Years Lived with Disability)	Afghanistan	Both	70+ years	Other meningitis	Blindness and vision impairment	Number	2017	6.93451	10.8038	4.28031
YLDs (Years Lived with Disability)	Afghanistan	Both	70+ years	Other meningitis	Blindness and vision impairment	Rate	2017	1.50872	2.35054	0.931252
YLDs (Years Lived with Disability)	Afghanistan	Both	Age-standardized	Other meningitis	Blindness and vision impairment	Rate	2017	0.946556	1.45533	0.587253
YLDs (Years Lived with Disability)	Afghanistan	Both	1 to 4	Neonatal sepsis and other neonatal infections	Blindness and vision impairment	Number	2017	82.6752	163.585	32.0404
YLDs (Years Lived with Disability)	Afghanistan	Both	1 to 4	Neonatal sepsis and other neonatal infections	Blindness and vision impairment	Rate	2017	1.79387	3.54944	0.695208
YLDs (Years Lived with Disability)	Afghanistan	Both	All Ages	Neonatal sepsis and other neonatal infections	Blindness and vision impairment	Number	2017	973.443	1928.81	361.501
YLDs (Years Lived with Disability)	Afghanistan	Both	All Ages	Neonatal sepsis and other neonatal infections	Blindness and vision impairment	Rate	2017	2.96287	5.87071	1.1003
YLDs (Years Lived with Disability)	Afghanistan	Both	5-14 years	Neonatal sepsis and other neonatal infections	Blindness and vision impairment	Number	2017	233.003	461.468	88.2475
YLDs (Years Lived with Disability)	Afghanistan	Both	5-14 years	Neonatal sepsis and other neonatal infections	Blindness and vision impairment	Rate	2017	2.47756	4.90686	0.93835
YLDs (Years Lived with Disability)	Afghanistan	Both	15-49 years	Neonatal sepsis and other neonatal infections	Blindness and vision impairment	Number	2017	597.858	1214.03	217.585
YLDs (Years Lived with Disability)	Afghanistan	Both	15-49 years	Neonatal sepsis and other neonatal infections	Blindness and vision impairment	Rate	2017	3.85439	7.82686	1.40277
YLDs (Years Lived with Disability)	Afghanistan	Both	50-69 years	Neonatal sepsis and other neonatal infections	Blindness and vision impairment	Number	2017	43.679	96.5401	14.6656
YLDs (Years Lived with Disability)	Afghanistan	Both	50-69 years	Neonatal sepsis and other neonatal infections	Blindness and vision impairment	Rate	2017	2.74474	6.06647	0.921568
YLDs (Years Lived with Disability)	Afghanistan	Both	70+ years	Neonatal sepsis and other neonatal infections	Blindness and vision impairment	Number	2017	1.10098	2.75086	0.335876
YLDs (Years Lived with Disability)	Afghanistan	Both	70+ years	Neonatal sepsis and other neonatal infections	Blindness and vision impairment	Rate	2017	0.239536	0.598495	0.0730752
YLDs (Years Lived with Disability)	Afghanistan	Both	Age-standardized	Neonatal sepsis and other neonatal infections	Blindness and vision impairment	Rate	2017	3.01415	6.12997	1.08846
YLDs (Years Lived with Disability)	Afghanistan	Both	1 to 4	All causes	Blindness and vision impairment	Number	2017	6069.04	8637.46	4023.81
YLDs (Years Lived with Disability)	Afghanistan	Both	1 to 4	All causes	Blindness and vision impairment	Rate	2017	131.685	187.414	87.3081
YLDs (Years Lived with Disability)	Afghanistan	Both	All Ages	All causes	Blindness and vision impairment	Number	2017	108686	154679	75024.7
YLDs (Years Lived with Disability)	Afghanistan	Both	All Ages	All causes	Blindness and vision impairment	Rate	2017	330.808	470.798	228.353
YLDs (Years Lived with Disability)	Afghanistan	Both	5-14 years	All causes	Blindness and vision impairment	Number	2017	14932.1	22299.1	9869.64
YLDs (Years Lived with Disability)	Afghanistan	Both	5-14 years	All causes	Blindness and vision impairment	Rate	2017	158.776	237.11	104.945
YLDs (Years Lived with Disability)	Afghanistan	Both	15-49 years	All causes	Blindness and vision impairment	Number	2017	48336.3	72058.3	32592.9
YLDs (Years Lived with Disability)	Afghanistan	Both	15-49 years	All causes	Blindness and vision impairment	Rate	2017	311.624	464.561	210.127
YLDs (Years Lived with Disability)	Afghanistan	Both	50-69 years	All causes	Blindness and vision impairment	Number	2017	22159	31554.6	15296
YLDs (Years Lived with Disability)	Afghanistan	Both	50-69 years	All causes	Blindness and vision impairment	Rate	2017	1392.44	1982.86	961.185
YLDs (Years Lived with Disability)	Afghanistan	Both	70+ years	All causes	Blindness and vision impairment	Number	2017	15938.1	21313.7	11302.6
YLDs (Years Lived with Disability)	Afghanistan	Both	70+ years	All causes	Blindness and vision impairment	Rate	2017	3467.59	4637.14	2459.06
YLDs (Years Lived with Disability)	Afghanistan	Both	Age-standardized	All causes	Blindness and vision impairment	Rate	2017	662.069	923.342	462.582
YLDs (Years Lived with Disability)	Afghanistan	Both	1 to 4	Encephalitis	Blindness and vision impairment	Number	2017	13.757	22.3835	7.7445
YLDs (Years Lived with Disability)	Afghanistan	Both	1 to 4	Encephalitis	Blindness and vision impairment	Rate	2017	0.298498	0.485673	0.168039
YLDs (Years Lived with Disability)	Afghanistan	Both	All Ages	Encephalitis	Blindness and vision impairment	Number	2017	334.152	525.324	199.099
YLDs (Years Lived with Disability)	Afghanistan	Both	All Ages	Encephalitis	Blindness and vision impairment	Rate	2017	1.01706	1.59893	0.605997
YLDs (Years Lived with Disability)	Afghanistan	Both	5-14 years	Encephalitis	Blindness and vision impairment	Number	2017	59.7403	99.8318	32.0175
YLDs (Years Lived with Disability)	Afghanistan	Both	5-14 years	Encephalitis	Blindness and vision impairment	Rate	2017	0.635229	1.06153	0.340448
YLDs (Years Lived with Disability)	Afghanistan	Both	15-49 years	Encephalitis	Blindness and vision impairment	Number	2017	199.905	321.798	116.483
YLDs (Years Lived with Disability)	Afghanistan	Both	15-49 years	Encephalitis	Blindness and vision impairment	Rate	2017	1.28879	2.07463	0.750965
YLDs (Years Lived with Disability)	Afghanistan	Both	50-69 years	Encephalitis	Blindness and vision impairment	Number	2017	41.8	62.7615	25.45
YLDs (Years Lived with Disability)	Afghanistan	Both	50-69 years	Encephalitis	Blindness and vision impairment	Rate	2017	2.62667	3.94386	1.59925
YLDs (Years Lived with Disability)	Afghanistan	Both	70+ years	Encephalitis	Blindness and vision impairment	Number	2017	17.6381	26.0031	10.8162
YLDs (Years Lived with Disability)	Afghanistan	Both	70+ years	Encephalitis	Blindness and vision impairment	Rate	2017	3.83746	5.6574	2.35324
YLDs (Years Lived with Disability)	Afghanistan	Both	Age-standardized	Encephalitis	Blindness and vision impairment	Rate	2017	1.47744	2.25355	0.897879
YLDs (Years Lived with Disability)	India	Both	1 to 4	Refraction disorders	Blindness and vision impairment	Number	2017	66871.4	103819	40461
YLDs (Years Lived with Disability)	India	Both	1 to 4	Refraction disorders	Blindness and vision impairment	Rate	2017	63.5983	98.7369	38.4806
YLDs (Years Lived with Disability)	India	Both	All Ages	Refraction disorders	Blindness and vision impairment	Number	2017	2.33318e+06	3.32098e+06	1.57091e+06
YLDs (Years Lived with Disability)	India	Both	All Ages	Refraction disorders	Blindness and vision impairment	Rate	2017	169.003	240.553	113.788
YLDs (Years Lived with Disability)	India	Both	5-14 years	Refraction disorders	Blindness and vision impairment	Number	2017	226573	354411	137612
YLDs (Years Lived with Disability)	India	Both	5-14 years	Refraction disorders	Blindness and vision impairment	Rate	2017	84.6271	132.376	51.3994
YLDs (Years Lived with Disability)	India	Both	15-49 years	Refraction disorders	Blindness and vision impairment	Number	2017	923081	1.31719e+06	617359
YLDs (Years Lived with Disability)	India	Both	15-49 years	Refraction disorders	Blindness and vision impairment	Rate	2017	123.968	176.896	82.9101
YLDs (Years Lived with Disability)	India	Both	50-69 years	Refraction disorders	Blindness and vision impairment	Number	2017	779799	1.1429e+06	513494
YLDs (Years Lived with Disability)	India	Both	50-69 years	Refraction disorders	Blindness and vision impairment	Rate	2017	415.576	609.081	273.655
YLDs (Years Lived with Disability)	India	Both	70+ years	Refraction disorders	Blindness and vision impairment	Number	2017	331076	464278	229420
YLDs (Years Lived with Disability)	India	Both	70+ years	Refraction disorders	Blindness and vision impairment	Rate	2017	646.084	906.023	447.706
YLDs (Years Lived with Disability)	India	Both	Age-standardized	Refraction disorders	Blindness and vision impairment	Rate	2017	187.036	265.052	126.45
YLDs (Years Lived with Disability)	India	Both	1 to 4	Near vision loss	Blindness and vision impairment	Number	2017	5116.53	9456.88	2392.47
YLDs (Years Lived with Disability)	India	Both	1 to 4	Near vision loss	Blindness and vision impairment	Rate	2017	4.86609	8.994	2.27537
YLDs (Years Lived with Disability)	India	Both	All Ages	Near vision loss	Blindness and vision impairment	Number	2017	2.48434e+06	4.54516e+06	1.17891e+06
YLDs (Years Lived with Disability)	India	Both	All Ages	Near vision loss	Blindness and vision impairment	Rate	2017	179.952	329.226	85.3936
YLDs (Years Lived with Disability)	India	Both	5-14 years	Near vision loss	Blindness and vision impairment	Number	2017	44103.4	82839	20524.7
YLDs (Years Lived with Disability)	India	Both	5-14 years	Near vision loss	Blindness and vision impairment	Rate	2017	16.473	30.9411	7.66617
YLDs (Years Lived with Disability)	India	Both	15-49 years	Near vision loss	Blindness and vision impairment	Number	2017	1.09334e+06	1.99957e+06	518409
YLDs (Years Lived with Disability)	India	Both	15-49 years	Near vision loss	Blindness and vision impairment	Rate	2017	146.833	268.539	69.6213
YLDs (Years Lived with Disability)	India	Both	50-69 years	Near vision loss	Blindness and vision impairment	Number	2017	1.01775e+06	1.84761e+06	488352
YLDs (Years Lived with Disability)	India	Both	50-69 years	Near vision loss	Blindness and vision impairment	Rate	2017	542.387	984.643	260.256
YLDs (Years Lived with Disability)	India	Both	70+ years	Near vision loss	Blindness and vision impairment	Number	2017	323874	591002	153756
YLDs (Years Lived with Disability)	India	Both	70+ years	Near vision loss	Blindness and vision impairment	Rate	2017	632.028	1153.32	300.05
YLDs (Years Lived with Disability)	India	Both	Age-standardized	Near vision loss	Blindness and vision impairment	Rate	2017	201.645	369.679	95.6548
YLDs (Years Lived with Disability)	Afghanistan	Both	All Ages	Vitamin A deficiency	Blindness and vision impairment	Number	2017	3879.38	5913.46	2337.85
YLDs (Years Lived with Disability)	Afghanistan	Both	All Ages	Vitamin A deficiency	Blindness and vision impairment	Rate	2017	11.8077	17.9988	7.11571
YLDs (Years Lived with Disability)	Afghanistan	Both	5-14 years	Vitamin A deficiency	Blindness and vision impairment	Number	2017	1112.07	1818.76	594.394
YLDs (Years Lived with Disability)	Afghanistan	Both	5-14 years	Vitamin A deficiency	Blindness and vision impairment	Rate	2017	11.8248	19.3391	6.32029
YLDs (Years Lived with Disability)	Afghanistan	Both	15-49 years	Vitamin A deficiency	Blindness and vision impairment	Number	2017	920.857	1418.78	539.11
YLDs (Years Lived with Disability)	Afghanistan	Both	15-49 years	Vitamin A deficiency	Blindness and vision impairment	Rate	2017	5.93677	9.14692	3.47564
YLDs (Years Lived with Disability)	Afghanistan	Both	50-69 years	Vitamin A deficiency	Blindness and vision impairment	Number	2017	59.4554	101.15	32.0299
YLDs (Years Lived with Disability)	Afghanistan	Both	50-69 years	Vitamin A deficiency	Blindness and vision impairment	Rate	2017	3.73611	6.35615	2.01272
YLDs (Years Lived with Disability)	Afghanistan	Both	70+ years	Vitamin A deficiency	Blindness and vision impairment	Number	2017	12.1025	20.1263	6.05928
YLDs (Years Lived with Disability)	Afghanistan	Both	70+ years	Vitamin A deficiency	Blindness and vision impairment	Rate	2017	2.6331	4.3788	1.3183
YLDs (Years Lived with Disability)	Afghanistan	Both	Age-standardized	Vitamin A deficiency	Blindness and vision impairment	Rate	2017	8.77935	13.1385	5.54297
YLDs (Years Lived with Disability)	Nepal	Both	1 to 4	Onchocerciasis	Blindness and vision impairment	Number	2017	0	0	0
YLDs (Years Lived with Disability)	Nepal	Both	1 to 4	Onchocerciasis	Blindness and vision impairment	Rate	2017	0	0	0
YLDs (Years Lived with Disability)	Nepal	Both	All Ages	Onchocerciasis	Blindness and vision impairment	Number	2017	0	0	0
YLDs (Years Lived with Disability)	Nepal	Both	All Ages	Onchocerciasis	Blindness and vision impairment	Rate	2017	0	0	0
YLDs (Years Lived with Disability)	Nepal	Both	5-14 years	Onchocerciasis	Blindness and vision impairment	Number	2017	0	0	0
YLDs (Years Lived with Disability)	Nepal	Both	5-14 years	Onchocerciasis	Blindness and vision impairment	Rate	2017	0	0	0
YLDs (Years Lived with Disability)	Nepal	Both	15-49 years	Onchocerciasis	Blindness and vision impairment	Number	2017	0	0	0
YLDs (Years Lived with Disability)	Nepal	Both	15-49 years	Onchocerciasis	Blindness and vision impairment	Rate	2017	0	0	0
YLDs (Years Lived with Disability)	Nepal	Both	50-69 years	Onchocerciasis	Blindness and vision impairment	Number	2017	0	0	0
YLDs (Years Lived with Disability)	Nepal	Both	50-69 years	Onchocerciasis	Blindness and vision impairment	Rate	2017	0	0	0
YLDs (Years Lived with Disability)	Nepal	Both	70+ years	Onchocerciasis	Blindness and vision impairment	Number	2017	0	0	0
YLDs (Years Lived with Disability)	Nepal	Both	70+ years	Onchocerciasis	Blindness and vision impairment	Rate	2017	0	0	0
YLDs (Years Lived with Disability)	Nepal	Both	Age-standardized	Onchocerciasis	Blindness and vision impairment	Rate	2017	0	0	0
YLDs (Years Lived with Disability)	Nepal	Both	1 to 4	Trachoma	Blindness and vision impairment	Number	2017	0	0	0
YLDs (Years Lived with Disability)	Nepal	Both	1 to 4	Trachoma	Blindness and vision impairment	Rate	2017	0	0	0
YLDs (Years Lived with Disability)	Nepal	Both	All Ages	Trachoma	Blindness and vision impairment	Number	2017	2492.37	3884.2	1471.73
YLDs (Years Lived with Disability)	Nepal	Both	All Ages	Trachoma	Blindness and vision impairment	Rate	2017	8.33805	12.9943	4.92358
YLDs (Years Lived with Disability)	Nepal	Both	5-14 years	Trachoma	Blindness and vision impairment	Number	2017	0	0	0
YLDs (Years Lived with Disability)	Nepal	Both	5-14 years	Trachoma	Blindness and vision impairment	Rate	2017	0	0	0
YLDs (Years Lived with Disability)	Nepal	Both	15-49 years	Trachoma	Blindness and vision impairment	Number	2017	103.167	236.799	33.4005
YLDs (Years Lived with Disability)	Nepal	Both	15-49 years	Trachoma	Blindness and vision impairment	Rate	2017	0.657161	1.50838	0.212757
YLDs (Years Lived with Disability)	Nepal	Both	50-69 years	Trachoma	Blindness and vision impairment	Number	2017	1051.39	1827.03	577.317
YLDs (Years Lived with Disability)	Nepal	Both	50-69 years	Trachoma	Blindness and vision impairment	Rate	2017	28.2149	49.0298	15.4928
YLDs (Years Lived with Disability)	Nepal	Both	70+ years	Trachoma	Blindness and vision impairment	Number	2017	1337.82	2410.38	699.421
YLDs (Years Lived with Disability)	Nepal	Both	70+ years	Trachoma	Blindness and vision impairment	Rate	2017	130.286	234.741	68.1147
YLDs (Years Lived with Disability)	Nepal	Both	Age-standardized	Trachoma	Blindness and vision impairment	Rate	2017	12.8622	20.3043	7.55248
YLDs (Years Lived with Disability)	Bangladesh	Both	1 to 4	Malaria	Blindness and vision impairment	Number	2017	0.345954	0.55217	0.199332
YLDs (Years Lived with Disability)	Bangladesh	Both	1 to 4	Malaria	Blindness and vision impairment	Rate	2017	0.00294023	0.00469284	0.0016941
YLDs (Years Lived with Disability)	Bangladesh	Both	All Ages	Malaria	Blindness and vision impairment	Number	2017	86.7596	118.8	60.6222
YLDs (Years Lived with Disability)	Bangladesh	Both	All Ages	Malaria	Blindness and vision impairment	Rate	2017	0.0552676	0.0756782	0.0386175
YLDs (Years Lived with Disability)	Bangladesh	Both	5-14 years	Malaria	Blindness and vision impairment	Number	2017	6.92819	10.3843	4.26995
YLDs (Years Lived with Disability)	Bangladesh	Both	5-14 years	Malaria	Blindness and vision impairment	Rate	2017	0.0218686	0.0327778	0.013478
YLDs (Years Lived with Disability)	Bangladesh	Both	15-49 years	Malaria	Blindness and vision impairment	Number	2017	60.2275	82.704	41.798
YLDs (Years Lived with Disability)	Bangladesh	Both	15-49 years	Malaria	Blindness and vision impairment	Rate	2017	0.0716675	0.0984132	0.0497374
YLDs (Years Lived with Disability)	Bangladesh	Both	50-69 years	Malaria	Blindness and vision impairment	Number	2017	17.8996	24.2989	12.9974
YLDs (Years Lived with Disability)	Bangladesh	Both	50-69 years	Malaria	Blindness and vision impairment	Rate	2017	0.0873639	0.118598	0.0634373
YLDs (Years Lived with Disability)	Bangladesh	Both	70+ years	Malaria	Blindness and vision impairment	Number	2017	1.35286	1.91126	0.90753
YLDs (Years Lived with Disability)	Bangladesh	Both	70+ years	Malaria	Blindness and vision impairment	Rate	2017	0.0218913	0.0309272	0.0146852
YLDs (Years Lived with Disability)	Bangladesh	Both	Age-standardized	Malaria	Blindness and vision impairment	Rate	2017	0.0554067	0.0756218	0.038899
YLDs (Years Lived with Disability)	Nepal	Both	1 to 4	All causes	Blindness and vision impairment	Number	2017	2285.21	3235.73	1537.74
YLDs (Years Lived with Disability)	Nepal	Both	1 to 4	All causes	Blindness and vision impairment	Rate	2017	93.4563	132.329	62.8875
YLDs (Years Lived with Disability)	Nepal	Both	All Ages	All causes	Blindness and vision impairment	Number	2017	115999	162229	80493.7
YLDs (Years Lived with Disability)	Nepal	Both	All Ages	All causes	Blindness and vision impairment	Rate	2017	388.068	542.724	269.286
YLDs (Years Lived with Disability)	Nepal	Both	5-14 years	All causes	Blindness and vision impairment	Number	2017	6739.95	9835	4573.09
YLDs (Years Lived with Disability)	Nepal	Both	5-14 years	All causes	Blindness and vision impairment	Rate	2017	105.672	154.197	71.6988
YLDs (Years Lived with Disability)	Nepal	Both	15-49 years	All causes	Blindness and vision impairment	Number	2017	35040.6	50235	24010.7
YLDs (Years Lived with Disability)	Nepal	Both	15-49 years	All causes	Blindness and vision impairment	Rate	2017	223.205	319.992	152.946
YLDs (Years Lived with Disability)	Nepal	Both	50-69 years	All causes	Blindness and vision impairment	Number	2017	42908.7	60287.5	29804.4
YLDs (Years Lived with Disability)	Nepal	Both	50-69 years	All causes	Blindness and vision impairment	Rate	2017	1151.49	1617.86	799.824
YLDs (Years Lived with Disability)	Nepal	Both	70+ years	All causes	Blindness and vision impairment	Number	2017	28623	38181.6	20319.9
YLDs (Years Lived with Disability)	Nepal	Both	70+ years	All causes	Blindness and vision impairment	Rate	2017	2787.51	3718.4	1978.9
YLDs (Years Lived with Disability)	Nepal	Both	Age-standardized	All causes	Blindness and vision impairment	Rate	2017	497.13	685.358	345.504
YLDs (Years Lived with Disability)	India	Both	1 to 4	H influenzae type B meningitis	Blindness and vision impairment	Number	2017	8.98519	17.8452	3.32947
YLDs (Years Lived with Disability)	India	Both	1 to 4	H influenzae type B meningitis	Blindness and vision impairment	Rate	2017	0.0085454	0.0169717	0.0031665
YLDs (Years Lived with Disability)	India	Both	All Ages	H influenzae type B meningitis	Blindness and vision impairment	Number	2017	236.862	466.47	89.4704
YLDs (Years Lived with Disability)	India	Both	All Ages	H influenzae type B meningitis	Blindness and vision impairment	Rate	2017	0.017157	0.0337885	0.00648073
YLDs (Years Lived with Disability)	India	Both	5-14 years	H influenzae type B meningitis	Blindness and vision impairment	Number	2017	39.2197	80.492	14.1774
YLDs (Years Lived with Disability)	India	Both	5-14 years	H influenzae type B meningitis	Blindness and vision impairment	Rate	2017	0.0146489	0.0300645	0.00529538
YLDs (Years Lived with Disability)	India	Both	15-49 years	H influenzae type B meningitis	Blindness and vision impairment	Number	2017	132.503	263.123	49.6468
YLDs (Years Lived with Disability)	India	Both	15-49 years	H influenzae type B meningitis	Blindness and vision impairment	Rate	2017	0.0177949	0.0353369	0.00666747
YLDs (Years Lived with Disability)	India	Both	50-69 years	H influenzae type B meningitis	Blindness and vision impairment	Number	2017	41.5333	78.7964	16.8872
YLDs (Years Lived with Disability)	India	Both	50-69 years	H influenzae type B meningitis	Blindness and vision impairment	Rate	2017	0.0221342	0.0419928	0.00899966
YLDs (Years Lived with Disability)	India	Both	70+ years	H influenzae type B meningitis	Blindness and vision impairment	Number	2017	14.0452	25.9875	5.84236
YLDs (Years Lived with Disability)	India	Both	70+ years	H influenzae type B meningitis	Blindness and vision impairment	Rate	2017	0.0274087	0.0507137	0.0114012
YLDs (Years Lived with Disability)	India	Both	Age-standardized	H influenzae type B meningitis	Blindness and vision impairment	Rate	2017	0.0174431	0.0340913	0.00665521
YLDs (Years Lived with Disability)	India	Both	1 to 4	Malaria	Blindness and vision impairment	Number	2017	22.7859	35.277	13.4237
YLDs (Years Lived with Disability)	India	Both	1 to 4	Malaria	Blindness and vision impairment	Rate	2017	0.0216706	0.0335503	0.0127667
YLDs (Years Lived with Disability)	India	Both	All Ages	Malaria	Blindness and vision impairment	Number	2017	2214.88	2916.92	1637.25
YLDs (Years Lived with Disability)	India	Both	All Ages	Malaria	Blindness and vision impairment	Rate	2017	0.160433	0.211285	0.118593
YLDs (Years Lived with Disability)	India	Both	5-14 years	Malaria	Blindness and vision impairment	Number	2017	203.907	298.532	127.965
YLDs (Years Lived with Disability)	India	Both	5-14 years	Malaria	Blindness and vision impairment	Rate	2017	0.0761612	0.111505	0.0477963
YLDs (Years Lived with Disability)	India	Both	15-49 years	Malaria	Blindness and vision impairment	Number	2017	1475.83	1944.06	1074.22
YLDs (Years Lived with Disability)	India	Both	15-49 years	Malaria	Blindness and vision impairment	Rate	2017	0.198201	0.261084	0.144266
YLDs (Years Lived with Disability)	India	Both	50-69 years	Malaria	Blindness and vision impairment	Number	2017	477.878	617.624	360.942
YLDs (Years Lived with Disability)	India	Both	50-69 years	Malaria	Blindness and vision impairment	Rate	2017	0.254675	0.329149	0.192356
YLDs (Years Lived with Disability)	India	Both	70+ years	Malaria	Blindness and vision impairment	Number	2017	33.7578	46.2012	24.402
YLDs (Years Lived with Disability)	India	Both	70+ years	Malaria	Blindness and vision impairment	Rate	2017	0.0658772	0.0901601	0.0476197
YLDs (Years Lived with Disability)	India	Both	Age-standardized	Malaria	Blindness and vision impairment	Rate	2017	0.15968	0.20954	0.118184
YLDs (Years Lived with Disability)	Bangladesh	Both	1 to 4	Pneumococcal meningitis	Blindness and vision impairment	Number	2017	13.6143	27.6269	5.93505
YLDs (Years Lived with Disability)	Bangladesh	Both	1 to 4	Pneumococcal meningitis	Blindness and vision impairment	Rate	2017	0.115707	0.234799	0.0504414
YLDs (Years Lived with Disability)	Bangladesh	Both	All Ages	Pneumococcal meningitis	Blindness and vision impairment	Number	2017	840.665	1365.67	482.091
YLDs (Years Lived with Disability)	Bangladesh	Both	All Ages	Pneumococcal meningitis	Blindness and vision impairment	Rate	2017	0.535521	0.86996	0.307102
YLDs (Years Lived with Disability)	Bangladesh	Both	5-14 years	Pneumococcal meningitis	Blindness and vision impairment	Number	2017	77.9312	147.436	33.4745
YLDs (Years Lived with Disability)	Bangladesh	Both	5-14 years	Pneumococcal meningitis	Blindness and vision impairment	Rate	2017	0.245988	0.465378	0.105661
YLDs (Years Lived with Disability)	Bangladesh	Both	15-49 years	Pneumococcal meningitis	Blindness and vision impairment	Number	2017	405.744	685.859	214.722
YLDs (Years Lived with Disability)	Bangladesh	Both	15-49 years	Pneumococcal meningitis	Blindness and vision impairment	Rate	2017	0.482813	0.816135	0.255508
YLDs (Years Lived with Disability)	Bangladesh	Both	50-69 years	Pneumococcal meningitis	Blindness and vision impairment	Number	2017	233.253	374.068	140.806
YLDs (Years Lived with Disability)	Bangladesh	Both	50-69 years	Pneumococcal meningitis	Blindness and vision impairment	Rate	2017	1.13846	1.82575	0.687242
YLDs (Years Lived with Disability)	Bangladesh	Both	70+ years	Pneumococcal meningitis	Blindness and vision impairment	Number	2017	109.244	166.301	66.8212
YLDs (Years Lived with Disability)	Bangladesh	Both	70+ years	Pneumococcal meningitis	Blindness and vision impairment	Rate	2017	1.76774	2.69101	1.08127
YLDs (Years Lived with Disability)	Bangladesh	Both	Age-standardized	Pneumococcal meningitis	Blindness and vision impairment	Rate	2017	0.584112	0.9512	0.339134
YLDs (Years Lived with Disability)	Bangladesh	Both	1 to 4	H influenzae type B meningitis	Blindness and vision impairment	Number	2017	3.14563	6.49894	1.13813
YLDs (Years Lived with Disability)	Bangladesh	Both	1 to 4	H influenzae type B meningitis	Blindness and vision impairment	Rate	2017	0.0267344	0.0552339	0.00967289
YLDs (Years Lived with Disability)	Bangladesh	Both	All Ages	H influenzae type B meningitis	Blindness and vision impairment	Number	2017	113.952	222.846	43.9837
YLDs (Years Lived with Disability)	Bangladesh	Both	All Ages	H influenzae type B meningitis	Blindness and vision impairment	Rate	2017	0.0725898	0.141957	0.0280185
YLDs (Years Lived with Disability)	Bangladesh	Both	5-14 years	H influenzae type B meningitis	Blindness and vision impairment	Number	2017	16.5754	34.0068	5.82645
YLDs (Years Lived with Disability)	Bangladesh	Both	5-14 years	H influenzae type B meningitis	Blindness and vision impairment	Rate	2017	0.0523198	0.107341	0.018391
YLDs (Years Lived with Disability)	Bangladesh	Both	15-49 years	H influenzae type B meningitis	Blindness and vision impairment	Number	2017	63.4561	125.733	23.0906
YLDs (Years Lived with Disability)	Bangladesh	Both	15-49 years	H influenzae type B meningitis	Blindness and vision impairment	Rate	2017	0.0755094	0.149615	0.0274765
YLDs (Years Lived with Disability)	Bangladesh	Both	50-69 years	H influenzae type B meningitis	Blindness and vision impairment	Number	2017	22.0907	42.1272	9.28523
YLDs (Years Lived with Disability)	Bangladesh	Both	50-69 years	H influenzae type B meningitis	Blindness and vision impairment	Rate	2017	0.10782	0.205614	0.0453192
YLDs (Years Lived with Disability)	Bangladesh	Both	70+ years	H influenzae type B meningitis	Blindness and vision impairment	Number	2017	8.49138	16.0239	3.85699
YLDs (Years Lived with Disability)	Bangladesh	Both	70+ years	H influenzae type B meningitis	Blindness and vision impairment	Rate	2017	0.137404	0.259292	0.0624121
YLDs (Years Lived with Disability)	Bangladesh	Both	Age-standardized	H influenzae type B meningitis	Blindness and vision impairment	Rate	2017	0.074862	0.145433	0.0294082
YLDs (Years Lived with Disability)	Bhutan	Both	1 to 4	Glaucoma	Blindness and vision impairment	Number	2017	0	0	0
YLDs (Years Lived with Disability)	Bhutan	Both	1 to 4	Glaucoma	Blindness and vision impairment	Rate	2017	0	0	0
YLDs (Years Lived with Disability)	Bhutan	Both	All Ages	Glaucoma	Blindness and vision impairment	Number	2017	24.3878	34.1626	15.8643
YLDs (Years Lived with Disability)	Bhutan	Both	All Ages	Glaucoma	Blindness and vision impairment	Rate	2017	2.54726	3.56822	1.657
YLDs (Years Lived with Disability)	Bhutan	Both	5-14 years	Glaucoma	Blindness and vision impairment	Number	2017	0	0	0
YLDs (Years Lived with Disability)	Bhutan	Both	5-14 years	Glaucoma	Blindness and vision impairment	Rate	2017	0	0	0
YLDs (Years Lived with Disability)	Bhutan	Both	15-49 years	Glaucoma	Blindness and vision impairment	Number	2017	0.169463	0.296397	0.0851926
YLDs (Years Lived with Disability)	Bhutan	Both	15-49 years	Glaucoma	Blindness and vision impairment	Rate	2017	0.0302659	0.0529362	0.0152153
YLDs (Years Lived with Disability)	Bhutan	Both	50-69 years	Glaucoma	Blindness and vision impairment	Number	2017	12.3367	18.3366	7.837
YLDs (Years Lived with Disability)	Bhutan	Both	50-69 years	Glaucoma	Blindness and vision impairment	Rate	2017	12.3941	18.4219	7.87347
YLDs (Years Lived with Disability)	Bhutan	Both	70+ years	Glaucoma	Blindness and vision impairment	Number	2017	11.8816	16.7624	7.72364
YLDs (Years Lived with Disability)	Bhutan	Both	70+ years	Glaucoma	Blindness and vision impairment	Rate	2017	40.9972	57.8384	26.6503
YLDs (Years Lived with Disability)	Bhutan	Both	Age-standardized	Glaucoma	Blindness and vision impairment	Rate	2017	4.45172	6.24343	2.91509
YLDs (Years Lived with Disability)	Bhutan	Both	1 to 4	Cataract	Blindness and vision impairment	Number	2017	0	0	0
YLDs (Years Lived with Disability)	Bhutan	Both	1 to 4	Cataract	Blindness and vision impairment	Rate	2017	0	0	0
YLDs (Years Lived with Disability)	Bhutan	Both	All Ages	Cataract	Blindness and vision impairment	Number	2017	404.678	549.806	278.829
YLDs (Years Lived with Disability)	Bhutan	Both	All Ages	Cataract	Blindness and vision impairment	Rate	2017	42.268	57.4264	29.1233
YLDs (Years Lived with Disability)	Bhutan	Both	5-14 years	Cataract	Blindness and vision impairment	Number	2017	0	0	0
YLDs (Years Lived with Disability)	Bhutan	Both	5-14 years	Cataract	Blindness and vision impairment	Rate	2017	0	0	0
YLDs (Years Lived with Disability)	Bhutan	Both	15-49 years	Cataract	Blindness and vision impairment	Number	2017	28.7752	44.0459	17.9502
YLDs (Years Lived with Disability)	Bhutan	Both	15-49 years	Cataract	Blindness and vision impairment	Rate	2017	5.13921	7.86653	3.20588
YLDs (Years Lived with Disability)	Bhutan	Both	50-69 years	Cataract	Blindness and vision impairment	Number	2017	158.092	220.199	108.521
YLDs (Years Lived with Disability)	Bhutan	Both	50-69 years	Cataract	Blindness and vision impairment	Rate	2017	158.828	221.223	109.026
YLDs (Years Lived with Disability)	Bhutan	Both	70+ years	Cataract	Blindness and vision impairment	Number	2017	217.811	296.399	147.431
YLDs (Years Lived with Disability)	Bhutan	Both	70+ years	Cataract	Blindness and vision impairment	Rate	2017	751.553	1022.72	508.708
YLDs (Years Lived with Disability)	Bhutan	Both	Age-standardized	Cataract	Blindness and vision impairment	Rate	2017	74.1124	100.449	51.0298
YLDs (Years Lived with Disability)	Bhutan	Both	1 to 4	Age-related macular degeneration	Blindness and vision impairment	Number	2017	0	0	0
YLDs (Years Lived with Disability)	Bhutan	Both	1 to 4	Age-related macular degeneration	Blindness and vision impairment	Rate	2017	0	0	0
YLDs (Years Lived with Disability)	Bhutan	Both	All Ages	Age-related macular degeneration	Blindness and vision impairment	Number	2017	12.0809	17.4158	7.61893
YLDs (Years Lived with Disability)	Bhutan	Both	All Ages	Age-related macular degeneration	Blindness and vision impairment	Rate	2017	1.26183	1.81906	0.795785
YLDs (Years Lived with Disability)	Bhutan	Both	5-14 years	Age-related macular degeneration	Blindness and vision impairment	Number	2017	0	0	0
YLDs (Years Lived with Disability)	Bhutan	Both	5-14 years	Age-related macular degeneration	Blindness and vision impairment	Rate	2017	0	0	0
YLDs (Years Lived with Disability)	Bhutan	Both	15-49 years	Age-related macular degeneration	Blindness and vision impairment	Number	2017	0.0919221	0.165306	0.0422456
YLDs (Years Lived with Disability)	Bhutan	Both	15-49 years	Age-related macular degeneration	Blindness and vision impairment	Rate	2017	0.0164172	0.0295234	0.00754501
YLDs (Years Lived with Disability)	Bhutan	Both	50-69 years	Age-related macular degeneration	Blindness and vision impairment	Number	2017	5.77537	8.86723	3.42212
YLDs (Years Lived with Disability)	Bhutan	Both	50-69 years	Age-related macular degeneration	Blindness and vision impairment	Rate	2017	5.80224	8.90849	3.43804
YLDs (Years Lived with Disability)	Bhutan	Both	70+ years	Age-related macular degeneration	Blindness and vision impairment	Number	2017	6.21357	8.93976	3.83292
YLDs (Years Lived with Disability)	Bhutan	Both	70+ years	Age-related macular degeneration	Blindness and vision impairment	Rate	2017	21.4398	30.8465	13.2254
YLDs (Years Lived with Disability)	Bhutan	Both	Age-standardized	Age-related macular degeneration	Blindness and vision impairment	Rate	2017	2.23311	3.22429	1.41181
YLDs (Years Lived with Disability)	Bhutan	Both	1 to 4	Other vision loss	Blindness and vision impairment	Number	2017	1.17432	2.06625	0.531009
YLDs (Years Lived with Disability)	Bhutan	Both	1 to 4	Other vision loss	Blindness and vision impairment	Rate	2017	1.62303	2.85577	0.733908
YLDs (Years Lived with Disability)	Sri Lanka	Both	1 to 4	H influenzae type B meningitis	Blindness and vision impairment	Number	2017	0.228935	0.482708	0.0813668
YLDs (Years Lived with Disability)	Sri Lanka	Both	1 to 4	H influenzae type B meningitis	Blindness and vision impairment	Rate	2017	0.0173575	0.0365981	0.00616909
YLDs (Years Lived with Disability)	Sri Lanka	Both	All Ages	H influenzae type B meningitis	Blindness and vision impairment	Number	2017	7.53612	15.449	2.79487
YLDs (Years Lived with Disability)	Sri Lanka	Both	All Ages	H influenzae type B meningitis	Blindness and vision impairment	Rate	2017	0.0348952	0.0715352	0.0129414
YLDs (Years Lived with Disability)	Sri Lanka	Both	5-14 years	H influenzae type B meningitis	Blindness and vision impairment	Number	2017	1.04531	2.20901	0.366891
YLDs (Years Lived with Disability)	Sri Lanka	Both	5-14 years	H influenzae type B meningitis	Blindness and vision impairment	Rate	2017	0.0294103	0.0621513	0.0103226
YLDs (Years Lived with Disability)	Sri Lanka	Both	15-49 years	H influenzae type B meningitis	Blindness and vision impairment	Number	2017	3.83033	7.74517	1.35913
YLDs (Years Lived with Disability)	Sri Lanka	Both	15-49 years	H influenzae type B meningitis	Blindness and vision impairment	Rate	2017	0.0353646	0.0715094	0.0125485
YLDs (Years Lived with Disability)	Sri Lanka	Both	50-69 years	H influenzae type B meningitis	Blindness and vision impairment	Number	2017	1.83363	3.63218	0.707644
YLDs (Years Lived with Disability)	Sri Lanka	Both	50-69 years	H influenzae type B meningitis	Blindness and vision impairment	Rate	2017	0.0420077	0.0832119	0.0162118
YLDs (Years Lived with Disability)	Sri Lanka	Both	70+ years	H influenzae type B meningitis	Blindness and vision impairment	Number	2017	0.582361	1.15005	0.229645
YLDs (Years Lived with Disability)	Sri Lanka	Both	70+ years	H influenzae type B meningitis	Blindness and vision impairment	Rate	2017	0.0473459	0.0934989	0.0186701
YLDs (Years Lived with Disability)	Sri Lanka	Both	Age-standardized	H influenzae type B meningitis	Blindness and vision impairment	Rate	2017	0.033824	0.0693704	0.012467
YLDs (Years Lived with Disability)	India	Both	1 to 4	Tetanus	Blindness and vision impairment	Number	2017	0.00204591	0.00351545	0.00102964
YLDs (Years Lived with Disability)	India	Both	1 to 4	Tetanus	Blindness and vision impairment	Rate	2017	1.94577e-06	3.34338e-06	9.79245e-07
YLDs (Years Lived with Disability)	India	Both	All Ages	Tetanus	Blindness and vision impairment	Number	2017	0.424936	0.628954	0.271038
YLDs (Years Lived with Disability)	India	Both	All Ages	Tetanus	Blindness and vision impairment	Rate	2017	3.07799e-05	4.55579e-05	1.96324e-05
YLDs (Years Lived with Disability)	India	Both	5-14 years	Tetanus	Blindness and vision impairment	Number	2017	1.31769e-08	3.27354e-08	3.73375e-09
YLDs (Years Lived with Disability)	India	Both	5-14 years	Tetanus	Blindness and vision impairment	Rate	2017	4.92168e-12	1.2227e-11	1.39459e-12
YLDs (Years Lived with Disability)	India	Both	15-49 years	Tetanus	Blindness and vision impairment	Number	2017	4.14546e-24	2.39501e-23	6.74222e-26
YLDs (Years Lived with Disability)	India	Both	15-49 years	Tetanus	Blindness and vision impairment	Rate	2017	5.56727e-28	3.21645e-27	9.05467e-30
YLDs (Years Lived with Disability)	India	Both	50-69 years	Tetanus	Blindness and vision impairment	Number	2017	2.64761e-64	2.72241e-63	1.09956e-67
YLDs (Years Lived with Disability)	India	Both	50-69 years	Tetanus	Blindness and vision impairment	Rate	2017	1.41099e-67	1.45085e-66	5.85986e-71
YLDs (Years Lived with Disability)	India	Both	70+ years	Tetanus	Blindness and vision impairment	Number	2017	7.73314e-90	5.03427e-89	5.65267e-94
YLDs (Years Lived with Disability)	India	Both	70+ years	Tetanus	Blindness and vision impairment	Rate	2017	1.5091e-92	9.82421e-92	1.1031e-96
YLDs (Years Lived with Disability)	India	Both	Age-standardized	Tetanus	Blindness and vision impairment	Rate	2017	3.65154e-05	5.40466e-05	2.32879e-05
YLDs (Years Lived with Disability)	Afghanistan	Both	1 to 4	Diabetes mellitus type 2	Blindness and vision impairment	Number	2017	0	0	0
YLDs (Years Lived with Disability)	Afghanistan	Both	1 to 4	Diabetes mellitus type 2	Blindness and vision impairment	Rate	2017	0	0	0
YLDs (Years Lived with Disability)	Afghanistan	Both	All Ages	Diabetes mellitus type 2	Blindness and vision impairment	Number	2017	3587.19	5083.27	2388.3
YLDs (Years Lived with Disability)	Afghanistan	Both	All Ages	Diabetes mellitus type 2	Blindness and vision impairment	Rate	2017	10.9183	15.472	7.26928
YLDs (Years Lived with Disability)	Afghanistan	Both	5-14 years	Diabetes mellitus type 2	Blindness and vision impairment	Number	2017	0	0	0
YLDs (Years Lived with Disability)	Afghanistan	Both	5-14 years	Diabetes mellitus type 2	Blindness and vision impairment	Rate	2017	0	0	0
YLDs (Years Lived with Disability)	Afghanistan	Both	15-49 years	Diabetes mellitus type 2	Blindness and vision impairment	Number	2017	1650.41	2464.37	1015.31
YLDs (Years Lived with Disability)	Afghanistan	Both	15-49 years	Diabetes mellitus type 2	Blindness and vision impairment	Rate	2017	10.6402	15.8878	6.54572
YLDs (Years Lived with Disability)	Afghanistan	Both	50-69 years	Diabetes mellitus type 2	Blindness and vision impairment	Number	2017	1394.99	2013.08	920.974
YLDs (Years Lived with Disability)	Afghanistan	Both	50-69 years	Diabetes mellitus type 2	Blindness and vision impairment	Rate	2017	87.6594	126.5	57.8729
YLDs (Years Lived with Disability)	Afghanistan	Both	70+ years	Diabetes mellitus type 2	Blindness and vision impairment	Number	2017	541.801	775.855	362.486
YLDs (Years Lived with Disability)	Afghanistan	Both	70+ years	Diabetes mellitus type 2	Blindness and vision impairment	Rate	2017	117.878	168.8	78.8647
YLDs (Years Lived with Disability)	Afghanistan	Both	Age-standardized	Diabetes mellitus type 2	Blindness and vision impairment	Rate	2017	27.855	39.1198	18.9018
YLDs (Years Lived with Disability)	Bhutan	Both	1 to 4	Diabetes mellitus type 1	Blindness and vision impairment	Number	2017	0	0	0
YLDs (Years Lived with Disability)	Bhutan	Both	1 to 4	Diabetes mellitus type 1	Blindness and vision impairment	Rate	2017	0	0	0
YLDs (Years Lived with Disability)	Bhutan	Both	All Ages	Diabetes mellitus type 1	Blindness and vision impairment	Number	2017	0.151881	0.231309	0.0941527
YLDs (Years Lived with Disability)	Bhutan	Both	All Ages	Diabetes mellitus type 1	Blindness and vision impairment	Rate	2017	0.0158638	0.0241598	0.00983411
YLDs (Years Lived with Disability)	Bhutan	Both	5-14 years	Diabetes mellitus type 1	Blindness and vision impairment	Number	2017	0	0	0
YLDs (Years Lived with Disability)	Bhutan	Both	5-14 years	Diabetes mellitus type 1	Blindness and vision impairment	Rate	2017	0	0	0
YLDs (Years Lived with Disability)	Bhutan	Both	15-49 years	Diabetes mellitus type 1	Blindness and vision impairment	Number	2017	0.0773082	0.126541	0.0441683
YLDs (Years Lived with Disability)	Bhutan	Both	15-49 years	Diabetes mellitus type 1	Blindness and vision impairment	Rate	2017	0.0138071	0.0226	0.0078884
YLDs (Years Lived with Disability)	Bhutan	Both	50-69 years	Diabetes mellitus type 1	Blindness and vision impairment	Number	2017	0.0596213	0.0896856	0.0354922
YLDs (Years Lived with Disability)	Bhutan	Both	50-69 years	Diabetes mellitus type 1	Blindness and vision impairment	Rate	2017	0.0598988	0.0901029	0.0356574
YLDs (Years Lived with Disability)	Bhutan	Both	70+ years	Diabetes mellitus type 1	Blindness and vision impairment	Number	2017	0.0149516	0.0227907	0.00897033
YLDs (Years Lived with Disability)	Bhutan	Both	70+ years	Diabetes mellitus type 1	Blindness and vision impairment	Rate	2017	0.0515904	0.0786389	0.030952
YLDs (Years Lived with Disability)	Bhutan	Both	Age-standardized	Diabetes mellitus type 1	Blindness and vision impairment	Rate	2017	0.0199464	0.0299817	0.0122973
YLDs (Years Lived with Disability)	Nepal	Both	1 to 4	Meningococcal meningitis	Blindness and vision impairment	Number	2017	0.367786	0.720725	0.164331
YLDs (Years Lived with Disability)	Nepal	Both	1 to 4	Meningococcal meningitis	Blindness and vision impairment	Rate	2017	0.015041	0.0294749	0.00672051
YLDs (Years Lived with Disability)	Nepal	Both	All Ages	Meningococcal meningitis	Blindness and vision impairment	Number	2017	8.79252	15.3304	4.88105
YLDs (Years Lived with Disability)	Nepal	Both	All Ages	Meningococcal meningitis	Blindness and vision impairment	Rate	2017	0.0294148	0.0512867	0.0163292
YLDs (Years Lived with Disability)	Nepal	Both	5-14 years	Meningococcal meningitis	Blindness and vision impairment	Number	2017	1.14197	2.24736	0.51386
YLDs (Years Lived with Disability)	Nepal	Both	5-14 years	Meningococcal meningitis	Blindness and vision impairment	Rate	2017	0.0179043	0.0352351	0.00805652
YLDs (Years Lived with Disability)	Nepal	Both	15-49 years	Meningococcal meningitis	Blindness and vision impairment	Number	2017	3.75797	6.71658	2.00517
YLDs (Years Lived with Disability)	Nepal	Both	15-49 years	Meningococcal meningitis	Blindness and vision impairment	Rate	2017	0.0239379	0.0427839	0.0127727
YLDs (Years Lived with Disability)	Nepal	Both	50-69 years	Meningococcal meningitis	Blindness and vision impairment	Number	2017	2.36547	3.8338	1.36618
YLDs (Years Lived with Disability)	Nepal	Both	50-69 years	Meningococcal meningitis	Blindness and vision impairment	Rate	2017	0.0634793	0.102883	0.0366624
YLDs (Years Lived with Disability)	Nepal	Both	70+ years	Meningococcal meningitis	Blindness and vision impairment	Number	2017	1.11712	1.73475	0.65972
YLDs (Years Lived with Disability)	Nepal	Both	70+ years	Meningococcal meningitis	Blindness and vision impairment	Rate	2017	0.108794	0.168943	0.0642483
YLDs (Years Lived with Disability)	Nepal	Both	Age-standardized	Meningococcal meningitis	Blindness and vision impairment	Rate	2017	0.0336948	0.0563941	0.0189117
YLDs (Years Lived with Disability)	Nepal	Both	1 to 4	Vitamin A deficiency	Blindness and vision impairment	Number	2017	350.97	596.942	184.076
YLDs (Years Lived with Disability)	Nepal	Both	1 to 4	Vitamin A deficiency	Blindness and vision impairment	Rate	2017	14.3533	24.4126	7.52798
YLDs (Years Lived with Disability)	Nepal	Both	All Ages	Vitamin A deficiency	Blindness and vision impairment	Number	2017	1585.84	2411.19	969.439
YLDs (Years Lived with Disability)	Nepal	Both	All Ages	Vitamin A deficiency	Blindness and vision impairment	Rate	2017	5.30531	8.06647	3.24319
YLDs (Years Lived with Disability)	Nepal	Both	5-14 years	Vitamin A deficiency	Blindness and vision impairment	Number	2017	405.505	706.371	202.988
YLDs (Years Lived with Disability)	Nepal	Both	5-14 years	Vitamin A deficiency	Blindness and vision impairment	Rate	2017	6.35768	11.0748	3.18254
YLDs (Years Lived with Disability)	Nepal	Both	15-49 years	Vitamin A deficiency	Blindness and vision impairment	Number	2017	520.994	810.638	308.26
YLDs (Years Lived with Disability)	Nepal	Both	15-49 years	Vitamin A deficiency	Blindness and vision impairment	Rate	2017	3.31868	5.16368	1.96358
YLDs (Years Lived with Disability)	Nepal	Both	50-69 years	Vitamin A deficiency	Blindness and vision impairment	Number	2017	163.091	256.481	92.7763
YLDs (Years Lived with Disability)	Nepal	Both	50-69 years	Vitamin A deficiency	Blindness and vision impairment	Rate	2017	4.37668	6.88286	2.48973
YLDs (Years Lived with Disability)	Nepal	Both	70+ years	Vitamin A deficiency	Blindness and vision impairment	Number	2017	37.2864	60.8228	20.7564
YLDs (Years Lived with Disability)	Nepal	Both	70+ years	Vitamin A deficiency	Blindness and vision impairment	Rate	2017	3.63122	5.92337	2.02141
YLDs (Years Lived with Disability)	Nepal	Both	Age-standardized	Vitamin A deficiency	Blindness and vision impairment	Rate	2017	5.27574	7.95776	3.26397
YLDs (Years Lived with Disability)	Nepal	Both	1 to 4	Other meningitis	Blindness and vision impairment	Number	2017	3.15216	5.37837	1.57143
YLDs (Years Lived with Disability)	Nepal	Both	1 to 4	Other meningitis	Blindness and vision impairment	Rate	2017	0.128911	0.219955	0.0642656
YLDs (Years Lived with Disability)	Nepal	Both	All Ages	Other meningitis	Blindness and vision impairment	Number	2017	57.3588	91.9826	33.6422
YLDs (Years Lived with Disability)	Nepal	Both	All Ages	Other meningitis	Blindness and vision impairment	Rate	2017	0.19189	0.307721	0.112547
YLDs (Years Lived with Disability)	Nepal	Both	5-14 years	Other meningitis	Blindness and vision impairment	Number	2017	8.9029	16.0148	4.57289
YLDs (Years Lived with Disability)	Nepal	Both	5-14 years	Other meningitis	Blindness and vision impairment	Rate	2017	0.139584	0.251087	0.0716957
YLDs (Years Lived with Disability)	Nepal	Both	15-49 years	Other meningitis	Blindness and vision impairment	Number	2017	26.0616	42.7702	14.0603
YLDs (Years Lived with Disability)	Nepal	Both	15-49 years	Other meningitis	Blindness and vision impairment	Rate	2017	0.16601	0.272442	0.0895629
YLDs (Years Lived with Disability)	Nepal	Both	50-69 years	Other meningitis	Blindness and vision impairment	Number	2017	13.2818	20.73	8.28036
YLDs (Years Lived with Disability)	Nepal	Both	50-69 years	Other meningitis	Blindness and vision impairment	Rate	2017	0.356426	0.556305	0.22221
YLDs (Years Lived with Disability)	Nepal	Both	70+ years	Other meningitis	Blindness and vision impairment	Number	2017	5.55203	8.40464	3.48182
YLDs (Years Lived with Disability)	Nepal	Both	70+ years	Other meningitis	Blindness and vision impairment	Rate	2017	0.540697	0.818506	0.339085
YLDs (Years Lived with Disability)	Nepal	Both	Age-standardized	Other meningitis	Blindness and vision impairment	Rate	2017	0.211414	0.33759	0.126342
YLDs (Years Lived with Disability)	Afghanistan	Both	1 to 4	Neonatal preterm birth	Blindness and vision impairment	Number	2017	758.428	1120	487.873
YLDs (Years Lived with Disability)	Afghanistan	Both	1 to 4	Neonatal preterm birth	Blindness and vision impairment	Rate	2017	16.4563	24.3015	10.5858
YLDs (Years Lived with Disability)	Afghanistan	Both	All Ages	Neonatal preterm birth	Blindness and vision impairment	Number	2017	5834.34	7975.67	4134.11
YLDs (Years Lived with Disability)	Afghanistan	Both	All Ages	Neonatal preterm birth	Blindness and vision impairment	Rate	2017	17.758	24.2755	12.583
YLDs (Years Lived with Disability)	Afghanistan	Both	5-14 years	Neonatal preterm birth	Blindness and vision impairment	Number	2017	1660.34	2305.48	1134.04
YLDs (Years Lived with Disability)	Afghanistan	Both	5-14 years	Neonatal preterm birth	Blindness and vision impairment	Rate	2017	17.6547	24.5145	12.0584
YLDs (Years Lived with Disability)	Afghanistan	Both	15-49 years	Neonatal preterm birth	Blindness and vision impairment	Number	2017	2961.23	4003	2083.7
YLDs (Years Lived with Disability)	Afghanistan	Both	15-49 years	Neonatal preterm birth	Blindness and vision impairment	Rate	2017	19.0911	25.8074	13.4337
YLDs (Years Lived with Disability)	Afghanistan	Both	50-69 years	Neonatal preterm birth	Blindness and vision impairment	Number	2017	217.318	307.054	144.112
YLDs (Years Lived with Disability)	Afghanistan	Both	50-69 years	Neonatal preterm birth	Blindness and vision impairment	Rate	2017	13.656	19.2949	9.05582
YLDs (Years Lived with Disability)	Afghanistan	Both	70+ years	Neonatal preterm birth	Blindness and vision impairment	Number	2017	44.7712	67.5434	26.797
YLDs (Years Lived with Disability)	Afghanistan	Both	70+ years	Neonatal preterm birth	Blindness and vision impairment	Rate	2017	9.7407	14.6952	5.83012
YLDs (Years Lived with Disability)	Afghanistan	Both	Age-standardized	Neonatal preterm birth	Blindness and vision impairment	Rate	2017	17.0614	23.2763	12.0239
YLDs (Years Lived with Disability)	Afghanistan	Both	1 to 4	Neonatal encephalopathy due to birth asphyxia and trauma	Blindness and vision impairment	Number	2017	166.799	287.328	77.0512
YLDs (Years Lived with Disability)	Afghanistan	Both	1 to 4	Neonatal encephalopathy due to birth asphyxia and trauma	Blindness and vision impairment	Rate	2017	3.61918	6.23439	1.67184
YLDs (Years Lived with Disability)	Afghanistan	Both	All Ages	Neonatal encephalopathy due to birth asphyxia and trauma	Blindness and vision impairment	Number	2017	1450.6	2691.4	578.35
YLDs (Years Lived with Disability)	Afghanistan	Both	All Ages	Neonatal encephalopathy due to birth asphyxia and trauma	Blindness and vision impairment	Rate	2017	4.4152	8.19181	1.76032
YLDs (Years Lived with Disability)	Afghanistan	Both	5-14 years	Neonatal encephalopathy due to birth asphyxia and trauma	Blindness and vision impairment	Number	2017	386.252	697.41	152.519
YLDs (Years Lived with Disability)	Afghanistan	Both	5-14 years	Neonatal encephalopathy due to birth asphyxia and trauma	Blindness and vision impairment	Rate	2017	4.10708	7.41568	1.62176
YLDs (Years Lived with Disability)	Afghanistan	Both	15-49 years	Neonatal encephalopathy due to birth asphyxia and trauma	Blindness and vision impairment	Number	2017	800.91	1534.16	303.446
YLDs (Years Lived with Disability)	Afghanistan	Both	15-49 years	Neonatal encephalopathy due to birth asphyxia and trauma	Blindness and vision impairment	Rate	2017	5.16347	9.89075	1.95632
YLDs (Years Lived with Disability)	Afghanistan	Both	50-69 years	Neonatal encephalopathy due to birth asphyxia and trauma	Blindness and vision impairment	Number	2017	54.428	108.675	19.1448
YLDs (Years Lived with Disability)	Afghanistan	Both	50-69 years	Neonatal encephalopathy due to birth asphyxia and trauma	Blindness and vision impairment	Rate	2017	3.42019	6.82901	1.20304
YLDs (Years Lived with Disability)	Afghanistan	Both	70+ years	Neonatal encephalopathy due to birth asphyxia and trauma	Blindness and vision impairment	Number	2017	0.795679	1.62445	0.2508
YLDs (Years Lived with Disability)	Afghanistan	Both	70+ years	Neonatal encephalopathy due to birth asphyxia and trauma	Blindness and vision impairment	Rate	2017	0.173113	0.353426	0.0545655
YLDs (Years Lived with Disability)	Afghanistan	Both	Age-standardized	Neonatal encephalopathy due to birth asphyxia and trauma	Blindness and vision impairment	Rate	2017	4.23636	8.0323	1.62925
YLDs (Years Lived with Disability)	India	Both	All Ages	Glaucoma	Blindness and vision impairment	Number	2017	98065.1	136529	65904
YLDs (Years Lived with Disability)	India	Both	All Ages	Glaucoma	Blindness and vision impairment	Rate	2017	7.10328	9.88938	4.77372
YLDs (Years Lived with Disability)	India	Both	5-14 years	Glaucoma	Blindness and vision impairment	Number	2017	0	0	0
YLDs (Years Lived with Disability)	India	Both	5-14 years	Glaucoma	Blindness and vision impairment	Rate	2017	0	0	0
YLDs (Years Lived with Disability)	India	Both	15-49 years	Glaucoma	Blindness and vision impairment	Number	2017	668.377	1120.85	354.543
YLDs (Years Lived with Disability)	India	Both	15-49 years	Glaucoma	Blindness and vision impairment	Rate	2017	0.0897618	0.150528	0.0476144
YLDs (Years Lived with Disability)	India	Both	50-69 years	Glaucoma	Blindness and vision impairment	Number	2017	55254.5	77307.7	36667
YLDs (Years Lived with Disability)	India	Both	50-69 years	Glaucoma	Blindness and vision impairment	Rate	2017	29.4467	41.1994	19.5409
YLDs (Years Lived with Disability)	India	Both	70+ years	Glaucoma	Blindness and vision impairment	Number	2017	42142.2	58976.1	28205.1
YLDs (Years Lived with Disability)	India	Both	70+ years	Glaucoma	Blindness and vision impairment	Rate	2017	82.2391	115.09	55.0412
YLDs (Years Lived with Disability)	India	Both	Age-standardized	Glaucoma	Blindness and vision impairment	Rate	2017	9.53205	13.1886	6.42195
YLDs (Years Lived with Disability)	India	Both	1 to 4	Cataract	Blindness and vision impairment	Number	2017	0	0	0
YLDs (Years Lived with Disability)	India	Both	1 to 4	Cataract	Blindness and vision impairment	Rate	2017	0	0	0
YLDs (Years Lived with Disability)	India	Both	All Ages	Cataract	Blindness and vision impairment	Number	2017	2.52453e+06	3.42165e+06	1.75942e+06
YLDs (Years Lived with Disability)	India	Both	All Ages	Cataract	Blindness and vision impairment	Rate	2017	182.863	247.845	127.442
YLDs (Years Lived with Disability)	India	Both	5-14 years	Cataract	Blindness and vision impairment	Number	2017	0	0	0
YLDs (Years Lived with Disability)	India	Both	5-14 years	Cataract	Blindness and vision impairment	Rate	2017	0	0	0
YLDs (Years Lived with Disability)	India	Both	15-49 years	Cataract	Blindness and vision impairment	Number	2017	171364	246144	111816
YLDs (Years Lived with Disability)	India	Both	15-49 years	Cataract	Blindness and vision impairment	Rate	2017	23.0139	33.0566	15.0167
YLDs (Years Lived with Disability)	India	Both	50-69 years	Cataract	Blindness and vision impairment	Number	2017	1.15511e+06	1.6045e+06	799153
YLDs (Years Lived with Disability)	India	Both	50-69 years	Cataract	Blindness and vision impairment	Rate	2017	615.588	855.083	425.891
YLDs (Years Lived with Disability)	India	Both	70+ years	Cataract	Blindness and vision impairment	Number	2017	1.19806e+06	1.62114e+06	836948
YLDs (Years Lived with Disability)	India	Both	70+ years	Cataract	Blindness and vision impairment	Rate	2017	2337.97	3163.59	1633.28
YLDs (Years Lived with Disability)	India	Both	Age-standardized	Cataract	Blindness and vision impairment	Rate	2017	252.21	340.482	176.642
YLDs (Years Lived with Disability)	India	Both	1 to 4	Age-related macular degeneration	Blindness and vision impairment	Number	2017	0	0	0
YLDs (Years Lived with Disability)	India	Both	1 to 4	Age-related macular degeneration	Blindness and vision impairment	Rate	2017	0	0	0
YLDs (Years Lived with Disability)	India	Both	All Ages	Age-related macular degeneration	Blindness and vision impairment	Number	2017	82921.8	115010	56413.7
YLDs (Years Lived with Disability)	India	Both	All Ages	Age-related macular degeneration	Blindness and vision impairment	Rate	2017	6.00638	8.33066	4.08629
YLDs (Years Lived with Disability)	India	Both	5-14 years	Age-related macular degeneration	Blindness and vision impairment	Number	2017	0	0	0
YLDs (Years Lived with Disability)	India	Both	5-14 years	Age-related macular degeneration	Blindness and vision impairment	Rate	2017	0	0	0
YLDs (Years Lived with Disability)	India	Both	15-49 years	Age-related macular degeneration	Blindness and vision impairment	Number	2017	738.017	1198.52	424.249
YLDs (Years Lived with Disability)	India	Both	15-49 years	Age-related macular degeneration	Blindness and vision impairment	Rate	2017	0.0991142	0.160958	0.0569758
YLDs (Years Lived with Disability)	India	Both	50-69 years	Age-related macular degeneration	Blindness and vision impairment	Number	2017	46219.2	65495.6	30737.9
YLDs (Years Lived with Disability)	India	Both	50-69 years	Age-related macular degeneration	Blindness and vision impairment	Rate	2017	24.6315	34.9044	16.3811
YLDs (Years Lived with Disability)	India	Both	70+ years	Age-related macular degeneration	Blindness and vision impairment	Number	2017	35964.6	49803.4	24214.6
YLDs (Years Lived with Disability)	India	Both	70+ years	Age-related macular degeneration	Blindness and vision impairment	Rate	2017	70.1836	97.1896	47.254
YLDs (Years Lived with Disability)	India	Both	Age-standardized	Age-related macular degeneration	Blindness and vision impairment	Rate	2017	8.1228	11.1848	5.53686
YLDs (Years Lived with Disability)	India	Both	1 to 4	Other vision loss	Blindness and vision impairment	Number	2017	2774.87	4181.21	1689.42
YLDs (Years Lived with Disability)	India	Both	1 to 4	Other vision loss	Blindness and vision impairment	Rate	2017	2.63905	3.97655	1.60673
YLDs (Years Lived with Disability)	India	Both	All Ages	Other vision loss	Blindness and vision impairment	Number	2017	336725	457056	236313
YLDs (Years Lived with Disability)	India	Both	All Ages	Other vision loss	Blindness and vision impairment	Rate	2017	24.3905	33.1066	17.1172
YLDs (Years Lived with Disability)	India	Both	5-14 years	Other vision loss	Blindness and vision impairment	Number	2017	7519.68	11731.6	4613.79
YLDs (Years Lived with Disability)	India	Both	5-14 years	Other vision loss	Blindness and vision impairment	Rate	2017	2.80867	4.38186	1.72329
YLDs (Years Lived with Disability)	India	Both	15-49 years	Other vision loss	Blindness and vision impairment	Number	2017	108751	154266	72415.2
YLDs (Years Lived with Disability)	India	Both	15-49 years	Other vision loss	Blindness and vision impairment	Rate	2017	14.6051	20.7176	9.72521
YLDs (Years Lived with Disability)	India	Both	50-69 years	Other vision loss	Blindness and vision impairment	Number	2017	146101	199946	99118.4
YLDs (Years Lived with Disability)	India	Both	50-69 years	Other vision loss	Blindness and vision impairment	Rate	2017	77.8614	106.557	52.823
YLDs (Years Lived with Disability)	India	Both	70+ years	Other vision loss	Blindness and vision impairment	Number	2017	70202.2	96396.8	48568.3
YLDs (Years Lived with Disability)	India	Both	70+ years	Other vision loss	Blindness and vision impairment	Rate	2017	136.997	188.115	94.7793
YLDs (Years Lived with Disability)	India	Both	Age-standardized	Other vision loss	Blindness and vision impairment	Rate	2017	28.8814	38.9872	20.1839
YLDs (Years Lived with Disability)	Nepal	Both	1 to 4	Pneumococcal meningitis	Blindness and vision impairment	Number	2017	0.366675	0.720505	0.169955
YLDs (Years Lived with Disability)	Nepal	Both	1 to 4	Pneumococcal meningitis	Blindness and vision impairment	Rate	2017	0.0149956	0.0294659	0.00695049
YLDs (Years Lived with Disability)	Nepal	Both	All Ages	Pneumococcal meningitis	Blindness and vision impairment	Number	2017	11.68	20.2104	6.34227
YLDs (Years Lived with Disability)	Nepal	Both	All Ages	Pneumococcal meningitis	Blindness and vision impairment	Rate	2017	0.0390747	0.0676125	0.0212176
YLDs (Years Lived with Disability)	Nepal	Both	5-14 years	Pneumococcal meningitis	Blindness and vision impairment	Number	2017	1.58684	3.09182	0.714927
YLDs (Years Lived with Disability)	Nepal	Both	5-14 years	Pneumococcal meningitis	Blindness and vision impairment	Rate	2017	0.0248791	0.0484749	0.0112089
YLDs (Years Lived with Disability)	Nepal	Both	15-49 years	Pneumococcal meningitis	Blindness and vision impairment	Number	2017	5.61837	10.0624	2.91393
YLDs (Years Lived with Disability)	Nepal	Both	15-49 years	Pneumococcal meningitis	Blindness and vision impairment	Rate	2017	0.0357884	0.0640962	0.0185614
YLDs (Years Lived with Disability)	Nepal	Both	50-69 years	Pneumococcal meningitis	Blindness and vision impairment	Number	2017	2.81132	4.57369	1.67117
YLDs (Years Lived with Disability)	Nepal	Both	50-69 years	Pneumococcal meningitis	Blindness and vision impairment	Rate	2017	0.0754439	0.122738	0.0448472
YLDs (Years Lived with Disability)	Nepal	Both	70+ years	Pneumococcal meningitis	Blindness and vision impairment	Number	2017	1.26853	1.99067	0.778518
YLDs (Years Lived with Disability)	Nepal	Both	70+ years	Pneumococcal meningitis	Blindness and vision impairment	Rate	2017	0.123539	0.193866	0.0758178
YLDs (Years Lived with Disability)	Nepal	Both	Age-standardized	Pneumococcal meningitis	Blindness and vision impairment	Rate	2017	0.0436676	0.0745466	0.0245208
YLDs (Years Lived with Disability)	Sri Lanka	Both	1 to 4	Refraction disorders	Blindness and vision impairment	Number	2017	861.66	1385.38	491.426
YLDs (Years Lived with Disability)	Sri Lanka	Both	1 to 4	Refraction disorders	Blindness and vision impairment	Rate	2017	65.3295	105.037	37.2591
YLDs (Years Lived with Disability)	Sri Lanka	Both	All Ages	Refraction disorders	Blindness and vision impairment	Number	2017	31290.5	46382.2	20098.2
YLDs (Years Lived with Disability)	Sri Lanka	Both	All Ages	Refraction disorders	Blindness and vision impairment	Rate	2017	144.887	214.768	93.0626
YLDs (Years Lived with Disability)	Sri Lanka	Both	5-14 years	Refraction disorders	Blindness and vision impairment	Number	2017	3313.99	5490.15	1927.85
YLDs (Years Lived with Disability)	Sri Lanka	Both	5-14 years	Refraction disorders	Blindness and vision impairment	Rate	2017	93.2402	154.467	54.2406
YLDs (Years Lived with Disability)	Sri Lanka	Both	15-49 years	Refraction disorders	Blindness and vision impairment	Number	2017	9418.02	14426.8	5913.42
YLDs (Years Lived with Disability)	Sri Lanka	Both	15-49 years	Refraction disorders	Blindness and vision impairment	Rate	2017	86.9544	133.199	54.5973
YLDs (Years Lived with Disability)	Sri Lanka	Both	50-69 years	Refraction disorders	Blindness and vision impairment	Number	2017	12524.9	18583.1	7801.52
YLDs (Years Lived with Disability)	Sri Lanka	Both	50-69 years	Refraction disorders	Blindness and vision impairment	Rate	2017	286.94	425.731	178.73
YLDs (Years Lived with Disability)	Sri Lanka	Both	70+ years	Refraction disorders	Blindness and vision impairment	Number	2017	5096.36	7512.31	3286.43
YLDs (Years Lived with Disability)	Sri Lanka	Both	70+ years	Refraction disorders	Blindness and vision impairment	Rate	2017	414.333	610.75	267.186
YLDs (Years Lived with Disability)	Sri Lanka	Both	Age-standardized	Refraction disorders	Blindness and vision impairment	Rate	2017	133.754	197.743	86.9409
YLDs (Years Lived with Disability)	Sri Lanka	Both	1 to 4	Near vision loss	Blindness and vision impairment	Number	2017	24.2254	46.6615	10.7499
YLDs (Years Lived with Disability)	Sri Lanka	Both	1 to 4	Near vision loss	Blindness and vision impairment	Rate	2017	1.83673	3.53779	0.815037
YLDs (Years Lived with Disability)	Sri Lanka	Both	All Ages	Near vision loss	Blindness and vision impairment	Number	2017	26406.2	47759.7	12709.6
YLDs (Years Lived with Disability)	Sri Lanka	Both	All Ages	Near vision loss	Blindness and vision impairment	Rate	2017	122.271	221.146	58.8505
YLDs (Years Lived with Disability)	Sri Lanka	Both	5-14 years	Near vision loss	Blindness and vision impairment	Number	2017	223.179	413.304	105.924
YLDs (Years Lived with Disability)	Sri Lanka	Both	5-14 years	Near vision loss	Blindness and vision impairment	Rate	2017	6.27921	11.6285	2.98021
YLDs (Years Lived with Disability)	Sri Lanka	Both	15-49 years	Near vision loss	Blindness and vision impairment	Number	2017	8047.55	14527.9	3821.28
YLDs (Years Lived with Disability)	Sri Lanka	Both	15-49 years	Near vision loss	Blindness and vision impairment	Rate	2017	74.3012	134.133	35.281
YLDs (Years Lived with Disability)	Sri Lanka	Both	50-69 years	Near vision loss	Blindness and vision impairment	Number	2017	12823.9	23379.5	6166.01
YLDs (Years Lived with Disability)	Sri Lanka	Both	50-69 years	Near vision loss	Blindness and vision impairment	Rate	2017	293.79	535.616	141.261
YLDs (Years Lived with Disability)	Sri Lanka	Both	70+ years	Near vision loss	Blindness and vision impairment	Number	2017	5286.62	9695.3	2483.63
YLDs (Years Lived with Disability)	Sri Lanka	Both	70+ years	Near vision loss	Blindness and vision impairment	Rate	2017	429.801	788.226	201.919
YLDs (Years Lived with Disability)	Sri Lanka	Both	Age-standardized	Near vision loss	Blindness and vision impairment	Rate	2017	106.829	192.905	51.6623
YLDs (Years Lived with Disability)	Sri Lanka	Both	1 to 4	Meningococcal meningitis	Blindness and vision impairment	Number	2017	1.05112	2.11997	0.469312
YLDs (Years Lived with Disability)	Sri Lanka	Both	1 to 4	Meningococcal meningitis	Blindness and vision impairment	Rate	2017	0.079694	0.160733	0.0355824
YLDs (Years Lived with Disability)	Sri Lanka	Both	All Ages	Meningococcal meningitis	Blindness and vision impairment	Number	2017	26.8168	46.925	14.7189
YLDs (Years Lived with Disability)	Sri Lanka	Both	All Ages	Meningococcal meningitis	Blindness and vision impairment	Rate	2017	0.124172	0.217281	0.0681542
YLDs (Years Lived with Disability)	Sri Lanka	Both	5-14 years	Meningococcal meningitis	Blindness and vision impairment	Number	2017	3.54959	6.76009	1.61528
YLDs (Years Lived with Disability)	Sri Lanka	Both	5-14 years	Meningococcal meningitis	Blindness and vision impairment	Rate	2017	0.0998689	0.190197	0.0454465
YLDs (Years Lived with Disability)	Sri Lanka	Both	15-49 years	Meningococcal meningitis	Blindness and vision impairment	Number	2017	10.6264	18.8112	5.43724
YLDs (Years Lived with Disability)	Sri Lanka	Both	15-49 years	Meningococcal meningitis	Blindness and vision impairment	Rate	2017	0.0981107	0.17368	0.0502008
YLDs (Years Lived with Disability)	Sri Lanka	Both	50-69 years	Meningococcal meningitis	Blindness and vision impairment	Number	2017	8.50826	14.1977	4.74095
YLDs (Years Lived with Disability)	Sri Lanka	Both	50-69 years	Meningococcal meningitis	Blindness and vision impairment	Rate	2017	0.194921	0.325264	0.108613
YLDs (Years Lived with Disability)	Sri Lanka	Both	70+ years	Meningococcal meningitis	Blindness and vision impairment	Number	2017	2.9565	4.74253	1.75252
YLDs (Years Lived with Disability)	Sri Lanka	Both	70+ years	Meningococcal meningitis	Blindness and vision impairment	Rate	2017	0.240363	0.385567	0.14248
YLDs (Years Lived with Disability)	Sri Lanka	Both	Age-standardized	Meningococcal meningitis	Blindness and vision impairment	Rate	2017	0.118475	0.206723	0.0652142
YLDs (Years Lived with Disability)	India	Both	All Ages	Diabetes mellitus type 1	Blindness and vision impairment	Number	2017	1315.03	1952.49	852.473
YLDs (Years Lived with Disability)	India	Both	All Ages	Diabetes mellitus type 1	Blindness and vision impairment	Rate	2017	0.0952534	0.141427	0.0617483
YLDs (Years Lived with Disability)	India	Both	5-14 years	Diabetes mellitus type 1	Blindness and vision impairment	Number	2017	0	0	0
YLDs (Years Lived with Disability)	India	Both	5-14 years	Diabetes mellitus type 1	Blindness and vision impairment	Rate	2017	0	0	0
YLDs (Years Lived with Disability)	India	Both	15-49 years	Diabetes mellitus type 1	Blindness and vision impairment	Number	2017	732.751	1108.37	445.339
YLDs (Years Lived with Disability)	India	Both	15-49 years	Diabetes mellitus type 1	Blindness and vision impairment	Rate	2017	0.0984071	0.148852	0.0598082
YLDs (Years Lived with Disability)	India	Both	50-69 years	Diabetes mellitus type 1	Blindness and vision impairment	Number	2017	495.087	746.477	313.046
YLDs (Years Lived with Disability)	India	Both	50-69 years	Diabetes mellitus type 1	Blindness and vision impairment	Rate	2017	0.263846	0.397818	0.166831
YLDs (Years Lived with Disability)	India	Both	70+ years	Diabetes mellitus type 1	Blindness and vision impairment	Number	2017	87.1917	132.658	53.5981
YLDs (Years Lived with Disability)	India	Both	70+ years	Diabetes mellitus type 1	Blindness and vision impairment	Rate	2017	0.170152	0.258877	0.104595
YLDs (Years Lived with Disability)	India	Both	Age-standardized	Diabetes mellitus type 1	Blindness and vision impairment	Rate	2017	0.102633	0.152077	0.0670368
YLDs (Years Lived with Disability)	India	Both	1 to 4	Diabetes mellitus type 2	Blindness and vision impairment	Number	2017	0	0	0
YLDs (Years Lived with Disability)	India	Both	1 to 4	Diabetes mellitus type 2	Blindness and vision impairment	Rate	2017	0	0	0
YLDs (Years Lived with Disability)	India	Both	All Ages	Diabetes mellitus type 2	Blindness and vision impairment	Number	2017	82205.1	114101	56079.5
YLDs (Years Lived with Disability)	India	Both	All Ages	Diabetes mellitus type 2	Blindness and vision impairment	Rate	2017	5.95447	8.2648	4.06208
YLDs (Years Lived with Disability)	India	Both	5-14 years	Diabetes mellitus type 2	Blindness and vision impairment	Number	2017	0	0	0
YLDs (Years Lived with Disability)	India	Both	5-14 years	Diabetes mellitus type 2	Blindness and vision impairment	Rate	2017	0	0	0
YLDs (Years Lived with Disability)	India	Both	15-49 years	Diabetes mellitus type 2	Blindness and vision impairment	Number	2017	23639.4	34158.1	15628.1
YLDs (Years Lived with Disability)	India	Both	15-49 years	Diabetes mellitus type 2	Blindness and vision impairment	Rate	2017	3.17472	4.58736	2.09883
YLDs (Years Lived with Disability)	India	Both	50-69 years	Diabetes mellitus type 2	Blindness and vision impairment	Number	2017	41572.4	58513.4	28174.8
YLDs (Years Lived with Disability)	India	Both	50-69 years	Diabetes mellitus type 2	Blindness and vision impairment	Rate	2017	22.1551	31.1834	15.0151
YLDs (Years Lived with Disability)	India	Both	70+ years	Diabetes mellitus type 2	Blindness and vision impairment	Number	2017	16993.4	23677.6	11698.2
YLDs (Years Lived with Disability)	India	Both	70+ years	Diabetes mellitus type 2	Blindness and vision impairment	Rate	2017	33.162	46.206	22.8286
YLDs (Years Lived with Disability)	India	Both	Age-standardized	Diabetes mellitus type 2	Blindness and vision impairment	Rate	2017	7.12765	9.86335	4.92664
YLDs (Years Lived with Disability)	Nepal	Both	1 to 4	Malaria	Blindness and vision impairment	Number	2017	0.0397231	0.0649688	0.0213556
YLDs (Years Lived with Disability)	Nepal	Both	1 to 4	Malaria	Blindness and vision impairment	Rate	2017	0.00162452	0.00265697	0.000873362
YLDs (Years Lived with Disability)	Nepal	Both	All Ages	Malaria	Blindness and vision impairment	Number	2017	9.73929	13.4895	6.6578
YLDs (Years Lived with Disability)	Nepal	Both	All Ages	Malaria	Blindness and vision impairment	Rate	2017	0.0325821	0.0451282	0.0222732
YLDs (Years Lived with Disability)	Nepal	Both	5-14 years	Malaria	Blindness and vision impairment	Number	2017	0.857178	1.31133	0.506437
YLDs (Years Lived with Disability)	Nepal	Both	5-14 years	Malaria	Blindness and vision impairment	Rate	2017	0.0134392	0.0205596	0.00794014
YLDs (Years Lived with Disability)	Nepal	Both	15-49 years	Malaria	Blindness and vision impairment	Number	2017	6.74098	9.40768	4.5854
YLDs (Years Lived with Disability)	Nepal	Both	15-49 years	Malaria	Blindness and vision impairment	Rate	2017	0.0429393	0.0599259	0.0292085
YLDs (Years Lived with Disability)	Nepal	Both	50-69 years	Malaria	Blindness and vision impairment	Number	2017	1.96014	2.69798	1.37822
YLDs (Years Lived with Disability)	Nepal	Both	50-69 years	Malaria	Blindness and vision impairment	Rate	2017	0.0526019	0.0724023	0.0369857
YLDs (Years Lived with Disability)	Nepal	Both	70+ years	Malaria	Blindness and vision impairment	Number	2017	0.140682	0.201806	0.0920936
YLDs (Years Lived with Disability)	Nepal	Both	70+ years	Malaria	Blindness and vision impairment	Rate	2017	0.0137007	0.0196533	0.00896875
YLDs (Years Lived with Disability)	Nepal	Both	Age-standardized	Malaria	Blindness and vision impairment	Rate	2017	0.0339306	0.0467083	0.023266
YLDs (Years Lived with Disability)	Nepal	Both	1 to 4	Refraction disorders	Blindness and vision impairment	Number	2017	1133.75	1815.43	627.249
YLDs (Years Lived with Disability)	Nepal	Both	1 to 4	Refraction disorders	Blindness and vision impairment	Rate	2017	46.3661	74.244	25.6521
YLDs (Years Lived with Disability)	Nepal	Both	All Ages	Refraction disorders	Blindness and vision impairment	Number	2017	33176.2	47386.6	22099.4
YLDs (Years Lived with Disability)	Nepal	Both	All Ages	Refraction disorders	Blindness and vision impairment	Rate	2017	110.989	158.529	73.932
YLDs (Years Lived with Disability)	Nepal	Both	5-14 years	Refraction disorders	Blindness and vision impairment	Number	2017	3702.5	5850.86	2194.06
YLDs (Years Lived with Disability)	Nepal	Both	5-14 years	Refraction disorders	Blindness and vision impairment	Rate	2017	58.0494	91.7324	34.3994
YLDs (Years Lived with Disability)	Nepal	Both	15-49 years	Refraction disorders	Blindness and vision impairment	Number	2017	12143.3	17846.6	7821.41
YLDs (Years Lived with Disability)	Nepal	Both	15-49 years	Refraction disorders	Blindness and vision impairment	Rate	2017	77.3513	113.681	49.8215
YLDs (Years Lived with Disability)	Nepal	Both	50-69 years	Refraction disorders	Blindness and vision impairment	Number	2017	10880.5	16090.3	7184.93
YLDs (Years Lived with Disability)	Nepal	Both	50-69 years	Refraction disorders	Blindness and vision impairment	Rate	2017	291.986	431.796	192.813
YLDs (Years Lived with Disability)	Nepal	Both	70+ years	Refraction disorders	Blindness and vision impairment	Number	2017	5216.45	7307.04	3511.09
YLDs (Years Lived with Disability)	Nepal	Both	70+ years	Refraction disorders	Blindness and vision impairment	Rate	2017	508.016	711.613	341.935
YLDs (Years Lived with Disability)	Nepal	Both	Age-standardized	Refraction disorders	Blindness and vision impairment	Rate	2017	130.711	186.087	88.6558
YLDs (Years Lived with Disability)	Nepal	Both	1 to 4	Near vision loss	Blindness and vision impairment	Number	2017	51.922	101.103	23.5308
YLDs (Years Lived with Disability)	Nepal	Both	1 to 4	Near vision loss	Blindness and vision impairment	Rate	2017	2.12341	4.13472	0.962318
YLDs (Years Lived with Disability)	Nepal	Both	All Ages	Near vision loss	Blindness and vision impairment	Number	2017	23519.9	42653.2	11289.2
YLDs (Years Lived with Disability)	Nepal	Both	All Ages	Near vision loss	Blindness and vision impairment	Rate	2017	78.6843	142.693	37.7671
YLDs (Years Lived with Disability)	Nepal	Both	5-14 years	Near vision loss	Blindness and vision impairment	Number	2017	471.866	897.177	215.851
YLDs (Years Lived with Disability)	Nepal	Both	5-14 years	Near vision loss	Blindness and vision impairment	Rate	2017	7.39811	14.0663	3.38421
YLDs (Years Lived with Disability)	Nepal	Both	15-49 years	Near vision loss	Blindness and vision impairment	Number	2017	10025.7	18684.8	4718.77
YLDs (Years Lived with Disability)	Nepal	Both	15-49 years	Near vision loss	Blindness and vision impairment	Rate	2017	63.8629	119.02	30.058
YLDs (Years Lived with Disability)	Nepal	Both	50-69 years	Near vision loss	Blindness and vision impairment	Number	2017	9803.69	17949.4	4740.2
YLDs (Years Lived with Disability)	Nepal	Both	50-69 years	Near vision loss	Blindness and vision impairment	Rate	2017	263.09	481.685	127.207
YLDs (Years Lived with Disability)	Nepal	Both	70+ years	Near vision loss	Blindness and vision impairment	Number	2017	3164.88	5761.82	1502.35
YLDs (Years Lived with Disability)	Nepal	Both	70+ years	Near vision loss	Blindness and vision impairment	Rate	2017	308.22	561.128	146.31
YLDs (Years Lived with Disability)	Nepal	Both	Age-standardized	Near vision loss	Blindness and vision impairment	Rate	2017	96.6448	175.56	46.4813
YLDs (Years Lived with Disability)	Pakistan	Both	1 to 4	All causes	Blindness and vision impairment	Number	2017	23843.7	33336	16426.5
YLDs (Years Lived with Disability)	Pakistan	Both	1 to 4	All causes	Blindness and vision impairment	Rate	2017	110.006	153.8	75.786
YLDs (Years Lived with Disability)	Pakistan	Both	All Ages	All causes	Blindness and vision impairment	Number	2017	743530	1.0236e+06	527478
YLDs (Years Lived with Disability)	Pakistan	Both	All Ages	All causes	Blindness and vision impairment	Rate	2017	346.978	477.676	246.155
YLDs (Years Lived with Disability)	Pakistan	Both	5-14 years	All causes	Blindness and vision impairment	Number	2017	63095	88878.6	44025.3
YLDs (Years Lived with Disability)	Pakistan	Both	5-14 years	All causes	Blindness and vision impairment	Rate	2017	123.696	174.244	86.3106
YLDs (Years Lived with Disability)	Pakistan	Both	15-49 years	All causes	Blindness and vision impairment	Number	2017	271844	382794	191703
YLDs (Years Lived with Disability)	Pakistan	Both	15-49 years	All causes	Blindness and vision impairment	Rate	2017	244.023	343.618	172.084
YLDs (Years Lived with Disability)	Pakistan	Both	50-69 years	All causes	Blindness and vision impairment	Number	2017	235700	327036	164017
YLDs (Years Lived with Disability)	Pakistan	Both	50-69 years	All causes	Blindness and vision impairment	Rate	2017	1175.75	1631.37	818.175
YLDs (Years Lived with Disability)	Pakistan	Both	70+ years	All causes	Blindness and vision impairment	Number	2017	144456	191701	103666
YLDs (Years Lived with Disability)	Pakistan	Both	70+ years	All causes	Blindness and vision impairment	Rate	2017	3202.99	4250.52	2298.54
YLDs (Years Lived with Disability)	Pakistan	Both	Age-standardized	All causes	Blindness and vision impairment	Rate	2017	552.98	752.955	392.977
YLDs (Years Lived with Disability)	Pakistan	Both	1 to 4	H influenzae type B meningitis	Blindness and vision impairment	Number	2017	4.83892	10.08	1.80436
YLDs (Years Lived with Disability)	Pakistan	Both	1 to 4	H influenzae type B meningitis	Blindness and vision impairment	Rate	2017	0.022325	0.0465053	0.00832466
YLDs (Years Lived with Disability)	Pakistan	Both	All Ages	H influenzae type B meningitis	Blindness and vision impairment	Number	2017	108.269	217.858	43.4286
YLDs (Years Lived with Disability)	Pakistan	Both	All Ages	H influenzae type B meningitis	Blindness and vision impairment	Rate	2017	0.0505253	0.101666	0.0202665
YLDs (Years Lived with Disability)	Pakistan	Both	5-14 years	H influenzae type B meningitis	Blindness and vision impairment	Number	2017	20.8548	44.6046	7.68857
YLDs (Years Lived with Disability)	Pakistan	Both	5-14 years	H influenzae type B meningitis	Blindness and vision impairment	Rate	2017	0.0408853	0.0874462	0.0150733
YLDs (Years Lived with Disability)	Pakistan	Both	15-49 years	H influenzae type B meningitis	Blindness and vision impairment	Number	2017	62.5195	126.519	25.0425
YLDs (Years Lived with Disability)	Pakistan	Both	15-49 years	H influenzae type B meningitis	Blindness and vision impairment	Rate	2017	0.0561211	0.113571	0.0224796
YLDs (Years Lived with Disability)	Pakistan	Both	50-69 years	H influenzae type B meningitis	Blindness and vision impairment	Number	2017	15.3064	29.5394	6.43569
YLDs (Years Lived with Disability)	Pakistan	Both	50-69 years	H influenzae type B meningitis	Blindness and vision impairment	Rate	2017	0.0763536	0.147353	0.0321034
YLDs (Years Lived with Disability)	Pakistan	Both	70+ years	H influenzae type B meningitis	Blindness and vision impairment	Number	2017	4.41071	8.33481	1.95424
YLDs (Years Lived with Disability)	Pakistan	Both	70+ years	H influenzae type B meningitis	Blindness and vision impairment	Rate	2017	0.0977973	0.184805	0.0433308
YLDs (Years Lived with Disability)	Pakistan	Both	Age-standardized	H influenzae type B meningitis	Blindness and vision impairment	Rate	2017	0.0558558	0.111027	0.0227929
YLDs (Years Lived with Disability)	Sri Lanka	Both	1 to 4	Onchocerciasis	Blindness and vision impairment	Number	2017	0	0	0
YLDs (Years Lived with Disability)	Sri Lanka	Both	1 to 4	Onchocerciasis	Blindness and vision impairment	Rate	2017	0	0	0
YLDs (Years Lived with Disability)	Sri Lanka	Both	All Ages	Onchocerciasis	Blindness and vision impairment	Number	2017	0	0	0
YLDs (Years Lived with Disability)	Sri Lanka	Both	All Ages	Onchocerciasis	Blindness and vision impairment	Rate	2017	0	0	0
YLDs (Years Lived with Disability)	Sri Lanka	Both	5-14 years	Onchocerciasis	Blindness and vision impairment	Number	2017	0	0	0
YLDs (Years Lived with Disability)	Sri Lanka	Both	5-14 years	Onchocerciasis	Blindness and vision impairment	Rate	2017	0	0	0
YLDs (Years Lived with Disability)	Sri Lanka	Both	15-49 years	Onchocerciasis	Blindness and vision impairment	Number	2017	0	0	0
YLDs (Years Lived with Disability)	Sri Lanka	Both	15-49 years	Onchocerciasis	Blindness and vision impairment	Rate	2017	0	0	0
YLDs (Years Lived with Disability)	Sri Lanka	Both	50-69 years	Onchocerciasis	Blindness and vision impairment	Number	2017	0	0	0
YLDs (Years Lived with Disability)	Sri Lanka	Both	50-69 years	Onchocerciasis	Blindness and vision impairment	Rate	2017	0	0	0
YLDs (Years Lived with Disability)	Sri Lanka	Both	70+ years	Onchocerciasis	Blindness and vision impairment	Number	2017	0	0	0
YLDs (Years Lived with Disability)	Sri Lanka	Both	70+ years	Onchocerciasis	Blindness and vision impairment	Rate	2017	0	0	0
YLDs (Years Lived with Disability)	Sri Lanka	Both	Age-standardized	Onchocerciasis	Blindness and vision impairment	Rate	2017	0	0	0
YLDs (Years Lived with Disability)	Sri Lanka	Both	1 to 4	Trachoma	Blindness and vision impairment	Number	2017	0	0	0
YLDs (Years Lived with Disability)	Sri Lanka	Both	1 to 4	Trachoma	Blindness and vision impairment	Rate	2017	0	0	0
YLDs (Years Lived with Disability)	Sri Lanka	Both	All Ages	Trachoma	Blindness and vision impairment	Number	2017	0	0	0
YLDs (Years Lived with Disability)	Sri Lanka	Both	All Ages	Trachoma	Blindness and vision impairment	Rate	2017	0	0	0
YLDs (Years Lived with Disability)	Sri Lanka	Both	5-14 years	Trachoma	Blindness and vision impairment	Number	2017	0	0	0
YLDs (Years Lived with Disability)	Sri Lanka	Both	5-14 years	Trachoma	Blindness and vision impairment	Rate	2017	0	0	0
YLDs (Years Lived with Disability)	Sri Lanka	Both	15-49 years	Trachoma	Blindness and vision impairment	Number	2017	0	0	0
YLDs (Years Lived with Disability)	Sri Lanka	Both	15-49 years	Trachoma	Blindness and vision impairment	Rate	2017	0	0	0
YLDs (Years Lived with Disability)	Sri Lanka	Both	50-69 years	Trachoma	Blindness and vision impairment	Number	2017	0	0	0
YLDs (Years Lived with Disability)	Sri Lanka	Both	50-69 years	Trachoma	Blindness and vision impairment	Rate	2017	0	0	0
YLDs (Years Lived with Disability)	Sri Lanka	Both	70+ years	Trachoma	Blindness and vision impairment	Number	2017	0	0	0
YLDs (Years Lived with Disability)	Sri Lanka	Both	70+ years	Trachoma	Blindness and vision impairment	Rate	2017	0	0	0
YLDs (Years Lived with Disability)	Sri Lanka	Both	Age-standardized	Trachoma	Blindness and vision impairment	Rate	2017	0	0	0
YLDs (Years Lived with Disability)	Sri Lanka	Both	50-69 years	Diabetes mellitus type 2	Blindness and vision impairment	Rate	2017	7.66578	11.5654	4.75192
YLDs (Years Lived with Disability)	Sri Lanka	Both	70+ years	Diabetes mellitus type 2	Blindness and vision impairment	Number	2017	143.41	217.638	91.458
YLDs (Years Lived with Disability)	Sri Lanka	Both	70+ years	Diabetes mellitus type 2	Blindness and vision impairment	Rate	2017	11.6592	17.6939	7.43552
YLDs (Years Lived with Disability)	Sri Lanka	Both	Age-standardized	Diabetes mellitus type 2	Blindness and vision impairment	Rate	2017	2.27602	3.37998	1.47644
YLDs (Years Lived with Disability)	Sri Lanka	Both	All Ages	All causes	Blindness and vision impairment	Number	2017	94128.8	140903	60648.5
YLDs (Years Lived with Disability)	Sri Lanka	Both	All Ages	All causes	Blindness and vision impairment	Rate	2017	435.853	652.436	280.826
YLDs (Years Lived with Disability)	Sri Lanka	Both	5-14 years	All causes	Blindness and vision impairment	Number	2017	4153.91	6695.05	2545.33
YLDs (Years Lived with Disability)	Sri Lanka	Both	5-14 years	All causes	Blindness and vision impairment	Rate	2017	116.872	188.367	71.6136
YLDs (Years Lived with Disability)	Sri Lanka	Both	15-49 years	All causes	Blindness and vision impairment	Number	2017	21735.9	34102.3	13512.6
YLDs (Years Lived with Disability)	Sri Lanka	Both	15-49 years	All causes	Blindness and vision impairment	Rate	2017	200.682	314.858	124.758
YLDs (Years Lived with Disability)	Sri Lanka	Both	50-69 years	All causes	Blindness and vision impairment	Number	2017	40372.9	61841.3	25554
YLDs (Years Lived with Disability)	Sri Lanka	Both	50-69 years	All causes	Blindness and vision impairment	Rate	2017	924.927	1416.76	585.432
YLDs (Years Lived with Disability)	Sri Lanka	Both	70+ years	All causes	Blindness and vision impairment	Number	2017	26548.3	38316	17965.5
YLDs (Years Lived with Disability)	Sri Lanka	Both	70+ years	All causes	Blindness and vision impairment	Rate	2017	2158.38	3115.09	1460.59
YLDs (Years Lived with Disability)	Sri Lanka	Both	Age-standardized	All causes	Blindness and vision impairment	Rate	2017	396.399	588.415	256.034
YLDs (Years Lived with Disability)	India	Both	1 to 4	Diabetes mellitus type 1	Blindness and vision impairment	Number	2017	0	0	0
YLDs (Years Lived with Disability)	India	Both	1 to 4	Diabetes mellitus type 1	Blindness and vision impairment	Rate	2017	0	0	0
YLDs (Years Lived with Disability)	Pakistan	Both	1 to 4	Vitamin A deficiency	Blindness and vision impairment	Number	2017	5253.09	8305.35	2875.78
YLDs (Years Lived with Disability)	Pakistan	Both	1 to 4	Vitamin A deficiency	Blindness and vision impairment	Rate	2017	24.2359	38.3179	13.2678
YLDs (Years Lived with Disability)	Pakistan	Both	All Ages	Vitamin A deficiency	Blindness and vision impairment	Number	2017	22386	33566	14188.4
YLDs (Years Lived with Disability)	Pakistan	Both	All Ages	Vitamin A deficiency	Blindness and vision impairment	Rate	2017	10.4467	15.664	6.62118
YLDs (Years Lived with Disability)	Pakistan	Both	5-14 years	Vitamin A deficiency	Blindness and vision impairment	Number	2017	6319.06	10652	3391.65
YLDs (Years Lived with Disability)	Pakistan	Both	5-14 years	Vitamin A deficiency	Blindness and vision impairment	Rate	2017	12.3884	20.8831	6.64925
YLDs (Years Lived with Disability)	Pakistan	Both	15-49 years	Vitamin A deficiency	Blindness and vision impairment	Number	2017	7621.09	11780.3	4507.59
YLDs (Years Lived with Disability)	Pakistan	Both	15-49 years	Vitamin A deficiency	Blindness and vision impairment	Rate	2017	6.84113	10.5747	4.04627
YLDs (Years Lived with Disability)	Pakistan	Both	50-69 years	Vitamin A deficiency	Blindness and vision impairment	Number	2017	1400.25	2171.67	789.924
YLDs (Years Lived with Disability)	Pakistan	Both	50-69 years	Vitamin A deficiency	Blindness and vision impairment	Rate	2017	6.98493	10.833	3.94041
YLDs (Years Lived with Disability)	Pakistan	Both	70+ years	Vitamin A deficiency	Blindness and vision impairment	Number	2017	242.701	393.417	133.078
YLDs (Years Lived with Disability)	Pakistan	Both	70+ years	Vitamin A deficiency	Blindness and vision impairment	Rate	2017	5.38134	8.72311	2.95071
YLDs (Years Lived with Disability)	Pakistan	Both	Age-standardized	Vitamin A deficiency	Blindness and vision impairment	Rate	2017	9.62644	14.1747	6.18543
YLDs (Years Lived with Disability)	Nepal	Both	1 to 4	Diabetes mellitus type 1	Blindness and vision impairment	Number	2017	0	0	0
YLDs (Years Lived with Disability)	Nepal	Both	1 to 4	Diabetes mellitus type 1	Blindness and vision impairment	Rate	2017	0	0	0
YLDs (Years Lived with Disability)	Nepal	Both	All Ages	Diabetes mellitus type 1	Blindness and vision impairment	Number	2017	13.8015	20.5308	8.78435
YLDs (Years Lived with Disability)	Nepal	Both	All Ages	Diabetes mellitus type 1	Blindness and vision impairment	Rate	2017	0.0461719	0.0686843	0.0293874
YLDs (Years Lived with Disability)	Nepal	Both	5-14 years	Diabetes mellitus type 1	Blindness and vision impairment	Number	2017	0	0	0
YLDs (Years Lived with Disability)	Nepal	Both	5-14 years	Diabetes mellitus type 1	Blindness and vision impairment	Rate	2017	0	0	0
YLDs (Years Lived with Disability)	Nepal	Both	15-49 years	Diabetes mellitus type 1	Blindness and vision impairment	Number	2017	6.7276	10.6117	4.07817
YLDs (Years Lived with Disability)	Nepal	Both	15-49 years	Diabetes mellitus type 1	Blindness and vision impairment	Rate	2017	0.0428541	0.0675951	0.0259775
YLDs (Years Lived with Disability)	Nepal	Both	50-69 years	Diabetes mellitus type 1	Blindness and vision impairment	Number	2017	5.84968	8.67614	3.66514
YLDs (Years Lived with Disability)	Nepal	Both	50-69 years	Diabetes mellitus type 1	Blindness and vision impairment	Rate	2017	0.156981	0.232831	0.098357
YLDs (Years Lived with Disability)	Nepal	Both	70+ years	Diabetes mellitus type 1	Blindness and vision impairment	Number	2017	1.22418	1.83159	0.752882
YLDs (Years Lived with Disability)	Nepal	Both	70+ years	Diabetes mellitus type 1	Blindness and vision impairment	Rate	2017	0.11922	0.178374	0.0733211
YLDs (Years Lived with Disability)	Nepal	Both	Age-standardized	Diabetes mellitus type 1	Blindness and vision impairment	Rate	2017	0.05602	0.0833178	0.0358247
YLDs (Years Lived with Disability)	Nepal	Both	1 to 4	Diabetes mellitus type 2	Blindness and vision impairment	Number	2017	0	0	0
YLDs (Years Lived with Disability)	Nepal	Both	1 to 4	Diabetes mellitus type 2	Blindness and vision impairment	Rate	2017	0	0	0
YLDs (Years Lived with Disability)	Nepal	Both	All Ages	Diabetes mellitus type 2	Blindness and vision impairment	Number	2017	840.73	1182.47	566.76
YLDs (Years Lived with Disability)	Nepal	Both	All Ages	Diabetes mellitus type 2	Blindness and vision impairment	Rate	2017	2.8126	3.95589	1.89606
YLDs (Years Lived with Disability)	Nepal	Both	5-14 years	Diabetes mellitus type 2	Blindness and vision impairment	Number	2017	0	0	0
YLDs (Years Lived with Disability)	Nepal	Both	5-14 years	Diabetes mellitus type 2	Blindness and vision impairment	Rate	2017	0	0	0
YLDs (Years Lived with Disability)	Nepal	Both	15-49 years	Diabetes mellitus type 2	Blindness and vision impairment	Number	2017	190.256	292.658	112.724
YLDs (Years Lived with Disability)	Nepal	Both	15-49 years	Diabetes mellitus type 2	Blindness and vision impairment	Rate	2017	1.21191	1.8642	0.718038
YLDs (Years Lived with Disability)	Nepal	Both	50-69 years	Diabetes mellitus type 2	Blindness and vision impairment	Number	2017	434.765	647.097	286.808
YLDs (Years Lived with Disability)	Nepal	Both	50-69 years	Diabetes mellitus type 2	Blindness and vision impairment	Rate	2017	11.6673	17.3654	7.69671
YLDs (Years Lived with Disability)	Nepal	Both	70+ years	Diabetes mellitus type 2	Blindness and vision impairment	Number	2017	215.71	307.041	141.052
YLDs (Years Lived with Disability)	Nepal	Both	70+ years	Diabetes mellitus type 2	Blindness and vision impairment	Rate	2017	21.0074	29.9019	13.7367
YLDs (Years Lived with Disability)	Nepal	Both	Age-standardized	Diabetes mellitus type 2	Blindness and vision impairment	Rate	2017	3.7832	5.29073	2.55474
YLDs (Years Lived with Disability)	Pakistan	Both	1 to 4	Glaucoma	Blindness and vision impairment	Number	2017	0	0	0
YLDs (Years Lived with Disability)	Pakistan	Both	1 to 4	Glaucoma	Blindness and vision impairment	Rate	2017	0	0	0
YLDs (Years Lived with Disability)	Pakistan	Both	All Ages	Glaucoma	Blindness and vision impairment	Number	2017	7094.07	9915.14	4820.59
YLDs (Years Lived with Disability)	Pakistan	Both	All Ages	Glaucoma	Blindness and vision impairment	Rate	2017	3.31054	4.62703	2.24959
YLDs (Years Lived with Disability)	Pakistan	Both	5-14 years	Glaucoma	Blindness and vision impairment	Number	2017	0	0	0
YLDs (Years Lived with Disability)	Pakistan	Both	5-14 years	Glaucoma	Blindness and vision impairment	Rate	2017	0	0	0
YLDs (Years Lived with Disability)	Pakistan	Both	15-49 years	Glaucoma	Blindness and vision impairment	Number	2017	92.3776	153.756	47.0863
YLDs (Years Lived with Disability)	Pakistan	Both	15-49 years	Glaucoma	Blindness and vision impairment	Rate	2017	0.0829235	0.13802	0.0422674
YLDs (Years Lived with Disability)	Pakistan	Both	50-69 years	Glaucoma	Blindness and vision impairment	Number	2017	4290.88	6106.33	2755.06
YLDs (Years Lived with Disability)	Pakistan	Both	50-69 years	Glaucoma	Blindness and vision impairment	Rate	2017	21.4044	30.4604	13.7432
YLDs (Years Lived with Disability)	Pakistan	Both	70+ years	Glaucoma	Blindness and vision impairment	Number	2017	2710.82	3828.44	1799.16
YLDs (Years Lived with Disability)	Pakistan	Both	70+ years	Glaucoma	Blindness and vision impairment	Rate	2017	60.1061	84.8869	39.8923
YLDs (Years Lived with Disability)	Pakistan	Both	Age-standardized	Glaucoma	Blindness and vision impairment	Rate	2017	7.20501	10.0213	4.85156
YLDs (Years Lived with Disability)	Pakistan	Both	1 to 4	Cataract	Blindness and vision impairment	Number	2017	0	0	0
YLDs (Years Lived with Disability)	Pakistan	Both	1 to 4	Cataract	Blindness and vision impairment	Rate	2017	0	0	0
YLDs (Years Lived with Disability)	Pakistan	Both	All Ages	Cataract	Blindness and vision impairment	Number	2017	223510	303145	157764
YLDs (Years Lived with Disability)	Pakistan	Both	All Ages	Cataract	Blindness and vision impairment	Rate	2017	104.304	141.467	73.6225
YLDs (Years Lived with Disability)	Pakistan	Both	5-14 years	Cataract	Blindness and vision impairment	Number	2017	0	0	0
YLDs (Years Lived with Disability)	Pakistan	Both	5-14 years	Cataract	Blindness and vision impairment	Rate	2017	0	0	0
YLDs (Years Lived with Disability)	Pakistan	Both	15-49 years	Cataract	Blindness and vision impairment	Number	2017	28437.4	41083.3	18410.6
YLDs (Years Lived with Disability)	Pakistan	Both	15-49 years	Cataract	Blindness and vision impairment	Rate	2017	25.5271	36.8787	16.5264
YLDs (Years Lived with Disability)	Pakistan	Both	50-69 years	Cataract	Blindness and vision impairment	Number	2017	98990	136628	68570.3
YLDs (Years Lived with Disability)	Pakistan	Both	50-69 years	Cataract	Blindness and vision impairment	Rate	2017	493.796	681.549	342.052
YLDs (Years Lived with Disability)	Pakistan	Both	70+ years	Cataract	Blindness and vision impairment	Number	2017	96082.8	128435	66603.5
YLDs (Years Lived with Disability)	Pakistan	Both	70+ years	Cataract	Blindness and vision impairment	Rate	2017	2130.41	2847.76	1476.78
YLDs (Years Lived with Disability)	Pakistan	Both	Age-standardized	Cataract	Blindness and vision impairment	Rate	2017	229.457	308.061	160.074
YLDs (Years Lived with Disability)	Pakistan	Both	1 to 4	Age-related macular degeneration	Blindness and vision impairment	Number	2017	0	0	0
YLDs (Years Lived with Disability)	Pakistan	Both	1 to 4	Age-related macular degeneration	Blindness and vision impairment	Rate	2017	0	0	0
YLDs (Years Lived with Disability)	Pakistan	Both	All Ages	Age-related macular degeneration	Blindness and vision impairment	Number	2017	4106.26	5868.39	2690.15
YLDs (Years Lived with Disability)	Pakistan	Both	All Ages	Age-related macular degeneration	Blindness and vision impairment	Rate	2017	1.91624	2.73856	1.25539
YLDs (Years Lived with Disability)	Pakistan	Both	5-14 years	Age-related macular degeneration	Blindness and vision impairment	Number	2017	0	0	0
YLDs (Years Lived with Disability)	Pakistan	Both	5-14 years	Age-related macular degeneration	Blindness and vision impairment	Rate	2017	0	0	0
YLDs (Years Lived with Disability)	Pakistan	Both	15-49 years	Age-related macular degeneration	Blindness and vision impairment	Number	2017	62.4988	101.806	32.6932
YLDs (Years Lived with Disability)	Pakistan	Both	15-49 years	Age-related macular degeneration	Blindness and vision impairment	Rate	2017	0.0561025	0.0913869	0.0293473
YLDs (Years Lived with Disability)	Pakistan	Both	50-69 years	Age-related macular degeneration	Blindness and vision impairment	Number	2017	2395.52	3596.19	1504.03
YLDs (Years Lived with Disability)	Pakistan	Both	50-69 years	Age-related macular degeneration	Blindness and vision impairment	Rate	2017	11.9496	17.939	7.5026
YLDs (Years Lived with Disability)	Pakistan	Both	70+ years	Age-related macular degeneration	Blindness and vision impairment	Number	2017	1648.25	2372.64	1064.86
YLDs (Years Lived with Disability)	Pakistan	Both	70+ years	Age-related macular degeneration	Blindness and vision impairment	Rate	2017	36.5461	52.6079	23.6108
YLDs (Years Lived with Disability)	Pakistan	Both	Age-standardized	Age-related macular degeneration	Blindness and vision impairment	Rate	2017	4.23331	5.97785	2.771
YLDs (Years Lived with Disability)	Pakistan	Both	1 to 4	Other vision loss	Blindness and vision impairment	Number	2017	703.828	1164.74	372.099
YLDs (Years Lived with Disability)	Pakistan	Both	1 to 4	Other vision loss	Blindness and vision impairment	Rate	2017	3.24721	5.37369	1.71673
YLDs (Years Lived with Disability)	Pakistan	Both	All Ages	Other vision loss	Blindness and vision impairment	Number	2017	53531.4	73719.3	35938.6
YLDs (Years Lived with Disability)	Pakistan	Both	All Ages	Other vision loss	Blindness and vision impairment	Rate	2017	24.9811	34.4021	16.7712
YLDs (Years Lived with Disability)	Pakistan	Both	5-14 years	Other vision loss	Blindness and vision impairment	Number	2017	2387.05	4178.02	1122.72
YLDs (Years Lived with Disability)	Pakistan	Both	5-14 years	Other vision loss	Blindness and vision impairment	Rate	2017	4.67976	8.1909	2.20107
YLDs (Years Lived with Disability)	Pakistan	Both	15-49 years	Other vision loss	Blindness and vision impairment	Number	2017	24218.2	34392.7	15492.8
YLDs (Years Lived with Disability)	Pakistan	Both	15-49 years	Other vision loss	Blindness and vision impairment	Rate	2017	21.7397	30.8729	13.9072
YLDs (Years Lived with Disability)	Pakistan	Both	50-69 years	Other vision loss	Blindness and vision impairment	Number	2017	18613.7	26633.6	12167.7
YLDs (Years Lived with Disability)	Pakistan	Both	50-69 years	Other vision loss	Blindness and vision impairment	Rate	2017	92.8517	132.858	60.6965
YLDs (Years Lived with Disability)	Pakistan	Both	70+ years	Other vision loss	Blindness and vision impairment	Number	2017	7276.11	10104.1	4850.28
YLDs (Years Lived with Disability)	Pakistan	Both	70+ years	Other vision loss	Blindness and vision impairment	Rate	2017	161.331	224.036	107.544
YLDs (Years Lived with Disability)	Pakistan	Both	Age-standardized	Other vision loss	Blindness and vision impairment	Rate	2017	37.9254	51.9571	25.8578
YLDs (Years Lived with Disability)	Bangladesh	Both	1 to 4	Onchocerciasis	Blindness and vision impairment	Number	2017	0	0	0
YLDs (Years Lived with Disability)	Bangladesh	Both	1 to 4	Onchocerciasis	Blindness and vision impairment	Rate	2017	0	0	0
YLDs (Years Lived with Disability)	Bangladesh	Both	All Ages	Onchocerciasis	Blindness and vision impairment	Number	2017	0	0	0
YLDs (Years Lived with Disability)	Bangladesh	Both	All Ages	Onchocerciasis	Blindness and vision impairment	Rate	2017	0	0	0
YLDs (Years Lived with Disability)	Bangladesh	Both	5-14 years	Onchocerciasis	Blindness and vision impairment	Number	2017	0	0	0
YLDs (Years Lived with Disability)	Bangladesh	Both	5-14 years	Onchocerciasis	Blindness and vision impairment	Rate	2017	0	0	0
YLDs (Years Lived with Disability)	Bangladesh	Both	15-49 years	Onchocerciasis	Blindness and vision impairment	Number	2017	0	0	0
YLDs (Years Lived with Disability)	Bangladesh	Both	15-49 years	Onchocerciasis	Blindness and vision impairment	Rate	2017	0	0	0
YLDs (Years Lived with Disability)	Bangladesh	Both	50-69 years	Onchocerciasis	Blindness and vision impairment	Number	2017	0	0	0
YLDs (Years Lived with Disability)	Bangladesh	Both	50-69 years	Onchocerciasis	Blindness and vision impairment	Rate	2017	0	0	0
YLDs (Years Lived with Disability)	Bangladesh	Both	70+ years	Onchocerciasis	Blindness and vision impairment	Number	2017	0	0	0
YLDs (Years Lived with Disability)	Bangladesh	Both	70+ years	Onchocerciasis	Blindness and vision impairment	Rate	2017	0	0	0
YLDs (Years Lived with Disability)	Bangladesh	Both	Age-standardized	Onchocerciasis	Blindness and vision impairment	Rate	2017	0	0	0
YLDs (Years Lived with Disability)	Bangladesh	Both	1 to 4	Trachoma	Blindness and vision impairment	Number	2017	0	0	0
YLDs (Years Lived with Disability)	Bangladesh	Both	1 to 4	Trachoma	Blindness and vision impairment	Rate	2017	0	0	0
YLDs (Years Lived with Disability)	Bangladesh	Both	All Ages	Trachoma	Blindness and vision impairment	Number	2017	0	0	0
YLDs (Years Lived with Disability)	Bangladesh	Both	All Ages	Trachoma	Blindness and vision impairment	Rate	2017	0	0	0
YLDs (Years Lived with Disability)	Bangladesh	Both	5-14 years	Trachoma	Blindness and vision impairment	Number	2017	0	0	0
YLDs (Years Lived with Disability)	Bangladesh	Both	5-14 years	Trachoma	Blindness and vision impairment	Rate	2017	0	0	0
YLDs (Years Lived with Disability)	Bangladesh	Both	15-49 years	Trachoma	Blindness and vision impairment	Number	2017	0	0	0
YLDs (Years Lived with Disability)	Bangladesh	Both	15-49 years	Trachoma	Blindness and vision impairment	Rate	2017	0	0	0
YLDs (Years Lived with Disability)	Bangladesh	Both	50-69 years	Trachoma	Blindness and vision impairment	Number	2017	0	0	0
YLDs (Years Lived with Disability)	Bangladesh	Both	50-69 years	Trachoma	Blindness and vision impairment	Rate	2017	0	0	0
YLDs (Years Lived with Disability)	Bangladesh	Both	70+ years	Trachoma	Blindness and vision impairment	Number	2017	0	0	0
YLDs (Years Lived with Disability)	Bangladesh	Both	70+ years	Trachoma	Blindness and vision impairment	Rate	2017	0	0	0
YLDs (Years Lived with Disability)	Bangladesh	Both	Age-standardized	Trachoma	Blindness and vision impairment	Rate	2017	0	0	0
YLDs (Years Lived with Disability)	Pakistan	Both	All Ages	Trachoma	Blindness and vision impairment	Number	2017	13431.6	21056.8	8134.45
YLDs (Years Lived with Disability)	Pakistan	Both	All Ages	Trachoma	Blindness and vision impairment	Rate	2017	6.26801	9.82645	3.79605
YLDs (Years Lived with Disability)	Pakistan	Both	5-14 years	Trachoma	Blindness and vision impairment	Number	2017	0	0	0
YLDs (Years Lived with Disability)	Pakistan	Both	5-14 years	Trachoma	Blindness and vision impairment	Rate	2017	0	0	0
YLDs (Years Lived with Disability)	Pakistan	Both	15-49 years	Trachoma	Blindness and vision impairment	Number	2017	1598.54	3345.65	592.752
YLDs (Years Lived with Disability)	Pakistan	Both	15-49 years	Trachoma	Blindness and vision impairment	Rate	2017	1.43494	3.00324	0.532089
YLDs (Years Lived with Disability)	Pakistan	Both	50-69 years	Trachoma	Blindness and vision impairment	Number	2017	5653.23	9911.07	2973.75
YLDs (Years Lived with Disability)	Pakistan	Both	50-69 years	Trachoma	Blindness and vision impairment	Rate	2017	28.2002	49.4398	14.8341
YLDs (Years Lived with Disability)	Pakistan	Both	70+ years	Trachoma	Blindness and vision impairment	Number	2017	6179.79	11129.1	3140.42
YLDs (Years Lived with Disability)	Pakistan	Both	70+ years	Trachoma	Blindness and vision impairment	Rate	2017	137.023	246.763	69.6315
YLDs (Years Lived with Disability)	Pakistan	Both	Age-standardized	Trachoma	Blindness and vision impairment	Rate	2017	14.1493	22.3154	8.33757
YLDs (Years Lived with Disability)	Bangladesh	Both	1 to 4	All causes	Blindness and vision impairment	Number	2017	10831.4	15377.6	7260.11
YLDs (Years Lived with Disability)	Bangladesh	Both	1 to 4	All causes	Blindness and vision impairment	Rate	2017	92.0554	130.693	61.703
YLDs (Years Lived with Disability)	Bangladesh	Both	All Ages	All causes	Blindness and vision impairment	Number	2017	734650	1.02704e+06	513910
YLDs (Years Lived with Disability)	Bangladesh	Both	All Ages	All causes	Blindness and vision impairment	Rate	2017	467.987	654.244	327.371
YLDs (Years Lived with Disability)	Bangladesh	Both	5-14 years	All causes	Blindness and vision impairment	Number	2017	33351.6	48995.6	22455.2
YLDs (Years Lived with Disability)	Bangladesh	Both	5-14 years	All causes	Blindness and vision impairment	Rate	2017	105.273	154.653	70.8792
YLDs (Years Lived with Disability)	Bangladesh	Both	15-49 years	All causes	Blindness and vision impairment	Number	2017	206407	302068	140230
YLDs (Years Lived with Disability)	Bangladesh	Both	15-49 years	All causes	Blindness and vision impairment	Rate	2017	245.613	359.444	166.866
YLDs (Years Lived with Disability)	Bangladesh	Both	50-69 years	All causes	Blindness and vision impairment	Number	2017	268447	379640	186926
YLDs (Years Lived with Disability)	Bangladesh	Both	50-69 years	All causes	Blindness and vision impairment	Rate	2017	1310.23	1852.94	912.348
YLDs (Years Lived with Disability)	Bangladesh	Both	70+ years	All causes	Blindness and vision impairment	Number	2017	213809	284737	152930
YLDs (Years Lived with Disability)	Bangladesh	Both	70+ years	All causes	Blindness and vision impairment	Rate	2017	3459.76	4607.48	2474.64
YLDs (Years Lived with Disability)	Bangladesh	Both	Age-standardized	All causes	Blindness and vision impairment	Rate	2017	567.178	782.525	398.657
YLDs (Years Lived with Disability)	Afghanistan	Both	1 to 4	Glaucoma	Blindness and vision impairment	Number	2017	0	0	0
YLDs (Years Lived with Disability)	Afghanistan	Both	1 to 4	Glaucoma	Blindness and vision impairment	Rate	2017	0	0	0
YLDs (Years Lived with Disability)	Bangladesh	Both	1 to 4	Tetanus	Blindness and vision impairment	Number	2017	8.19059e-05	0.000144499	4.33606e-05
YLDs (Years Lived with Disability)	Bangladesh	Both	1 to 4	Tetanus	Blindness and vision impairment	Rate	2017	6.9611e-07	1.22808e-06	3.68517e-07
YLDs (Years Lived with Disability)	Bangladesh	Both	All Ages	Tetanus	Blindness and vision impairment	Number	2017	0.0496586	0.0698726	0.033124
YLDs (Years Lived with Disability)	Bangladesh	Both	All Ages	Tetanus	Blindness and vision impairment	Rate	2017	3.16335e-05	4.45102e-05	2.11007e-05
YLDs (Years Lived with Disability)	Bangladesh	Both	5-14 years	Tetanus	Blindness and vision impairment	Number	2017	1.43649e-17	8.29907e-17	4.69781e-20
YLDs (Years Lived with Disability)	Bangladesh	Both	5-14 years	Tetanus	Blindness and vision impairment	Rate	2017	4.53423e-20	2.61958e-19	1.48285e-22
YLDs (Years Lived with Disability)	Bangladesh	Both	15-49 years	Tetanus	Blindness and vision impairment	Number	2017	1.65296e-57	8.77029e-57	1.56313e-60
YLDs (Years Lived with Disability)	Bangladesh	Both	15-49 years	Tetanus	Blindness and vision impairment	Rate	2017	1.96693e-60	1.04362e-59	1.86004e-63
YLDs (Years Lived with Disability)	Bangladesh	Both	50-69 years	Tetanus	Blindness and vision impairment	Number	2017	2.17484e-133	1.14431e-132	9.94466e-140
YLDs (Years Lived with Disability)	Bangladesh	Both	50-69 years	Tetanus	Blindness and vision impairment	Rate	2017	1.06149e-135	5.58514e-135	4.85378e-142
YLDs (Years Lived with Disability)	Bangladesh	Both	70+ years	Tetanus	Blindness and vision impairment	Number	2017	1.06338e-171	2.61785e-171	3.68959e-180
YLDs (Years Lived with Disability)	Bangladesh	Both	70+ years	Tetanus	Blindness and vision impairment	Rate	2017	1.72071e-173	4.23609e-173	5.97033e-182
YLDs (Years Lived with Disability)	Bangladesh	Both	Age-standardized	Tetanus	Blindness and vision impairment	Rate	2017	3.6506e-05	5.13716e-05	2.43507e-05
YLDs (Years Lived with Disability)	Afghanistan	Both	1 to 4	Diabetes mellitus type 1	Blindness and vision impairment	Number	2017	0	0	0
YLDs (Years Lived with Disability)	Afghanistan	Both	1 to 4	Diabetes mellitus type 1	Blindness and vision impairment	Rate	2017	0	0	0
YLDs (Years Lived with Disability)	Afghanistan	Both	All Ages	Diabetes mellitus type 1	Blindness and vision impairment	Number	2017	51.2397	77.6745	31.7728
YLDs (Years Lived with Disability)	Afghanistan	Both	All Ages	Diabetes mellitus type 1	Blindness and vision impairment	Rate	2017	0.155958	0.236418	0.0967068
YLDs (Years Lived with Disability)	Afghanistan	Both	5-14 years	Diabetes mellitus type 1	Blindness and vision impairment	Number	2017	0	0	0
YLDs (Years Lived with Disability)	Afghanistan	Both	5-14 years	Diabetes mellitus type 1	Blindness and vision impairment	Rate	2017	0	0	0
YLDs (Years Lived with Disability)	Afghanistan	Both	15-49 years	Diabetes mellitus type 1	Blindness and vision impairment	Number	2017	36.8754	58.3208	22.535
YLDs (Years Lived with Disability)	Afghanistan	Both	15-49 years	Diabetes mellitus type 1	Blindness and vision impairment	Rate	2017	0.237736	0.375995	0.145283
YLDs (Years Lived with Disability)	Afghanistan	Both	50-69 years	Diabetes mellitus type 1	Blindness and vision impairment	Number	2017	12.2827	19.1319	7.31713
YLDs (Years Lived with Disability)	Afghanistan	Both	50-69 years	Diabetes mellitus type 1	Blindness and vision impairment	Rate	2017	0.77183	1.20223	0.4598
YLDs (Years Lived with Disability)	Afghanistan	Both	70+ years	Diabetes mellitus type 1	Blindness and vision impairment	Number	2017	2.08156	3.18683	1.26228
YLDs (Years Lived with Disability)	Afghanistan	Both	70+ years	Diabetes mellitus type 1	Blindness and vision impairment	Rate	2017	0.452877	0.693348	0.27463
YLDs (Years Lived with Disability)	Afghanistan	Both	Age-standardized	Diabetes mellitus type 1	Blindness and vision impairment	Rate	2017	0.29149	0.434968	0.182925
YLDs (Years Lived with Disability)	Pakistan	Both	1 to 4	Diabetes mellitus type 1	Blindness and vision impairment	Number	2017	0	0	0
YLDs (Years Lived with Disability)	Pakistan	Both	1 to 4	Diabetes mellitus type 1	Blindness and vision impairment	Rate	2017	0	0	0
YLDs (Years Lived with Disability)	Pakistan	Both	All Ages	Diabetes mellitus type 1	Blindness and vision impairment	Number	2017	202.169	300.381	129.508
YLDs (Years Lived with Disability)	Pakistan	Both	All Ages	Diabetes mellitus type 1	Blindness and vision impairment	Rate	2017	0.0943446	0.140177	0.0604367
YLDs (Years Lived with Disability)	Pakistan	Both	5-14 years	Diabetes mellitus type 1	Blindness and vision impairment	Number	2017	0	0	0
YLDs (Years Lived with Disability)	Pakistan	Both	5-14 years	Diabetes mellitus type 1	Blindness and vision impairment	Rate	2017	0	0	0
YLDs (Years Lived with Disability)	Pakistan	Both	15-49 years	Diabetes mellitus type 1	Blindness and vision impairment	Number	2017	131.623	202.338	79.4148
YLDs (Years Lived with Disability)	Pakistan	Both	15-49 years	Diabetes mellitus type 1	Blindness and vision impairment	Rate	2017	0.118153	0.181631	0.0712873
YLDs (Years Lived with Disability)	Pakistan	Both	50-69 years	Diabetes mellitus type 1	Blindness and vision impairment	Number	2017	62.1489	93.0795	38.5958
YLDs (Years Lived with Disability)	Pakistan	Both	50-69 years	Diabetes mellitus type 1	Blindness and vision impairment	Rate	2017	0.31002	0.464312	0.192529
YLDs (Years Lived with Disability)	Pakistan	Both	70+ years	Diabetes mellitus type 1	Blindness and vision impairment	Number	2017	8.39666	12.9504	5.17436
YLDs (Years Lived with Disability)	Pakistan	Both	70+ years	Diabetes mellitus type 1	Blindness and vision impairment	Rate	2017	0.186176	0.287146	0.11473
YLDs (Years Lived with Disability)	Pakistan	Both	Age-standardized	Diabetes mellitus type 1	Blindness and vision impairment	Rate	2017	0.1281	0.191979	0.0823902
YLDs (Years Lived with Disability)	Pakistan	Both	1 to 4	Diabetes mellitus type 2	Blindness and vision impairment	Number	2017	0	0	0
YLDs (Years Lived with Disability)	Pakistan	Both	1 to 4	Diabetes mellitus type 2	Blindness and vision impairment	Rate	2017	0	0	0
YLDs (Years Lived with Disability)	Pakistan	Both	All Ages	Diabetes mellitus type 2	Blindness and vision impairment	Number	2017	13154.8	18597.1	8868.85
YLDs (Years Lived with Disability)	Pakistan	Both	All Ages	Diabetes mellitus type 2	Blindness and vision impairment	Rate	2017	6.13885	8.67856	4.13877
YLDs (Years Lived with Disability)	Pakistan	Both	5-14 years	Diabetes mellitus type 2	Blindness and vision impairment	Number	2017	0	0	0
YLDs (Years Lived with Disability)	Pakistan	Both	5-14 years	Diabetes mellitus type 2	Blindness and vision impairment	Rate	2017	0	0	0
YLDs (Years Lived with Disability)	Pakistan	Both	15-49 years	Diabetes mellitus type 2	Blindness and vision impairment	Number	2017	5206.4	7980.57	3211.42
YLDs (Years Lived with Disability)	Pakistan	Both	15-49 years	Diabetes mellitus type 2	Blindness and vision impairment	Rate	2017	4.67357	7.16382	2.88275
YLDs (Years Lived with Disability)	Pakistan	Both	50-69 years	Diabetes mellitus type 2	Blindness and vision impairment	Number	2017	6022.98	8807.13	3927.4
YLDs (Years Lived with Disability)	Pakistan	Both	50-69 years	Diabetes mellitus type 2	Blindness and vision impairment	Rate	2017	30.0447	43.933	19.5912
YLDs (Years Lived with Disability)	Pakistan	Both	70+ years	Diabetes mellitus type 2	Blindness and vision impairment	Number	2017	1925.41	2767.59	1288.51
YLDs (Years Lived with Disability)	Pakistan	Both	70+ years	Diabetes mellitus type 2	Blindness and vision impairment	Rate	2017	42.6916	61.365	28.5697
YLDs (Years Lived with Disability)	Pakistan	Both	Age-standardized	Diabetes mellitus type 2	Blindness and vision impairment	Rate	2017	10.1357	14.3946	6.88115
YLDs (Years Lived with Disability)	Sri Lanka	Both	1 to 4	Tetanus	Blindness and vision impairment	Number	2017	3.61214e-05	7.38641e-05	1.40007e-05
YLDs (Years Lived with Disability)	Sri Lanka	Both	1 to 4	Tetanus	Blindness and vision impairment	Rate	2017	2.73866e-06	5.60025e-06	1.06151e-06
YLDs (Years Lived with Disability)	Sri Lanka	Both	All Ages	Tetanus	Blindness and vision impairment	Number	2017	0.000201026	0.000379182	8.54137e-05
YLDs (Years Lived with Disability)	Sri Lanka	Both	All Ages	Tetanus	Blindness and vision impairment	Rate	2017	9.30829e-07	1.75576e-06	3.95499e-07
YLDs (Years Lived with Disability)	Sri Lanka	Both	5-14 years	Tetanus	Blindness and vision impairment	Number	2017	1.71883e-09	4.43564e-09	3.87995e-10
YLDs (Years Lived with Disability)	Sri Lanka	Both	5-14 years	Tetanus	Blindness and vision impairment	Rate	2017	4.836e-11	1.24798e-10	1.09164e-11
YLDs (Years Lived with Disability)	Sri Lanka	Both	15-49 years	Tetanus	Blindness and vision impairment	Number	2017	1.97915e-23	1.16203e-22	4.83486e-25
YLDs (Years Lived with Disability)	Sri Lanka	Both	15-49 years	Tetanus	Blindness and vision impairment	Rate	2017	1.8273e-25	1.07287e-24	4.46392e-27
YLDs (Years Lived with Disability)	Sri Lanka	Both	50-69 years	Tetanus	Blindness and vision impairment	Number	2017	1.307e-62	7.74487e-62	1.05015e-65
YLDs (Years Lived with Disability)	Sri Lanka	Both	50-69 years	Tetanus	Blindness and vision impairment	Rate	2017	2.99427e-64	1.77432e-63	2.40585e-67
YLDs (Years Lived with Disability)	Sri Lanka	Both	70+ years	Tetanus	Blindness and vision impairment	Number	2017	6.24447e-88	4.43631e-87	7.79683e-92
YLDs (Years Lived with Disability)	Sri Lanka	Both	70+ years	Tetanus	Blindness and vision impairment	Rate	2017	5.07674e-89	3.60671e-88	6.33881e-93
YLDs (Years Lived with Disability)	Sri Lanka	Both	Age-standardized	Tetanus	Blindness and vision impairment	Rate	2017	1.37429e-06	2.59302e-06	5.83726e-07
YLDs (Years Lived with Disability)	Pakistan	Both	1 to 4	Other meningitis	Blindness and vision impairment	Number	2017	155.389	275.515	72.7773
YLDs (Years Lived with Disability)	Pakistan	Both	1 to 4	Other meningitis	Blindness and vision impairment	Rate	2017	0.716908	1.27113	0.335768
YLDs (Years Lived with Disability)	Pakistan	Both	All Ages	Other meningitis	Blindness and vision impairment	Number	2017	2869.42	4574.38	1721.59
YLDs (Years Lived with Disability)	Pakistan	Both	All Ages	Other meningitis	Blindness and vision impairment	Rate	2017	1.33905	2.1347	0.803401
YLDs (Years Lived with Disability)	Pakistan	Both	5-14 years	Other meningitis	Blindness and vision impairment	Number	2017	489.46	845.01	253.281
YLDs (Years Lived with Disability)	Pakistan	Both	5-14 years	Other meningitis	Blindness and vision impairment	Rate	2017	0.959576	1.65662	0.496552
YLDs (Years Lived with Disability)	Pakistan	Both	15-49 years	Other meningitis	Blindness and vision impairment	Number	2017	1547.66	2497.49	886.202
YLDs (Years Lived with Disability)	Pakistan	Both	15-49 years	Other meningitis	Blindness and vision impairment	Rate	2017	1.38927	2.24189	0.795506
YLDs (Years Lived with Disability)	Pakistan	Both	50-69 years	Other meningitis	Blindness and vision impairment	Number	2017	502.238	768.4	313.616
YLDs (Years Lived with Disability)	Pakistan	Both	50-69 years	Other meningitis	Blindness and vision impairment	Rate	2017	2.50533	3.83304	1.56442
YLDs (Years Lived with Disability)	Pakistan	Both	70+ years	Other meningitis	Blindness and vision impairment	Number	2017	156.605	233.398	100.983
YLDs (Years Lived with Disability)	Pakistan	Both	70+ years	Other meningitis	Blindness and vision impairment	Rate	2017	3.47236	5.17507	2.23906
YLDs (Years Lived with Disability)	Pakistan	Both	Age-standardized	Other meningitis	Blindness and vision impairment	Rate	2017	1.56593	2.42962	0.961891
YLDs (Years Lived with Disability)	Bangladesh	Both	1 to 4	Neonatal sepsis and other neonatal infections	Blindness and vision impairment	Number	2017	172.777	319.534	76.797
YLDs (Years Lived with Disability)	Bangladesh	Both	1 to 4	Neonatal sepsis and other neonatal infections	Blindness and vision impairment	Rate	2017	1.46842	2.71569	0.65269
YLDs (Years Lived with Disability)	Bangladesh	Both	All Ages	Neonatal sepsis and other neonatal infections	Blindness and vision impairment	Number	2017	6487.15	11783.9	2946.39
YLDs (Years Lived with Disability)	Bangladesh	Both	All Ages	Neonatal sepsis and other neonatal infections	Blindness and vision impairment	Rate	2017	4.13245	7.50656	1.87691
YLDs (Years Lived with Disability)	Bangladesh	Both	5-14 years	Neonatal sepsis and other neonatal infections	Blindness and vision impairment	Number	2017	669.961	1222.26	304.864
YLDs (Years Lived with Disability)	Bangladesh	Both	5-14 years	Neonatal sepsis and other neonatal infections	Blindness and vision impairment	Rate	2017	2.11471	3.85803	0.962295
YLDs (Years Lived with Disability)	Bangladesh	Both	15-49 years	Neonatal sepsis and other neonatal infections	Blindness and vision impairment	Number	2017	4088.61	7466.35	1875.44
YLDs (Years Lived with Disability)	Bangladesh	Both	15-49 years	Neonatal sepsis and other neonatal infections	Blindness and vision impairment	Rate	2017	4.86522	8.88455	2.23167
YLDs (Years Lived with Disability)	Bangladesh	Both	50-69 years	Neonatal sepsis and other neonatal infections	Blindness and vision impairment	Number	2017	1403.93	2611.06	606.241
YLDs (Years Lived with Disability)	Bangladesh	Both	50-69 years	Neonatal sepsis and other neonatal infections	Blindness and vision impairment	Rate	2017	6.8523	12.744	2.95894
YLDs (Years Lived with Disability)	Bangladesh	Both	70+ years	Neonatal sepsis and other neonatal infections	Blindness and vision impairment	Number	2017	125.967	244.278	51.1642
YLDs (Years Lived with Disability)	Bangladesh	Both	70+ years	Neonatal sepsis and other neonatal infections	Blindness and vision impairment	Rate	2017	2.03834	3.95279	0.827917
YLDs (Years Lived with Disability)	Bangladesh	Both	Age-standardized	Neonatal sepsis and other neonatal infections	Blindness and vision impairment	Rate	2017	4.18553	7.63729	1.89037
YLDs (Years Lived with Disability)	Bangladesh	Both	1 to 4	Hemolytic disease and other neonatal jaundice	Blindness and vision impairment	Number	2017	82.4901	118.647	53.2404
YLDs (Years Lived with Disability)	Bangladesh	Both	1 to 4	Hemolytic disease and other neonatal jaundice	Blindness and vision impairment	Rate	2017	0.701075	1.00837	0.452485
YLDs (Years Lived with Disability)	Bangladesh	Both	All Ages	Hemolytic disease and other neonatal jaundice	Blindness and vision impairment	Number	2017	2217.11	2895.85	1643.16
YLDs (Years Lived with Disability)	Bangladesh	Both	All Ages	Hemolytic disease and other neonatal jaundice	Blindness and vision impairment	Rate	2017	1.41234	1.84471	1.04672
YLDs (Years Lived with Disability)	Bangladesh	Both	5-14 years	Hemolytic disease and other neonatal jaundice	Blindness and vision impairment	Number	2017	265.87	376.557	176.091
YLDs (Years Lived with Disability)	Bangladesh	Both	5-14 years	Hemolytic disease and other neonatal jaundice	Blindness and vision impairment	Rate	2017	0.839211	1.18859	0.555826
YLDs (Years Lived with Disability)	Bangladesh	Both	15-49 years	Hemolytic disease and other neonatal jaundice	Blindness and vision impairment	Number	2017	1394.41	1841.72	1015.36
YLDs (Years Lived with Disability)	Bangladesh	Both	15-49 years	Hemolytic disease and other neonatal jaundice	Blindness and vision impairment	Rate	2017	1.65927	2.19155	1.20822
YLDs (Years Lived with Disability)	Bangladesh	Both	50-69 years	Hemolytic disease and other neonatal jaundice	Blindness and vision impairment	Number	2017	426.013	539.734	320.376
YLDs (Years Lived with Disability)	Bangladesh	Both	50-69 years	Hemolytic disease and other neonatal jaundice	Blindness and vision impairment	Rate	2017	2.07928	2.63433	1.56369
YLDs (Years Lived with Disability)	Bangladesh	Both	70+ years	Hemolytic disease and other neonatal jaundice	Blindness and vision impairment	Number	2017	31.2205	40.8391	22.7579
YLDs (Years Lived with Disability)	Bangladesh	Both	70+ years	Hemolytic disease and other neonatal jaundice	Blindness and vision impairment	Rate	2017	0.505196	0.66084	0.368259
YLDs (Years Lived with Disability)	Bangladesh	Both	Age-standardized	Hemolytic disease and other neonatal jaundice	Blindness and vision impairment	Rate	2017	1.41889	1.84553	1.05516
YLDs (Years Lived with Disability)	Bangladesh	Both	1 to 4	Meningococcal meningitis	Blindness and vision impairment	Number	2017	14.2246	27.0958	6.32636
YLDs (Years Lived with Disability)	Bangladesh	Both	1 to 4	Meningococcal meningitis	Blindness and vision impairment	Rate	2017	0.120894	0.230284	0.0537671
YLDs (Years Lived with Disability)	Bangladesh	Both	All Ages	Meningococcal meningitis	Blindness and vision impairment	Number	2017	667.602	1061.34	392.535
YLDs (Years Lived with Disability)	Bangladesh	Both	All Ages	Meningococcal meningitis	Blindness and vision impairment	Rate	2017	0.425276	0.676095	0.250053
YLDs (Years Lived with Disability)	Bangladesh	Both	5-14 years	Meningococcal meningitis	Blindness and vision impairment	Number	2017	59.1542	115.082	28.1012
YLDs (Years Lived with Disability)	Bangladesh	Both	5-14 years	Meningococcal meningitis	Blindness and vision impairment	Rate	2017	0.186718	0.363253	0.0887006
YLDs (Years Lived with Disability)	Bangladesh	Both	15-49 years	Meningococcal meningitis	Blindness and vision impairment	Number	2017	285.084	479.023	155.21
YLDs (Years Lived with Disability)	Bangladesh	Both	15-49 years	Meningococcal meningitis	Blindness and vision impairment	Rate	2017	0.339235	0.570012	0.184692
YLDs (Years Lived with Disability)	Bangladesh	Both	50-69 years	Meningococcal meningitis	Blindness and vision impairment	Number	2017	205.787	321.815	124.652
YLDs (Years Lived with Disability)	Bangladesh	Both	50-69 years	Meningococcal meningitis	Blindness and vision impairment	Rate	2017	1.0044	1.57071	0.608399
YLDs (Years Lived with Disability)	Bangladesh	Both	70+ years	Meningococcal meningitis	Blindness and vision impairment	Number	2017	102.028	157.293	61.5682
YLDs (Years Lived with Disability)	Bangladesh	Both	70+ years	Meningococcal meningitis	Blindness and vision impairment	Rate	2017	1.65096	2.54524	0.996269
YLDs (Years Lived with Disability)	Bangladesh	Both	Age-standardized	Meningococcal meningitis	Blindness and vision impairment	Rate	2017	0.474046	0.745849	0.282469
YLDs (Years Lived with Disability)	Bangladesh	Both	1 to 4	Glaucoma	Blindness and vision impairment	Number	2017	0	0	0
YLDs (Years Lived with Disability)	Bangladesh	Both	1 to 4	Glaucoma	Blindness and vision impairment	Rate	2017	0	0	0
YLDs (Years Lived with Disability)	Bangladesh	Both	All Ages	Glaucoma	Blindness and vision impairment	Number	2017	7941.19	10914.5	5270.54
YLDs (Years Lived with Disability)	Bangladesh	Both	All Ages	Glaucoma	Blindness and vision impairment	Rate	2017	5.05869	6.95274	3.35744
YLDs (Years Lived with Disability)	Bangladesh	Both	5-14 years	Glaucoma	Blindness and vision impairment	Number	2017	0	0	0
YLDs (Years Lived with Disability)	Bangladesh	Both	5-14 years	Glaucoma	Blindness and vision impairment	Rate	2017	0	0	0
YLDs (Years Lived with Disability)	Bangladesh	Both	15-49 years	Glaucoma	Blindness and vision impairment	Number	2017	66.8368	114.006	34.6547
YLDs (Years Lived with Disability)	Bangladesh	Both	15-49 years	Glaucoma	Blindness and vision impairment	Rate	2017	0.0795322	0.135661	0.0412372
YLDs (Years Lived with Disability)	Bangladesh	Both	50-69 years	Glaucoma	Blindness and vision impairment	Number	2017	4273	6101.5	2789.47
YLDs (Years Lived with Disability)	Bangladesh	Both	50-69 years	Glaucoma	Blindness and vision impairment	Rate	2017	20.8556	29.7801	13.6148
YLDs (Years Lived with Disability)	Bangladesh	Both	70+ years	Glaucoma	Blindness and vision impairment	Number	2017	3601.35	5000.43	2393.59
YLDs (Years Lived with Disability)	Bangladesh	Both	70+ years	Glaucoma	Blindness and vision impairment	Rate	2017	58.2754	80.9147	38.732
YLDs (Years Lived with Disability)	Bangladesh	Both	Age-standardized	Glaucoma	Blindness and vision impairment	Rate	2017	6.80043	9.30908	4.50795
YLDs (Years Lived with Disability)	Bangladesh	Both	1 to 4	Cataract	Blindness and vision impairment	Number	2017	0	0	0
YLDs (Years Lived with Disability)	Bangladesh	Both	1 to 4	Cataract	Blindness and vision impairment	Rate	2017	0	0	0
YLDs (Years Lived with Disability)	Bangladesh	Both	All Ages	Cataract	Blindness and vision impairment	Number	2017	253802	339502	176727
YLDs (Years Lived with Disability)	Bangladesh	Both	All Ages	Cataract	Blindness and vision impairment	Rate	2017	161.677	216.27	112.578
YLDs (Years Lived with Disability)	Bangladesh	Both	5-14 years	Cataract	Blindness and vision impairment	Number	2017	0	0	0
YLDs (Years Lived with Disability)	Bangladesh	Both	5-14 years	Cataract	Blindness and vision impairment	Rate	2017	0	0	0
YLDs (Years Lived with Disability)	Bangladesh	Both	15-49 years	Cataract	Blindness and vision impairment	Number	2017	14794.7	21659.6	9656.78
YLDs (Years Lived with Disability)	Bangladesh	Both	15-49 years	Cataract	Blindness and vision impairment	Rate	2017	17.6049	25.7738	11.4911
YLDs (Years Lived with Disability)	Bangladesh	Both	50-69 years	Cataract	Blindness and vision impairment	Number	2017	99760.4	135736	68832
YLDs (Years Lived with Disability)	Bangladesh	Both	50-69 years	Cataract	Blindness and vision impairment	Rate	2017	486.909	662.498	335.954
YLDs (Years Lived with Disability)	Bangladesh	Both	70+ years	Cataract	Blindness and vision impairment	Number	2017	139247	185780	97118
YLDs (Years Lived with Disability)	Bangladesh	Both	70+ years	Cataract	Blindness and vision impairment	Rate	2017	2253.23	3006.21	1571.52
YLDs (Years Lived with Disability)	Bangladesh	Both	Age-standardized	Cataract	Blindness and vision impairment	Rate	2017	221.442	296.506	154.941
YLDs (Years Lived with Disability)	Bangladesh	Both	1 to 4	Age-related macular degeneration	Blindness and vision impairment	Number	2017	0	0	0
YLDs (Years Lived with Disability)	Bangladesh	Both	1 to 4	Age-related macular degeneration	Blindness and vision impairment	Rate	2017	0	0	0
YLDs (Years Lived with Disability)	Bangladesh	Both	All Ages	Age-related macular degeneration	Blindness and vision impairment	Number	2017	7145.72	10150.6	4669.01
YLDs (Years Lived with Disability)	Bangladesh	Both	All Ages	Age-related macular degeneration	Blindness and vision impairment	Rate	2017	4.55197	6.46612	2.97425
YLDs (Years Lived with Disability)	Bangladesh	Both	5-14 years	Age-related macular degeneration	Blindness and vision impairment	Number	2017	0	0	0
YLDs (Years Lived with Disability)	Bangladesh	Both	5-14 years	Age-related macular degeneration	Blindness and vision impairment	Rate	2017	0	0	0
YLDs (Years Lived with Disability)	Bangladesh	Both	15-49 years	Age-related macular degeneration	Blindness and vision impairment	Number	2017	48.3413	82.8685	23.8228
YLDs (Years Lived with Disability)	Bangladesh	Both	15-49 years	Age-related macular degeneration	Blindness and vision impairment	Rate	2017	0.0575236	0.0986091	0.0283479
YLDs (Years Lived with Disability)	Bangladesh	Both	50-69 years	Age-related macular degeneration	Blindness and vision impairment	Number	2017	3623.06	5216.22	2378.41
YLDs (Years Lived with Disability)	Bangladesh	Both	50-69 years	Age-related macular degeneration	Blindness and vision impairment	Rate	2017	17.6834	25.4592	11.6085
YLDs (Years Lived with Disability)	Bangladesh	Both	70+ years	Age-related macular degeneration	Blindness and vision impairment	Number	2017	3474.32	5053.74	2235.77
YLDs (Years Lived with Disability)	Bangladesh	Both	70+ years	Age-related macular degeneration	Blindness and vision impairment	Rate	2017	56.2199	81.7774	36.1782
YLDs (Years Lived with Disability)	Bangladesh	Both	Age-standardized	Age-related macular degeneration	Blindness and vision impairment	Rate	2017	6.16316	8.77059	4.0436
YLDs (Years Lived with Disability)	Nepal	Both	1 to 4	Glaucoma	Blindness and vision impairment	Number	2017	0	0	0
YLDs (Years Lived with Disability)	Nepal	Both	1 to 4	Glaucoma	Blindness and vision impairment	Rate	2017	0	0	0
YLDs (Years Lived with Disability)	Nepal	Both	All Ages	Glaucoma	Blindness and vision impairment	Number	2017	1612.39	2247	1105.62
YLDs (Years Lived with Disability)	Nepal	Both	All Ages	Glaucoma	Blindness and vision impairment	Rate	2017	5.39415	7.51719	3.69877
YLDs (Years Lived with Disability)	Nepal	Both	5-14 years	Glaucoma	Blindness and vision impairment	Number	2017	0	0	0
YLDs (Years Lived with Disability)	Nepal	Both	5-14 years	Glaucoma	Blindness and vision impairment	Rate	2017	0	0	0
YLDs (Years Lived with Disability)	Nepal	Both	15-49 years	Glaucoma	Blindness and vision impairment	Number	2017	11.964	20.17	6.10437
YLDs (Years Lived with Disability)	Nepal	Both	15-49 years	Glaucoma	Blindness and vision impairment	Rate	2017	0.0762094	0.128481	0.0388841
YLDs (Years Lived with Disability)	Nepal	Both	50-69 years	Glaucoma	Blindness and vision impairment	Number	2017	874.657	1258.01	584.165
YLDs (Years Lived with Disability)	Nepal	Both	50-69 years	Glaucoma	Blindness and vision impairment	Rate	2017	23.4721	33.7598	15.6765
YLDs (Years Lived with Disability)	Nepal	Both	70+ years	Glaucoma	Blindness and vision impairment	Number	2017	725.772	1007.32	490.129
YLDs (Years Lived with Disability)	Nepal	Both	70+ years	Glaucoma	Blindness and vision impairment	Rate	2017	70.681	98.1007	47.7323
YLDs (Years Lived with Disability)	Nepal	Both	Age-standardized	Glaucoma	Blindness and vision impairment	Rate	2017	7.88535	10.9582	5.4237
YLDs (Years Lived with Disability)	Nepal	Both	1 to 4	Cataract	Blindness and vision impairment	Number	2017	0	0	0
YLDs (Years Lived with Disability)	Nepal	Both	1 to 4	Cataract	Blindness and vision impairment	Rate	2017	0	0	0
YLDs (Years Lived with Disability)	Nepal	Both	All Ages	Cataract	Blindness and vision impairment	Number	2017	28465.3	37998.1	20029
YLDs (Years Lived with Disability)	Nepal	Both	All Ages	Cataract	Blindness and vision impairment	Rate	2017	95.2286	127.12	67.0056
YLDs (Years Lived with Disability)	Nepal	Both	5-14 years	Cataract	Blindness and vision impairment	Number	2017	0	0	0
YLDs (Years Lived with Disability)	Nepal	Both	5-14 years	Cataract	Blindness and vision impairment	Rate	2017	0	0	0
YLDs (Years Lived with Disability)	Nepal	Both	15-49 years	Cataract	Blindness and vision impairment	Number	2017	1830.6	2724.72	1174.09
YLDs (Years Lived with Disability)	Nepal	Both	15-49 years	Cataract	Blindness and vision impairment	Rate	2017	11.6607	17.3562	7.47881
YLDs (Years Lived with Disability)	Nepal	Both	50-69 years	Cataract	Blindness and vision impairment	Number	2017	12183.3	16617	8385.74
YLDs (Years Lived with Disability)	Nepal	Both	50-69 years	Cataract	Blindness and vision impairment	Rate	2017	326.949	445.93	225.038
YLDs (Years Lived with Disability)	Nepal	Both	70+ years	Cataract	Blindness and vision impairment	Number	2017	14451.3	19286.3	10102.7
YLDs (Years Lived with Disability)	Nepal	Both	70+ years	Cataract	Blindness and vision impairment	Rate	2017	1407.38	1878.24	983.874
YLDs (Years Lived with Disability)	Nepal	Both	Age-standardized	Cataract	Blindness and vision impairment	Rate	2017	144.645	192.942	102.026
YLDs (Years Lived with Disability)	Bangladesh	Both	1 to 4	Neonatal encephalopathy due to birth asphyxia and trauma	Blindness and vision impairment	Number	2017	581.247	969.535	297.041
YLDs (Years Lived with Disability)	Bangladesh	Both	1 to 4	Neonatal encephalopathy due to birth asphyxia and trauma	Blindness and vision impairment	Rate	2017	4.93997	8.23999	2.52452
YLDs (Years Lived with Disability)	Bangladesh	Both	All Ages	Neonatal encephalopathy due to birth asphyxia and trauma	Blindness and vision impairment	Number	2017	16873.6	29101.3	8161.2
YLDs (Years Lived with Disability)	Bangladesh	Both	All Ages	Neonatal encephalopathy due to birth asphyxia and trauma	Blindness and vision impairment	Rate	2017	10.7488	18.5381	5.19885
YLDs (Years Lived with Disability)	Bangladesh	Both	5-14 years	Neonatal encephalopathy due to birth asphyxia and trauma	Blindness and vision impairment	Number	2017	1992.39	3242.57	1022.05
YLDs (Years Lived with Disability)	Bangladesh	Both	5-14 years	Neonatal encephalopathy due to birth asphyxia and trauma	Blindness and vision impairment	Rate	2017	6.28892	10.2351	3.22607
YLDs (Years Lived with Disability)	Bangladesh	Both	15-49 years	Neonatal encephalopathy due to birth asphyxia and trauma	Blindness and vision impairment	Number	2017	10797.2	18629.1	5291.83
YLDs (Years Lived with Disability)	Bangladesh	Both	15-49 years	Neonatal encephalopathy due to birth asphyxia and trauma	Blindness and vision impairment	Rate	2017	12.8481	22.1676	6.29699
YLDs (Years Lived with Disability)	Bangladesh	Both	50-69 years	Neonatal encephalopathy due to birth asphyxia and trauma	Blindness and vision impairment	Number	2017	3283.56	6189.93	1439.03
YLDs (Years Lived with Disability)	Bangladesh	Both	50-69 years	Neonatal encephalopathy due to birth asphyxia and trauma	Blindness and vision impairment	Rate	2017	16.0264	30.2117	7.02358
YLDs (Years Lived with Disability)	Bangladesh	Both	70+ years	Neonatal encephalopathy due to birth asphyxia and trauma	Blindness and vision impairment	Number	2017	108.672	210.804	43.2942
YLDs (Years Lived with Disability)	Bangladesh	Both	70+ years	Neonatal encephalopathy due to birth asphyxia and trauma	Blindness and vision impairment	Rate	2017	1.75848	3.41114	0.700568
YLDs (Years Lived with Disability)	Bangladesh	Both	Age-standardized	Neonatal encephalopathy due to birth asphyxia and trauma	Blindness and vision impairment	Rate	2017	10.766	18.7409	5.1914
YLDs (Years Lived with Disability)	India	Both	1 to 4	Neonatal sepsis and other neonatal infections	Blindness and vision impairment	Number	2017	1695.51	3311.61	739.885
YLDs (Years Lived with Disability)	India	Both	1 to 4	Neonatal sepsis and other neonatal infections	Blindness and vision impairment	Rate	2017	1.61252	3.14951	0.70367
YLDs (Years Lived with Disability)	India	Both	All Ages	Neonatal sepsis and other neonatal infections	Blindness and vision impairment	Number	2017	55182.8	102585	24418
YLDs (Years Lived with Disability)	India	Both	All Ages	Neonatal sepsis and other neonatal infections	Blindness and vision impairment	Rate	2017	3.99713	7.43069	1.7687
YLDs (Years Lived with Disability)	India	Both	5-14 years	Neonatal sepsis and other neonatal infections	Blindness and vision impairment	Number	2017	5058.31	9986.7	2158.79
YLDs (Years Lived with Disability)	India	Both	5-14 years	Neonatal sepsis and other neonatal infections	Blindness and vision impairment	Rate	2017	1.88933	3.73013	0.806329
YLDs (Years Lived with Disability)	India	Both	15-49 years	Neonatal sepsis and other neonatal infections	Blindness and vision impairment	Number	2017	33676.3	62681.9	14948.1
YLDs (Years Lived with Disability)	India	Both	15-49 years	Neonatal sepsis and other neonatal infections	Blindness and vision impairment	Rate	2017	4.52266	8.41805	2.0075
YLDs (Years Lived with Disability)	India	Both	50-69 years	Neonatal sepsis and other neonatal infections	Blindness and vision impairment	Number	2017	13521.7	25730.7	5636.29
YLDs (Years Lived with Disability)	India	Both	50-69 years	Neonatal sepsis and other neonatal infections	Blindness and vision impairment	Rate	2017	7.20608	13.7126	3.00374
YLDs (Years Lived with Disability)	India	Both	70+ years	Neonatal sepsis and other neonatal infections	Blindness and vision impairment	Number	2017	905.198	1832.53	373.109
YLDs (Years Lived with Disability)	India	Both	70+ years	Neonatal sepsis and other neonatal infections	Blindness and vision impairment	Rate	2017	1.76646	3.57613	0.728109
YLDs (Years Lived with Disability)	India	Both	Age-standardized	Neonatal sepsis and other neonatal infections	Blindness and vision impairment	Rate	2017	4.03768	7.50749	1.79201
YLDs (Years Lived with Disability)	India	Both	1 to 4	Hemolytic disease and other neonatal jaundice	Blindness and vision impairment	Number	2017	857.767	1251.95	560.199
YLDs (Years Lived with Disability)	India	Both	1 to 4	Hemolytic disease and other neonatal jaundice	Blindness and vision impairment	Rate	2017	0.815782	1.19067	0.532779
YLDs (Years Lived with Disability)	India	Both	All Ages	Hemolytic disease and other neonatal jaundice	Blindness and vision impairment	Number	2017	19760.3	25719.3	14819.1
YLDs (Years Lived with Disability)	India	Both	All Ages	Hemolytic disease and other neonatal jaundice	Blindness and vision impairment	Rate	2017	1.43133	1.86296	1.07341
YLDs (Years Lived with Disability)	India	Both	5-14 years	Hemolytic disease and other neonatal jaundice	Blindness and vision impairment	Number	2017	2310.71	3348.79	1510.15
YLDs (Years Lived with Disability)	India	Both	5-14 years	Hemolytic disease and other neonatal jaundice	Blindness and vision impairment	Rate	2017	0.86307	1.25081	0.564056
YLDs (Years Lived with Disability)	India	Both	15-49 years	Hemolytic disease and other neonatal jaundice	Blindness and vision impairment	Number	2017	12003.4	15673.9	8949.84
YLDs (Years Lived with Disability)	India	Both	15-49 years	Hemolytic disease and other neonatal jaundice	Blindness and vision impairment	Rate	2017	1.61203	2.10497	1.20195
YLDs (Years Lived with Disability)	India	Both	50-69 years	Hemolytic disease and other neonatal jaundice	Blindness and vision impairment	Number	2017	4070.79	5112.47	3121.61
YLDs (Years Lived with Disability)	India	Both	50-69 years	Hemolytic disease and other neonatal jaundice	Blindness and vision impairment	Rate	2017	2.16944	2.72458	1.66359
YLDs (Years Lived with Disability)	India	Both	70+ years	Hemolytic disease and other neonatal jaundice	Blindness and vision impairment	Number	2017	323.947	416.281	242.932
YLDs (Years Lived with Disability)	India	Both	70+ years	Hemolytic disease and other neonatal jaundice	Blindness and vision impairment	Rate	2017	0.632171	0.812359	0.474074
YLDs (Years Lived with Disability)	India	Both	Age-standardized	Hemolytic disease and other neonatal jaundice	Blindness and vision impairment	Rate	2017	1.43347	1.85435	1.08058
YLDs (Years Lived with Disability)	Nepal	Both	1 to 4	Age-related macular degeneration	Blindness and vision impairment	Number	2017	0	0	0
YLDs (Years Lived with Disability)	Nepal	Both	1 to 4	Age-related macular degeneration	Blindness and vision impairment	Rate	2017	0	0	0
YLDs (Years Lived with Disability)	Nepal	Both	All Ages	Age-related macular degeneration	Blindness and vision impairment	Number	2017	1819.23	2579.44	1225.27
YLDs (Years Lived with Disability)	Nepal	Both	All Ages	Age-related macular degeneration	Blindness and vision impairment	Rate	2017	6.08611	8.62932	4.09907
YLDs (Years Lived with Disability)	Nepal	Both	5-14 years	Age-related macular degeneration	Blindness and vision impairment	Number	2017	0	0	0
YLDs (Years Lived with Disability)	Nepal	Both	5-14 years	Age-related macular degeneration	Blindness and vision impairment	Rate	2017	0	0	0
YLDs (Years Lived with Disability)	Nepal	Both	15-49 years	Age-related macular degeneration	Blindness and vision impairment	Number	2017	9.81746	16.1684	5.09142
YLDs (Years Lived with Disability)	Nepal	Both	15-49 years	Age-related macular degeneration	Blindness and vision impairment	Rate	2017	0.0625361	0.102991	0.0324318
YLDs (Years Lived with Disability)	Nepal	Both	50-69 years	Age-related macular degeneration	Blindness and vision impairment	Number	2017	1003.58	1464.19	649.602
YLDs (Years Lived with Disability)	Nepal	Both	50-69 years	Age-related macular degeneration	Blindness and vision impairment	Rate	2017	26.9317	39.2927	17.4326
YLDs (Years Lived with Disability)	Nepal	Both	70+ years	Age-related macular degeneration	Blindness and vision impairment	Number	2017	805.837	1165.04	526.846
YLDs (Years Lived with Disability)	Nepal	Both	70+ years	Age-related macular degeneration	Blindness and vision impairment	Rate	2017	78.4783	113.46	51.3081
YLDs (Years Lived with Disability)	Nepal	Both	Age-standardized	Age-related macular degeneration	Blindness and vision impairment	Rate	2017	8.86301	12.5876	5.93951
YLDs (Years Lived with Disability)	Nepal	Both	1 to 4	Other vision loss	Blindness and vision impairment	Number	2017	90.6562	146.897	47.7862
YLDs (Years Lived with Disability)	Nepal	Both	1 to 4	Other vision loss	Blindness and vision impairment	Rate	2017	3.70749	6.00751	1.95427
YLDs (Years Lived with Disability)	Nepal	Both	All Ages	Other vision loss	Blindness and vision impairment	Number	2017	10533.3	14242	7356.14
YLDs (Years Lived with Disability)	Nepal	Both	All Ages	Other vision loss	Blindness and vision impairment	Rate	2017	35.2385	47.6458	24.6094
YLDs (Years Lived with Disability)	Nepal	Both	5-14 years	Other vision loss	Blindness and vision impairment	Number	2017	247.196	425.977	135.826
YLDs (Years Lived with Disability)	Nepal	Both	5-14 years	Other vision loss	Blindness and vision impairment	Rate	2017	3.87565	6.67865	2.12955
YLDs (Years Lived with Disability)	Nepal	Both	15-49 years	Other vision loss	Blindness and vision impairment	Number	2017	2986.32	4275.79	1948.46
YLDs (Years Lived with Disability)	Nepal	Both	15-49 years	Other vision loss	Blindness and vision impairment	Rate	2017	19.0225	27.2363	12.4115
YLDs (Years Lived with Disability)	Nepal	Both	50-69 years	Other vision loss	Blindness and vision impairment	Number	2017	4693.16	6499.99	3225.66
YLDs (Years Lived with Disability)	Nepal	Both	50-69 years	Other vision loss	Blindness and vision impairment	Rate	2017	125.945	174.432	86.5632
YLDs (Years Lived with Disability)	Nepal	Both	70+ years	Other vision loss	Blindness and vision impairment	Number	2017	2475.42	3358.65	1745.52
YLDs (Years Lived with Disability)	Nepal	Both	70+ years	Other vision loss	Blindness and vision impairment	Rate	2017	241.074	327.09	169.992
YLDs (Years Lived with Disability)	Nepal	Both	Age-standardized	Other vision loss	Blindness and vision impairment	Rate	2017	45.7847	62.0601	32.1727
YLDs (Years Lived with Disability)	Pakistan	Both	1 to 4	Neonatal preterm birth	Blindness and vision impairment	Number	2017	5674.16	7697.51	3998.7
YLDs (Years Lived with Disability)	Pakistan	Both	1 to 4	Neonatal preterm birth	Blindness and vision impairment	Rate	2017	26.1785	35.5135	18.4486
YLDs (Years Lived with Disability)	Pakistan	Both	1 to 4	Pneumococcal meningitis	Blindness and vision impairment	Number	2017	11.7625	22.576	5.55804
YLDs (Years Lived with Disability)	Pakistan	Both	1 to 4	Pneumococcal meningitis	Blindness and vision impairment	Rate	2017	0.0542679	0.104158	0.0256428
YLDs (Years Lived with Disability)	Pakistan	Both	All Ages	Pneumococcal meningitis	Blindness and vision impairment	Number	2017	400.139	665.824	230.109
YLDs (Years Lived with Disability)	Pakistan	Both	All Ages	Pneumococcal meningitis	Blindness and vision impairment	Rate	2017	0.18673	0.310715	0.107383
YLDs (Years Lived with Disability)	Pakistan	Both	5-14 years	Pneumococcal meningitis	Blindness and vision impairment	Number	2017	55.9757	103.155	25.6355
YLDs (Years Lived with Disability)	Pakistan	Both	5-14 years	Pneumococcal meningitis	Blindness and vision impairment	Rate	2017	0.109739	0.202233	0.0502577
YLDs (Years Lived with Disability)	Pakistan	Both	15-49 years	Pneumococcal meningitis	Blindness and vision impairment	Number	2017	226.161	379.882	126.237
YLDs (Years Lived with Disability)	Pakistan	Both	15-49 years	Pneumococcal meningitis	Blindness and vision impairment	Rate	2017	0.203015	0.341004	0.113318
YLDs (Years Lived with Disability)	Pakistan	Both	50-69 years	Pneumococcal meningitis	Blindness and vision impairment	Number	2017	79.0398	125.319	48.3497
YLDs (Years Lived with Disability)	Pakistan	Both	50-69 years	Pneumococcal meningitis	Blindness and vision impairment	Rate	2017	0.394277	0.625132	0.241185
YLDs (Years Lived with Disability)	Pakistan	Both	70+ years	Pneumococcal meningitis	Blindness and vision impairment	Number	2017	26.368	41.5007	15.9184
YLDs (Years Lived with Disability)	Pakistan	Both	70+ years	Pneumococcal meningitis	Blindness and vision impairment	Rate	2017	0.584649	0.920182	0.352954
YLDs (Years Lived with Disability)	Pakistan	Both	Age-standardized	Pneumococcal meningitis	Blindness and vision impairment	Rate	2017	0.228715	0.3716	0.136895
YLDs (Years Lived with Disability)	Pakistan	Both	1 to 4	Meningococcal meningitis	Blindness and vision impairment	Number	2017	13.5167	25.7134	6.12743
YLDs (Years Lived with Disability)	Pakistan	Both	1 to 4	Meningococcal meningitis	Blindness and vision impairment	Rate	2017	0.0623614	0.118632	0.0282698
YLDs (Years Lived with Disability)	Pakistan	Both	All Ages	Meningococcal meningitis	Blindness and vision impairment	Number	2017	338.177	548.685	190.61
YLDs (Years Lived with Disability)	Pakistan	Both	All Ages	Meningococcal meningitis	Blindness and vision impairment	Rate	2017	0.157815	0.256051	0.0889508
YLDs (Years Lived with Disability)	Pakistan	Both	5-14 years	Meningococcal meningitis	Blindness and vision impairment	Number	2017	47.8169	88.9976	23.5703
YLDs (Years Lived with Disability)	Pakistan	Both	5-14 years	Meningococcal meningitis	Blindness and vision impairment	Rate	2017	0.0937439	0.174478	0.046209
YLDs (Years Lived with Disability)	Pakistan	Both	15-49 years	Meningococcal meningitis	Blindness and vision impairment	Number	2017	180.244	288.005	99.7776
YLDs (Years Lived with Disability)	Pakistan	Both	15-49 years	Meningococcal meningitis	Blindness and vision impairment	Rate	2017	0.161797	0.25853	0.0895661
YLDs (Years Lived with Disability)	Pakistan	Both	50-69 years	Meningococcal meningitis	Blindness and vision impairment	Number	2017	70.4206	106.915	41.485
YLDs (Years Lived with Disability)	Pakistan	Both	50-69 years	Meningococcal meningitis	Blindness and vision impairment	Rate	2017	0.351282	0.533328	0.206941
YLDs (Years Lived with Disability)	Pakistan	Both	70+ years	Meningococcal meningitis	Blindness and vision impairment	Number	2017	24.7388	38.6251	14.7446
YLDs (Years Lived with Disability)	Pakistan	Both	70+ years	Meningococcal meningitis	Blindness and vision impairment	Rate	2017	0.548526	0.856422	0.326928
YLDs (Years Lived with Disability)	Pakistan	Both	Age-standardized	Meningococcal meningitis	Blindness and vision impairment	Rate	2017	0.196915	0.306506	0.112567
YLDs (Years Lived with Disability)	Afghanistan	Both	All Ages	Glaucoma	Blindness and vision impairment	Number	2017	2023.67	2849.58	1365.71
YLDs (Years Lived with Disability)	Afghanistan	Both	All Ages	Glaucoma	Blindness and vision impairment	Rate	2017	6.15945	8.67327	4.15681
YLDs (Years Lived with Disability)	Afghanistan	Both	5-14 years	Glaucoma	Blindness and vision impairment	Number	2017	0	0	0
YLDs (Years Lived with Disability)	Afghanistan	Both	5-14 years	Glaucoma	Blindness and vision impairment	Rate	2017	0	0	0
YLDs (Years Lived with Disability)	Afghanistan	Both	15-49 years	Glaucoma	Blindness and vision impairment	Number	2017	21.9329	36.7103	11.2058
YLDs (Years Lived with Disability)	Afghanistan	Both	15-49 years	Glaucoma	Blindness and vision impairment	Rate	2017	0.141401	0.236672	0.0722436
YLDs (Years Lived with Disability)	Afghanistan	Both	50-69 years	Glaucoma	Blindness and vision impairment	Number	2017	1003.3	1425.79	673.997
YLDs (Years Lived with Disability)	Afghanistan	Both	50-69 years	Glaucoma	Blindness and vision impairment	Rate	2017	63.0461	89.5953	42.3532
YLDs (Years Lived with Disability)	Afghanistan	Both	70+ years	Glaucoma	Blindness and vision impairment	Number	2017	998.443	1426.71	670.371
YLDs (Years Lived with Disability)	Afghanistan	Both	70+ years	Glaucoma	Blindness and vision impairment	Rate	2017	217.228	310.404	145.85
YLDs (Years Lived with Disability)	Afghanistan	Both	Age-standardized	Glaucoma	Blindness and vision impairment	Rate	2017	25.2355	35.3274	17.1147
YLDs (Years Lived with Disability)	Afghanistan	Both	1 to 4	Cataract	Blindness and vision impairment	Number	2017	0	0	0
YLDs (Years Lived with Disability)	Afghanistan	Both	1 to 4	Cataract	Blindness and vision impairment	Rate	2017	0	0	0
YLDs (Years Lived with Disability)	Afghanistan	Both	All Ages	Cataract	Blindness and vision impairment	Number	2017	16708.8	22583.9	11629.5
YLDs (Years Lived with Disability)	Afghanistan	Both	All Ages	Cataract	Blindness and vision impairment	Rate	2017	50.8565	68.7385	35.3967
YLDs (Years Lived with Disability)	Afghanistan	Both	5-14 years	Cataract	Blindness and vision impairment	Number	2017	0	0	0
YLDs (Years Lived with Disability)	Afghanistan	Both	5-14 years	Cataract	Blindness and vision impairment	Rate	2017	0	0	0
YLDs (Years Lived with Disability)	Afghanistan	Both	15-49 years	Cataract	Blindness and vision impairment	Number	2017	3672.95	5442.16	2405.86
YLDs (Years Lived with Disability)	Afghanistan	Both	15-49 years	Cataract	Blindness and vision impairment	Rate	2017	23.6795	35.0857	15.5106
YLDs (Years Lived with Disability)	Afghanistan	Both	50-69 years	Cataract	Blindness and vision impairment	Number	2017	5554.75	7779.99	3815.32
YLDs (Years Lived with Disability)	Afghanistan	Both	50-69 years	Cataract	Blindness and vision impairment	Rate	2017	349.054	488.885	239.75
YLDs (Years Lived with Disability)	Afghanistan	Both	70+ years	Cataract	Blindness and vision impairment	Number	2017	7481.09	10084.5	5143.27
YLDs (Years Lived with Disability)	Afghanistan	Both	70+ years	Cataract	Blindness and vision impairment	Rate	2017	1627.63	2194.05	1119
YLDs (Years Lived with Disability)	Afghanistan	Both	Age-standardized	Cataract	Blindness and vision impairment	Rate	2017	180.027	239.878	126.452
YLDs (Years Lived with Disability)	Afghanistan	Both	1 to 4	Age-related macular degeneration	Blindness and vision impairment	Number	2017	0	0	0
YLDs (Years Lived with Disability)	Afghanistan	Both	1 to 4	Age-related macular degeneration	Blindness and vision impairment	Rate	2017	0	0	0
YLDs (Years Lived with Disability)	Afghanistan	Both	All Ages	Age-related macular degeneration	Blindness and vision impairment	Number	2017	1163.21	1643.82	795.934
YLDs (Years Lived with Disability)	Afghanistan	Both	All Ages	Age-related macular degeneration	Blindness and vision impairment	Rate	2017	3.54045	5.0033	2.42258
YLDs (Years Lived with Disability)	Afghanistan	Both	5-14 years	Age-related macular degeneration	Blindness and vision impairment	Number	2017	0	0	0
YLDs (Years Lived with Disability)	Afghanistan	Both	5-14 years	Age-related macular degeneration	Blindness and vision impairment	Rate	2017	0	0	0
YLDs (Years Lived with Disability)	Afghanistan	Both	15-49 years	Age-related macular degeneration	Blindness and vision impairment	Number	2017	15.3959	25.5221	8.32882
YLDs (Years Lived with Disability)	Afghanistan	Both	15-49 years	Age-related macular degeneration	Blindness and vision impairment	Rate	2017	0.0992576	0.164541	0.053696
[truncated: 2,785 more rows]
