# Supplementary material for: A comprehensive study capturing vision loss burden in Pakistan (1990-2025): Findings from the Global Burden of Disease (GBD) 2017 study
Source: PLoS One. 2019 May 3;14(5):e0216492. doi: 10.1371/journal.pone.0216492 (PMC6499467; doi:10.1371/journal.pone.0216492)
Supplement: S7 Table — (XLSX) [file pone.0216492.s007.xlsx]

## Sheet: Table 5 Data
measure	location	sex	age	cause	rei	metric	year	val	upper	lower	Rank
YLDs (Years Lived with Disability)	Zambia	Male	All Ages	All causes	Blindness and vision impairment	Number	1990	10153.8	14163	7040.26
YLDs (Years Lived with Disability)	Zambia	Female	All Ages	All causes	Blindness and vision impairment	Number	1990	9635.2	14503.4	6434.46
YLDs (Years Lived with Disability)	India	Both	All Ages	All causes	Blindness and vision impairment	Number	1990	4.51016e+06	6.53668e+06	3.05888e+06	1
YLDs (Years Lived with Disability)	Zambia	Male	All Ages	All causes	Blindness and vision impairment	Rate	1990	261.007	364.064	180.972
YLDs (Years Lived with Disability)	Zambia	Female	All Ages	All causes	Blindness and vision impairment	Rate	1990	239.137	359.961	159.697
YLDs (Years Lived with Disability)	Zambia	Both	All Ages	All causes	Blindness and vision impairment	Rate	1990	249.88	365.148	169.927
YLDs (Years Lived with Disability)	Zambia	Male	Age-standardized	All causes	Blindness and vision impairment	Rate	1990	490.772	678.955	345.344
YLDs (Years Lived with Disability)	Zambia	Female	Age-standardized	All causes	Blindness and vision impairment	Rate	1990	467.407	689.451	317.553
YLDs (Years Lived with Disability)	Timor-Leste	Both	Age-standardized	All causes	Blindness and vision impairment	Rate	1990	1102.79	1473.8	770.301	1
YLDs (Years Lived with Disability)	Zambia	Male	All Ages	Trachoma	Blindness and vision impairment	Number	1990	282.012	427.612	171.355
YLDs (Years Lived with Disability)	Zambia	Female	All Ages	Trachoma	Blindness and vision impairment	Number	1990	192.663	300.098	113.546
YLDs (Years Lived with Disability)	Zambia	Both	All Ages	Trachoma	Blindness and vision impairment	Number	1990	474.675	692.655	296.99
YLDs (Years Lived with Disability)	Zambia	Male	All Ages	Trachoma	Blindness and vision impairment	Rate	1990	7.2492	10.9919	4.40472
YLDs (Years Lived with Disability)	Zambia	Female	All Ages	Trachoma	Blindness and vision impairment	Rate	1990	4.78172	7.44816	2.81812
YLDs (Years Lived with Disability)	Zambia	Both	All Ages	Trachoma	Blindness and vision impairment	Rate	1990	5.99382	8.74629	3.75015
YLDs (Years Lived with Disability)	Zambia	Male	Age-standardized	Trachoma	Blindness and vision impairment	Rate	1990	19.4943	30.1916	11.5434
YLDs (Years Lived with Disability)	Zambia	Female	Age-standardized	Trachoma	Blindness and vision impairment	Rate	1990	15.4058	24.1246	8.75005
YLDs (Years Lived with Disability)	Zambia	Both	Age-standardized	Trachoma	Blindness and vision impairment	Rate	1990	17.5834	25.4579	10.7942
YLDs (Years Lived with Disability)	Zambia	Male	All Ages	Glaucoma	Blindness and vision impairment	Number	1990	408.331	584.367	271.994
YLDs (Years Lived with Disability)	Zambia	Female	All Ages	Glaucoma	Blindness and vision impairment	Number	1990	201.569	286.005	135.431
YLDs (Years Lived with Disability)	Zambia	Both	All Ages	Glaucoma	Blindness and vision impairment	Number	1990	609.9	867.303	413.528
YLDs (Years Lived with Disability)	Zambia	Male	All Ages	Glaucoma	Blindness and vision impairment	Rate	1990	10.4962	15.0213	6.99167
YLDs (Years Lived with Disability)	Zambia	Female	All Ages	Glaucoma	Blindness and vision impairment	Rate	1990	5.00276	7.09839	3.36128
YLDs (Years Lived with Disability)	Zambia	Both	All Ages	Glaucoma	Blindness and vision impairment	Rate	1990	7.70133	10.9516	5.2217
YLDs (Years Lived with Disability)	Zambia	Male	Age-standardized	Glaucoma	Blindness and vision impairment	Rate	1990	28.7874	41.3684	19.2315
YLDs (Years Lived with Disability)	Zambia	Female	Age-standardized	Glaucoma	Blindness and vision impairment	Rate	1990	16.567	23.6979	10.9862
YLDs (Years Lived with Disability)	Zambia	Both	Age-standardized	Glaucoma	Blindness and vision impairment	Rate	1990	23.2057	32.9672	15.6475
YLDs (Years Lived with Disability)	Zambia	Male	All Ages	Cataract	Blindness and vision impairment	Number	1990	1839.81	2542.31	1284.26
YLDs (Years Lived with Disability)	Zambia	Female	All Ages	Cataract	Blindness and vision impairment	Number	1990	1455.57	2018.42	1015.54
YLDs (Years Lived with Disability)	Zambia	Both	All Ages	Cataract	Blindness and vision impairment	Number	1990	3295.37	4522.97	2299.93
YLDs (Years Lived with Disability)	Zambia	Male	All Ages	Cataract	Blindness and vision impairment	Rate	1990	47.2927	65.3507	33.0123
YLDs (Years Lived with Disability)	Zambia	Female	All Ages	Cataract	Blindness and vision impairment	Rate	1990	36.1258	50.0953	25.2048
YLDs (Years Lived with Disability)	Zambia	Both	All Ages	Cataract	Blindness and vision impairment	Rate	1990	41.6113	57.1124	29.0417
YLDs (Years Lived with Disability)	Zambia	Male	Age-standardized	Cataract	Blindness and vision impairment	Rate	1990	131.704	179.057	91.671
YLDs (Years Lived with Disability)	Zambia	Female	Age-standardized	Cataract	Blindness and vision impairment	Rate	1990	118.682	159.672	83.2426
YLDs (Years Lived with Disability)	Zambia	Both	Age-standardized	Cataract	Blindness and vision impairment	Rate	1990	125.645	170.863	87.6256
YLDs (Years Lived with Disability)	Zambia	Male	All Ages	Age-related macular degeneration	Blindness and vision impairment	Number	1990	157.47	226.956	104.615
YLDs (Years Lived with Disability)	Zambia	Female	All Ages	Age-related macular degeneration	Blindness and vision impairment	Number	1990	119.821	171.783	78.7913
YLDs (Years Lived with Disability)	Zambia	Both	All Ages	Age-related macular degeneration	Blindness and vision impairment	Number	1990	277.291	396.726	187.299
YLDs (Years Lived with Disability)	Zambia	Male	All Ages	Age-related macular degeneration	Blindness and vision impairment	Rate	1990	4.04781	5.83396	2.68916
YLDs (Years Lived with Disability)	Zambia	Female	All Ages	Age-related macular degeneration	Blindness and vision impairment	Rate	1990	2.97385	4.26349	1.95553
YLDs (Years Lived with Disability)	Zambia	Both	All Ages	Age-related macular degeneration	Blindness and vision impairment	Rate	1990	3.50141	5.00954	2.36507
YLDs (Years Lived with Disability)	Zambia	Male	Age-standardized	Age-related macular degeneration	Blindness and vision impairment	Rate	1990	11.391	16.2966	7.65492
YLDs (Years Lived with Disability)	Zambia	Female	Age-standardized	Age-related macular degeneration	Blindness and vision impairment	Rate	1990	10.1281	14.3857	6.85128
YLDs (Years Lived with Disability)	Zambia	Both	Age-standardized	Age-related macular degeneration	Blindness and vision impairment	Rate	1990	10.8189	15.4003	7.35268
YLDs (Years Lived with Disability)	Zambia	Male	All Ages	Other vision loss	Blindness and vision impairment	Number	1990	1300.12	1810.26	891.544
YLDs (Years Lived with Disability)	Zambia	Female	All Ages	Other vision loss	Blindness and vision impairment	Number	1990	822.564	1136.53	553.456
YLDs (Years Lived with Disability)	Zambia	Both	All Ages	Other vision loss	Blindness and vision impairment	Number	1990	2122.69	2930.56	1464.13
YLDs (Years Lived with Disability)	Zambia	Male	All Ages	Other vision loss	Blindness and vision impairment	Rate	1990	33.42	46.5333	22.9174
YLDs (Years Lived with Disability)	Zambia	Female	All Ages	Other vision loss	Blindness and vision impairment	Rate	1990	20.4153	28.2076	13.7363
YLDs (Years Lived with Disability)	Zambia	Both	All Ages	Other vision loss	Blindness and vision impairment	Rate	1990	26.8036	37.0047	18.4878
YLDs (Years Lived with Disability)	Zambia	Male	Age-standardized	Other vision loss	Blindness and vision impairment	Rate	1990	67.7805	93.8425	46.7778
YLDs (Years Lived with Disability)	Zambia	Female	Age-standardized	Other vision loss	Blindness and vision impairment	Rate	1990	44.0988	60.6857	30.0418
YLDs (Years Lived with Disability)	Zambia	Both	Age-standardized	Other vision loss	Blindness and vision impairment	Rate	1990	56.4355	77.3932	38.7758
YLDs (Years Lived with Disability)	Zambia	Male	All Ages	Blindness and vision impairment	Blindness and vision impairment	Number	1990	8122.35	11779.8	5509.57
YLDs (Years Lived with Disability)	Zambia	Female	All Ages	Blindness and vision impairment	Blindness and vision impairment	Number	1990	7951.87	12295.8	5153.46
YLDs (Years Lived with Disability)	Zambia	Both	All Ages	Blindness and vision impairment	Blindness and vision impairment	Number	1990	16074.2	23958.8	10693.5
YLDs (Years Lived with Disability)	Zambia	Male	All Ages	Blindness and vision impairment	Blindness and vision impairment	Rate	1990	208.787	302.803	141.625
YLDs (Years Lived with Disability)	Zambia	Female	All Ages	Blindness and vision impairment	Blindness and vision impairment	Rate	1990	197.358	305.171	127.904
YLDs (Years Lived with Disability)	Zambia	Both	All Ages	Blindness and vision impairment	Blindness and vision impairment	Rate	1990	202.972	302.533	135.029
YLDs (Years Lived with Disability)	Zambia	Male	Age-standardized	Blindness and vision impairment	Blindness and vision impairment	Rate	1990	428.086	604.049	295.418
YLDs (Years Lived with Disability)	Zambia	Female	Age-standardized	Blindness and vision impairment	Blindness and vision impairment	Rate	1990	415.798	615.788	275.2
YLDs (Years Lived with Disability)	Zambia	Both	Age-standardized	Blindness and vision impairment	Blindness and vision impairment	Rate	1990	423.692	615.938	289.85
YLDs (Years Lived with Disability)	Zambia	Male	All Ages	Refraction disorders	Blindness and vision impairment	Number	1990	2058.41	3066.73	1331.92
YLDs (Years Lived with Disability)	Zambia	Female	All Ages	Refraction disorders	Blindness and vision impairment	Number	1990	1883.45	2846.58	1201.72
YLDs (Years Lived with Disability)	Zambia	Both	All Ages	Refraction disorders	Blindness and vision impairment	Number	1990	3941.85	5890.1	2542.83
YLDs (Years Lived with Disability)	Zambia	Male	All Ages	Refraction disorders	Blindness and vision impairment	Rate	1990	52.9119	78.8311	34.2374
YLDs (Years Lived with Disability)	Zambia	Female	All Ages	Refraction disorders	Blindness and vision impairment	Rate	1990	46.7454	70.6495	29.8256
YLDs (Years Lived with Disability)	Zambia	Both	All Ages	Refraction disorders	Blindness and vision impairment	Rate	1990	49.7745	74.3754	32.1088
YLDs (Years Lived with Disability)	Zambia	Male	Age-standardized	Refraction disorders	Blindness and vision impairment	Rate	1990	72.7158	107.396	48.6088
YLDs (Years Lived with Disability)	Zambia	Female	Age-standardized	Refraction disorders	Blindness and vision impairment	Rate	1990	66.1802	97.4161	43.554
YLDs (Years Lived with Disability)	Zambia	Both	Age-standardized	Refraction disorders	Blindness and vision impairment	Rate	1990	69.5338	102.947	46.6281
YLDs (Years Lived with Disability)	Zambia	Male	All Ages	Near vision loss	Blindness and vision impairment	Number	1990	2358.22	4363.89	1140.25
YLDs (Years Lived with Disability)	Zambia	Female	All Ages	Near vision loss	Blindness and vision impairment	Number	1990	3468.91	6418.77	1658.69
YLDs (Years Lived with Disability)	Zambia	Both	All Ages	Near vision loss	Blindness and vision impairment	Number	1990	5827.12	10744.8	2820.25
YLDs (Years Lived with Disability)	Zambia	Male	All Ages	Near vision loss	Blindness and vision impairment	Rate	1990	60.6186	112.175	29.3104
YLDs (Years Lived with Disability)	Zambia	Female	All Ages	Near vision loss	Blindness and vision impairment	Rate	1990	86.0951	159.308	41.1672
YLDs (Years Lived with Disability)	Zambia	Both	All Ages	Near vision loss	Blindness and vision impairment	Rate	1990	73.5802	135.677	35.6119
YLDs (Years Lived with Disability)	Zambia	Male	Age-standardized	Near vision loss	Blindness and vision impairment	Rate	1990	115.707	212.607	55.8509
YLDs (Years Lived with Disability)	Zambia	Female	Age-standardized	Near vision loss	Blindness and vision impairment	Rate	1990	160.142	291.469	77.3568
YLDs (Years Lived with Disability)	Zambia	Both	Age-standardized	Near vision loss	Blindness and vision impairment	Rate	1990	138.053	252.067	66.5362
YLDs (Years Lived with Disability)	Honduras	Male	All Ages	Near vision loss	Blindness and vision impairment	Number	1990	2296.85	4153.3	1089.17
YLDs (Years Lived with Disability)	Honduras	Female	All Ages	Near vision loss	Blindness and vision impairment	Number	1990	2913.88	5325.11	1384.62
YLDs (Years Lived with Disability)	Honduras	Both	All Ages	Near vision loss	Blindness and vision impairment	Number	1990	5210.73	9478.08	2471.32
YLDs (Years Lived with Disability)	Honduras	Male	All Ages	Near vision loss	Blindness and vision impairment	Rate	1990	98.0932	177.378	46.5159
YLDs (Years Lived with Disability)	Honduras	Female	All Ages	Near vision loss	Blindness and vision impairment	Rate	1990	123.196	225.141	58.5404
YLDs (Years Lived with Disability)	Honduras	Both	All Ages	Near vision loss	Blindness and vision impairment	Rate	1990	110.708	201.373	52.506
YLDs (Years Lived with Disability)	Honduras	Male	Age-standardized	Near vision loss	Blindness and vision impairment	Rate	1990	178.474	323.004	84.3923
YLDs (Years Lived with Disability)	Honduras	Female	Age-standardized	Near vision loss	Blindness and vision impairment	Rate	1990	209.545	385.437	100.35
YLDs (Years Lived with Disability)	Honduras	Both	Age-standardized	Near vision loss	Blindness and vision impairment	Rate	1990	194.371	354.984	92.3712
YLDs (Years Lived with Disability)	Sri Lanka	Male	All Ages	Other vision loss	Blindness and vision impairment	Number	1990	2230.36	3271.65	1437.24
YLDs (Years Lived with Disability)	Sri Lanka	Female	All Ages	Other vision loss	Blindness and vision impairment	Number	1990	1835.48	2646.53	1181.05
YLDs (Years Lived with Disability)	Sri Lanka	Both	All Ages	Other vision loss	Blindness and vision impairment	Number	1990	4065.84	5897.12	2651.04
YLDs (Years Lived with Disability)	Sri Lanka	Male	All Ages	Other vision loss	Blindness and vision impairment	Rate	1990	25.7745	37.8078	16.609
YLDs (Years Lived with Disability)	Sri Lanka	Female	All Ages	Other vision loss	Blindness and vision impairment	Rate	1990	21.5282	31.0409	13.8524
YLDs (Years Lived with Disability)	Sri Lanka	Both	All Ages	Other vision loss	Blindness and vision impairment	Rate	1990	23.6671	34.3269	15.4316
YLDs (Years Lived with Disability)	Sri Lanka	Male	Age-standardized	Other vision loss	Blindness and vision impairment	Rate	1990	35.1279	51.3166	22.9223
YLDs (Years Lived with Disability)	Sri Lanka	Female	Age-standardized	Other vision loss	Blindness and vision impairment	Rate	1990	30.4077	43.4026	19.4282
YLDs (Years Lived with Disability)	Sri Lanka	Both	Age-standardized	Other vision loss	Blindness and vision impairment	Rate	1990	32.8155	47.6501	21.406
YLDs (Years Lived with Disability)	Vietnam	Male	All Ages	Glaucoma	Blindness and vision impairment	Number	2017	2738.89	3826.92	1852.98
YLDs (Years Lived with Disability)	Vietnam	Female	All Ages	Glaucoma	Blindness and vision impairment	Number	2017	4204.11	5852.93	2824.63
YLDs (Years Lived with Disability)	Vietnam	Both	All Ages	Glaucoma	Blindness and vision impairment	Number	2017	6943	9635.91	4658.17
YLDs (Years Lived with Disability)	Vietnam	Male	All Ages	Glaucoma	Blindness and vision impairment	Rate	2017	5.75087	8.03541	3.89073
YLDs (Years Lived with Disability)	Vietnam	Female	All Ages	Glaucoma	Blindness and vision impairment	Rate	2017	8.66557	12.0642	5.82217
YLDs (Years Lived with Disability)	Vietnam	Both	All Ages	Glaucoma	Blindness and vision impairment	Rate	2017	7.2217	10.0227	4.84516
YLDs (Years Lived with Disability)	Vietnam	Male	Age-standardized	Glaucoma	Blindness and vision impairment	Rate	2017	7.8899	10.9423	5.28933
YLDs (Years Lived with Disability)	Vietnam	Female	Age-standardized	Glaucoma	Blindness and vision impairment	Rate	2017	8.4831	11.7457	5.68914
YLDs (Years Lived with Disability)	Vietnam	Both	Age-standardized	Glaucoma	Blindness and vision impairment	Rate	2017	8.24195	11.4054	5.55338
YLDs (Years Lived with Disability)	Vietnam	Male	All Ages	Cataract	Blindness and vision impairment	Number	2017	39291.9	53436.1	27158
YLDs (Years Lived with Disability)	Vietnam	Female	All Ages	Cataract	Blindness and vision impairment	Number	2017	77130.2	103403	53577.9
YLDs (Years Lived with Disability)	Vietnam	Both	All Ages	Cataract	Blindness and vision impairment	Number	2017	116422	156689	81100.4
YLDs (Years Lived with Disability)	Vietnam	Male	All Ages	Cataract	Blindness and vision impairment	Rate	2017	82.5015	112.2	57.0238
YLDs (Years Lived with Disability)	Vietnam	Female	All Ages	Cataract	Blindness and vision impairment	Rate	2017	158.982	213.136	110.436
YLDs (Years Lived with Disability)	Vietnam	Both	All Ages	Cataract	Blindness and vision impairment	Rate	2017	121.096	162.979	84.3559
YLDs (Years Lived with Disability)	Vietnam	Male	Age-standardized	Cataract	Blindness and vision impairment	Rate	2017	121.295	163.491	84.7906
YLDs (Years Lived with Disability)	Vietnam	Female	Age-standardized	Cataract	Blindness and vision impairment	Rate	2017	155.337	207.359	107.865
YLDs (Years Lived with Disability)	Vietnam	Both	Age-standardized	Cataract	Blindness and vision impairment	Rate	2017	142.453	190.716	99.1309
YLDs (Years Lived with Disability)	Vietnam	Male	All Ages	Age-related macular degeneration	Blindness and vision impairment	Number	2017	1667.78	2354.37	1079.08
YLDs (Years Lived with Disability)	Vietnam	Female	All Ages	Age-related macular degeneration	Blindness and vision impairment	Number	2017	2049.07	2876.86	1375.66
YLDs (Years Lived with Disability)	Vietnam	Both	All Ages	Age-related macular degeneration	Blindness and vision impairment	Number	2017	3716.85	5236.39	2475.61
YLDs (Years Lived with Disability)	Vietnam	Male	All Ages	Age-related macular degeneration	Blindness and vision impairment	Rate	2017	3.50186	4.9435	2.26576
YLDs (Years Lived with Disability)	Vietnam	Female	All Ages	Age-related macular degeneration	Blindness and vision impairment	Rate	2017	4.22357	5.92982	2.83554
YLDs (Years Lived with Disability)	Vietnam	Both	All Ages	Age-related macular degeneration	Blindness and vision impairment	Rate	2017	3.86605	5.44659	2.57499
YLDs (Years Lived with Disability)	Vietnam	Male	Age-standardized	Age-related macular degeneration	Blindness and vision impairment	Rate	2017	4.8617	6.83338	3.17987
YLDs (Years Lived with Disability)	Vietnam	Female	Age-standardized	Age-related macular degeneration	Blindness and vision impairment	Rate	2017	4.10702	5.73534	2.76586
YLDs (Years Lived with Disability)	Vietnam	Both	Age-standardized	Age-related macular degeneration	Blindness and vision impairment	Rate	2017	4.41594	6.14888	2.93873
YLDs (Years Lived with Disability)	Swaziland	Male	All Ages	Glaucoma	Blindness and vision impairment	Number	1990	36.1246	51.218	23.6123
YLDs (Years Lived with Disability)	Swaziland	Female	All Ages	Glaucoma	Blindness and vision impairment	Number	1990	39.2359	55.9839	25.8983
YLDs (Years Lived with Disability)	Swaziland	Both	All Ages	Glaucoma	Blindness and vision impairment	Number	1990	75.3605	106.355	49.718
YLDs (Years Lived with Disability)	Swaziland	Male	All Ages	Glaucoma	Blindness and vision impairment	Rate	1990	9.4138	13.347	6.15318
YLDs (Years Lived with Disability)	Swaziland	Female	All Ages	Glaucoma	Blindness and vision impairment	Rate	1990	9.25322	13.203	6.10774
YLDs (Years Lived with Disability)	Swaziland	Both	All Ages	Glaucoma	Blindness and vision impairment	Rate	1990	9.32951	13.1666	6.15501
YLDs (Years Lived with Disability)	Swaziland	Male	Age-standardized	Glaucoma	Blindness and vision impairment	Rate	1990	31.6016	44.2745	20.8429
YLDs (Years Lived with Disability)	Swaziland	Female	Age-standardized	Glaucoma	Blindness and vision impairment	Rate	1990	26.1285	37.1212	17.2581
YLDs (Years Lived with Disability)	Swaziland	Both	Age-standardized	Glaucoma	Blindness and vision impairment	Rate	1990	28.3991	39.6568	18.6781
YLDs (Years Lived with Disability)	Swaziland	Male	All Ages	Cataract	Blindness and vision impairment	Number	1990	153.092	211.298	106.108
YLDs (Years Lived with Disability)	Swaziland	Female	All Ages	Cataract	Blindness and vision impairment	Number	1990	221.191	302.674	152.748
YLDs (Years Lived with Disability)	Swaziland	Both	All Ages	Cataract	Blindness and vision impairment	Number	1990	374.284	510.359	258.352
YLDs (Years Lived with Disability)	Swaziland	Male	All Ages	Cataract	Blindness and vision impairment	Rate	1990	39.8947	55.0627	27.6508
YLDs (Years Lived with Disability)	Swaziland	Female	All Ages	Cataract	Blindness and vision impairment	Rate	1990	52.1649	71.3813	36.0234
YLDs (Years Lived with Disability)	Swaziland	Both	All Ages	Cataract	Blindness and vision impairment	Rate	1990	46.3357	63.1817	31.9836
YLDs (Years Lived with Disability)	Swaziland	Male	Age-standardized	Cataract	Blindness and vision impairment	Rate	1990	132.532	181.403	92.3446
YLDs (Years Lived with Disability)	Swaziland	Female	Age-standardized	Cataract	Blindness and vision impairment	Rate	1990	143.667	195.687	100.228
YLDs (Years Lived with Disability)	Swaziland	Both	Age-standardized	Cataract	Blindness and vision impairment	Rate	1990	139.264	189.364	96.841
YLDs (Years Lived with Disability)	Nicaragua	Male	All Ages	All causes	Blindness and vision impairment	Number	1990	6754.47	9523.16	4654.51
YLDs (Years Lived with Disability)	Nicaragua	Female	All Ages	All causes	Blindness and vision impairment	Number	1990	7943.36	11326.8	5418.8
YLDs (Years Lived with Disability)	Indonesia	Both	All Ages	All causes	Blindness and vision impairment	Number	1990	923663	1.2892e+06	642267	2
YLDs (Years Lived with Disability)	Nicaragua	Male	All Ages	All causes	Blindness and vision impairment	Rate	1990	352.862	497.502	243.157
YLDs (Years Lived with Disability)	Nicaragua	Female	All Ages	All causes	Blindness and vision impairment	Rate	1990	401.327	572.274	273.778
YLDs (Years Lived with Disability)	Nicaragua	Both	All Ages	All causes	Blindness and vision impairment	Rate	1990	377.5	534.469	259.803
YLDs (Years Lived with Disability)	Nicaragua	Male	Age-standardized	All causes	Blindness and vision impairment	Rate	1990	662.991	935.163	457.297
YLDs (Years Lived with Disability)	Nicaragua	Female	Age-standardized	All causes	Blindness and vision impairment	Rate	1990	670.694	961.013	458.244
YLDs (Years Lived with Disability)	Mauritania	Both	Age-standardized	All causes	Blindness and vision impairment	Rate	1990	1091.61	1528.48	759.635	2
YLDs (Years Lived with Disability)	Federated States of Micronesia	Male	All Ages	Trachoma	Blindness and vision impairment	Number	1990	0	0	0
YLDs (Years Lived with Disability)	Federated States of Micronesia	Female	All Ages	Trachoma	Blindness and vision impairment	Number	1990	0	0	0
YLDs (Years Lived with Disability)	Federated States of Micronesia	Both	All Ages	Trachoma	Blindness and vision impairment	Number	1990	0	0	0
YLDs (Years Lived with Disability)	Federated States of Micronesia	Male	All Ages	Trachoma	Blindness and vision impairment	Rate	1990	0	0	0
YLDs (Years Lived with Disability)	Federated States of Micronesia	Female	All Ages	Trachoma	Blindness and vision impairment	Rate	1990	0	0	0
YLDs (Years Lived with Disability)	Federated States of Micronesia	Both	All Ages	Trachoma	Blindness and vision impairment	Rate	1990	0	0	0
YLDs (Years Lived with Disability)	Federated States of Micronesia	Male	Age-standardized	Trachoma	Blindness and vision impairment	Rate	1990	0	0	0
YLDs (Years Lived with Disability)	Federated States of Micronesia	Female	Age-standardized	Trachoma	Blindness and vision impairment	Rate	1990	0	0	0
YLDs (Years Lived with Disability)	Federated States of Micronesia	Both	Age-standardized	Trachoma	Blindness and vision impairment	Rate	1990	0	0	0
YLDs (Years Lived with Disability)	Lesotho	Male	All Ages	All causes	Blindness and vision impairment	Number	1990	3448.27	5076.41	2347.29
YLDs (Years Lived with Disability)	Lesotho	Female	All Ages	All causes	Blindness and vision impairment	Number	1990	4078.2	5953.04	2723.21
YLDs (Years Lived with Disability)	Pakistan	Both	All Ages	All causes	Blindness and vision impairment	Number	1990	474222	646620	334409	3
YLDs (Years Lived with Disability)	Lesotho	Male	All Ages	All causes	Blindness and vision impairment	Rate	1990	390.319	574.613	265.696
YLDs (Years Lived with Disability)	Lesotho	Female	All Ages	All causes	Blindness and vision impairment	Rate	1990	441.631	644.658	294.899
YLDs (Years Lived with Disability)	Lesotho	Both	All Ages	All causes	Blindness and vision impairment	Rate	1990	416.543	616.894	280.946
YLDs (Years Lived with Disability)	Lesotho	Male	Age-standardized	All causes	Blindness and vision impairment	Rate	1990	623.203	909.522	424.785
YLDs (Years Lived with Disability)	Lesotho	Female	Age-standardized	All causes	Blindness and vision impairment	Rate	1990	632.858	923.122	426.401
YLDs (Years Lived with Disability)	Myanmar	Both	Age-standardized	All causes	Blindness and vision impairment	Rate	1990	1005.05	1334.95	709.804	3
YLDs (Years Lived with Disability)	Honduras	Male	All Ages	Blindness and vision impairment	Blindness and vision impairment	Number	1990	7107.98	10468.9	4714.69
YLDs (Years Lived with Disability)	Honduras	Female	All Ages	Blindness and vision impairment	Blindness and vision impairment	Number	1990	8489.63	12782.5	5612
YLDs (Years Lived with Disability)	Honduras	Both	All Ages	Blindness and vision impairment	Blindness and vision impairment	Number	1990	15597.6	23326.4	10355.7
YLDs (Years Lived with Disability)	Honduras	Male	All Ages	Blindness and vision impairment	Blindness and vision impairment	Rate	1990	303.566	447.104	201.354
YLDs (Years Lived with Disability)	Honduras	Female	All Ages	Blindness and vision impairment	Blindness and vision impairment	Rate	1990	358.934	540.433	237.271
YLDs (Years Lived with Disability)	Honduras	Both	All Ages	Blindness and vision impairment	Blindness and vision impairment	Rate	1990	331.39	495.597	220.02
YLDs (Years Lived with Disability)	Honduras	Male	Age-standardized	Blindness and vision impairment	Blindness and vision impairment	Rate	1990	562.835	811.464	386.002
YLDs (Years Lived with Disability)	Honduras	Female	Age-standardized	Blindness and vision impairment	Blindness and vision impairment	Rate	1990	609.21	893.128	412.383
YLDs (Years Lived with Disability)	Honduras	Both	Age-standardized	Blindness and vision impairment	Blindness and vision impairment	Rate	1990	586.552	854.326	399.602
YLDs (Years Lived with Disability)	Honduras	Male	All Ages	Refraction disorders	Blindness and vision impairment	Number	1990	2231.53	3314.17	1443.48
YLDs (Years Lived with Disability)	Honduras	Female	All Ages	Refraction disorders	Blindness and vision impairment	Number	1990	3054.22	4516.47	2002.47
YLDs (Years Lived with Disability)	Honduras	Both	All Ages	Refraction disorders	Blindness and vision impairment	Number	1990	5285.75	7781.88	3420.54
YLDs (Years Lived with Disability)	Honduras	Male	All Ages	Refraction disorders	Blindness and vision impairment	Rate	1990	95.3036	141.541	61.6477
YLDs (Years Lived with Disability)	Honduras	Female	All Ages	Refraction disorders	Blindness and vision impairment	Rate	1990	129.13	190.953	84.6627
YLDs (Years Lived with Disability)	Honduras	Both	All Ages	Refraction disorders	Blindness and vision impairment	Rate	1990	112.302	165.335	72.6735
YLDs (Years Lived with Disability)	Honduras	Male	Age-standardized	Refraction disorders	Blindness and vision impairment	Rate	1990	130.155	189.928	85.7811
YLDs (Years Lived with Disability)	Honduras	Female	Age-standardized	Refraction disorders	Blindness and vision impairment	Rate	1990	160.403	235.72	106.49
YLDs (Years Lived with Disability)	Honduras	Both	Age-standardized	Refraction disorders	Blindness and vision impairment	Rate	1990	145.532	213.411	96.0697
YLDs (Years Lived with Disability)	Bangladesh	Male	All Ages	All causes	Blindness and vision impairment	Number	1990	198599	274748	137865
YLDs (Years Lived with Disability)	Bangladesh	Female	All Ages	All causes	Blindness and vision impairment	Number	1990	204505	286141	141973
YLDs (Years Lived with Disability)	Nigeria	Both	All Ages	All causes	Blindness and vision impairment	Number	1990	451240	612639	319494	4
YLDs (Years Lived with Disability)	Bangladesh	Male	All Ages	All causes	Blindness and vision impairment	Rate	1990	354.742	490.762	246.258
YLDs (Years Lived with Disability)	Bangladesh	Female	All Ages	All causes	Blindness and vision impairment	Rate	1990	386.468	540.741	268.296
YLDs (Years Lived with Disability)	Bangladesh	Both	All Ages	All causes	Blindness and vision impairment	Rate	1990	370.158	516.038	256.072
YLDs (Years Lived with Disability)	Bangladesh	Male	Age-standardized	All causes	Blindness and vision impairment	Rate	1990	617.48	850.247	432.262
YLDs (Years Lived with Disability)	Bangladesh	Female	Age-standardized	All causes	Blindness and vision impairment	Rate	1990	737.016	1011.11	515.877
YLDs (Years Lived with Disability)	Cambodia	Both	Age-standardized	All causes	Blindness and vision impairment	Rate	1990	907.463	1216.04	637.86	4
YLDs (Years Lived with Disability)	Vietnam	Male	All Ages	Other vision loss	Blindness and vision impairment	Number	2017	27840.5	37860.7	19334.6
YLDs (Years Lived with Disability)	Vietnam	Female	All Ages	Other vision loss	Blindness and vision impairment	Number	2017	42974.3	57413.7	30176.8
YLDs (Years Lived with Disability)	Vietnam	Both	All Ages	Other vision loss	Blindness and vision impairment	Number	2017	70814.7	94912.5	50043.9
YLDs (Years Lived with Disability)	Vietnam	Male	All Ages	Other vision loss	Blindness and vision impairment	Rate	2017	58.4568	79.4963	40.5969
YLDs (Years Lived with Disability)	Vietnam	Female	All Ages	Other vision loss	Blindness and vision impairment	Rate	2017	88.5793	118.342	62.2009
YLDs (Years Lived with Disability)	Vietnam	Both	All Ages	Other vision loss	Blindness and vision impairment	Rate	2017	73.6574	98.7224	52.0528
YLDs (Years Lived with Disability)	Vietnam	Male	Age-standardized	Other vision loss	Blindness and vision impairment	Rate	2017	65.5873	89.0258	45.3599
YLDs (Years Lived with Disability)	Vietnam	Female	Age-standardized	Other vision loss	Blindness and vision impairment	Rate	2017	83.2897	111.262	58.486
YLDs (Years Lived with Disability)	Vietnam	Both	Age-standardized	Other vision loss	Blindness and vision impairment	Rate	2017	76.1254	101.564	53.7412
YLDs (Years Lived with Disability)	Vietnam	Male	All Ages	Trachoma	Blindness and vision impairment	Number	2017	1501.36	2732.38	741.916
YLDs (Years Lived with Disability)	Vietnam	Female	All Ages	Trachoma	Blindness and vision impairment	Number	2017	3183.85	5832.46	1575.57
YLDs (Years Lived with Disability)	Vietnam	Both	All Ages	Trachoma	Blindness and vision impairment	Number	2017	4685.21	7797.13	2740.99
YLDs (Years Lived with Disability)	Vietnam	Male	All Ages	Trachoma	Blindness and vision impairment	Rate	2017	3.15242	5.73721	1.55781
YLDs (Years Lived with Disability)	Vietnam	Female	All Ages	Trachoma	Blindness and vision impairment	Rate	2017	6.5626	12.022	3.24759
YLDs (Years Lived with Disability)	Vietnam	Both	All Ages	Trachoma	Blindness and vision impairment	Rate	2017	4.87328	8.11012	2.85102
YLDs (Years Lived with Disability)	Vietnam	Male	Age-standardized	Trachoma	Blindness and vision impairment	Rate	2017	4.79519	9.23727	2.26545
YLDs (Years Lived with Disability)	Vietnam	Female	Age-standardized	Trachoma	Blindness and vision impairment	Rate	2017	6.40133	11.9658	3.16368
YLDs (Years Lived with Disability)	Vietnam	Both	Age-standardized	Trachoma	Blindness and vision impairment	Rate	2017	5.78643	9.78642	3.27432
YLDs (Years Lived with Disability)	Sudan	Male	All Ages	Near vision loss	Blindness and vision impairment	Number	1990	9887.19	18115	4766.36
YLDs (Years Lived with Disability)	Sudan	Female	All Ages	Near vision loss	Blindness and vision impairment	Number	1990	12279.3	22478.8	5799
YLDs (Years Lived with Disability)	Sudan	Both	All Ages	Near vision loss	Blindness and vision impairment	Number	1990	22166.5	40648.3	10507.7
YLDs (Years Lived with Disability)	Sudan	Male	All Ages	Near vision loss	Blindness and vision impairment	Rate	1990	96.7733	177.305	46.6519
YLDs (Years Lived with Disability)	Sudan	Female	All Ages	Near vision loss	Blindness and vision impairment	Rate	1990	122.88	224.947	58.0311
YLDs (Years Lived with Disability)	Sudan	Both	All Ages	Near vision loss	Blindness and vision impairment	Rate	1990	109.682	201.132	51.993
YLDs (Years Lived with Disability)	Sudan	Male	Age-standardized	Near vision loss	Blindness and vision impairment	Rate	1990	167.081	306.491	80.5711
YLDs (Years Lived with Disability)	Sudan	Female	Age-standardized	Near vision loss	Blindness and vision impairment	Rate	1990	210.901	385.658	99.5206
YLDs (Years Lived with Disability)	Sudan	Both	Age-standardized	Near vision loss	Blindness and vision impairment	Rate	1990	188.71	343.668	89.4046
YLDs (Years Lived with Disability)	Timor-Leste	Male	All Ages	All causes	Blindness and vision impairment	Number	1990	2135.17	2896.88	1494.8
YLDs (Years Lived with Disability)	Timor-Leste	Female	All Ages	All causes	Blindness and vision impairment	Number	1990	2071.06	2766.95	1464.33
YLDs (Years Lived with Disability)	Bangladesh	Both	All Ages	All causes	Blindness and vision impairment	Number	1990	403104	561967	278863	5
YLDs (Years Lived with Disability)	Timor-Leste	Male	All Ages	All causes	Blindness and vision impairment	Rate	1990	529.899	718.939	370.975
YLDs (Years Lived with Disability)	Timor-Leste	Female	All Ages	All causes	Blindness and vision impairment	Rate	1990	547.447	731.392	387.068
YLDs (Years Lived with Disability)	Timor-Leste	Both	All Ages	All causes	Blindness and vision impairment	Rate	1990	538.396	723.259	377.073
YLDs (Years Lived with Disability)	Timor-Leste	Male	Age-standardized	All causes	Blindness and vision impairment	Rate	1990	1069.53	1425.44	742.667
YLDs (Years Lived with Disability)	Timor-Leste	Female	Age-standardized	All causes	Blindness and vision impairment	Rate	1990	1136.49	1508.67	804.039
YLDs (Years Lived with Disability)	Sudan	Both	Age-standardized	All causes	Blindness and vision impairment	Rate	1990	847.812	1150.06	600.7	5
YLDs (Years Lived with Disability)	Federated States of Micronesia	Male	All Ages	Glaucoma	Blindness and vision impairment	Number	1990	1.73668	2.70578	1.02807
YLDs (Years Lived with Disability)	Federated States of Micronesia	Female	All Ages	Glaucoma	Blindness and vision impairment	Number	1990	1.65586	2.58281	1.02251
YLDs (Years Lived with Disability)	Federated States of Micronesia	Both	All Ages	Glaucoma	Blindness and vision impairment	Number	1990	3.39254	5.21059	2.10521
YLDs (Years Lived with Disability)	Federated States of Micronesia	Male	All Ages	Glaucoma	Blindness and vision impairment	Rate	1990	3.26734	5.09058	1.93418
YLDs (Years Lived with Disability)	Federated States of Micronesia	Female	All Ages	Glaucoma	Blindness and vision impairment	Rate	1990	3.27245	5.10437	2.02076
YLDs (Years Lived with Disability)	Federated States of Micronesia	Both	All Ages	Glaucoma	Blindness and vision impairment	Rate	1990	3.26983	5.02212	2.02907
YLDs (Years Lived with Disability)	Federated States of Micronesia	Male	Age-standardized	Glaucoma	Blindness and vision impairment	Rate	1990	8.0904	12.6412	4.77645
YLDs (Years Lived with Disability)	Federated States of Micronesia	Female	Age-standardized	Glaucoma	Blindness and vision impairment	Rate	1990	6.95409	10.7106	4.2632
YLDs (Years Lived with Disability)	Federated States of Micronesia	Both	Age-standardized	Glaucoma	Blindness and vision impairment	Rate	1990	7.46967	11.4415	4.6396
YLDs (Years Lived with Disability)	Federated States of Micronesia	Male	All Ages	Cataract	Blindness and vision impairment	Number	1990	20.4997	28.628	13.7624
YLDs (Years Lived with Disability)	Federated States of Micronesia	Female	All Ages	Cataract	Blindness and vision impairment	Number	1990	27.5943	38.8341	18.6775
YLDs (Years Lived with Disability)	Federated States of Micronesia	Both	All Ages	Cataract	Blindness and vision impairment	Number	1990	48.094	67.3155	32.4749
YLDs (Years Lived with Disability)	Federated States of Micronesia	Male	All Ages	Cataract	Blindness and vision impairment	Rate	1990	38.5676	53.8599	25.8923
YLDs (Years Lived with Disability)	Federated States of Micronesia	Female	All Ages	Cataract	Blindness and vision impairment	Rate	1990	54.5342	76.7473	36.9121
YLDs (Years Lived with Disability)	Federated States of Micronesia	Both	All Ages	Cataract	Blindness and vision impairment	Rate	1990	46.3545	64.8807	31.3003
YLDs (Years Lived with Disability)	Federated States of Micronesia	Male	Age-standardized	Cataract	Blindness and vision impairment	Rate	1990	101.759	141.125	67.5393
YLDs (Years Lived with Disability)	Federated States of Micronesia	Female	Age-standardized	Cataract	Blindness and vision impairment	Rate	1990	120.476	166.784	82.3351
YLDs (Years Lived with Disability)	Federated States of Micronesia	Both	Age-standardized	Cataract	Blindness and vision impairment	Rate	1990	112.032	155.324	75.1125
YLDs (Years Lived with Disability)	Federated States of Micronesia	Male	All Ages	Age-related macular degeneration	Blindness and vision impairment	Number	1990	0.403067	0.61441	0.248137
YLDs (Years Lived with Disability)	Federated States of Micronesia	Female	All Ages	Age-related macular degeneration	Blindness and vision impairment	Number	1990	0.53685	0.805444	0.343321
YLDs (Years Lived with Disability)	Federated States of Micronesia	Both	All Ages	Age-related macular degeneration	Blindness and vision impairment	Number	1990	0.939917	1.39743	0.60336
YLDs (Years Lived with Disability)	Federated States of Micronesia	Male	All Ages	Age-related macular degeneration	Blindness and vision impairment	Rate	1990	0.758319	1.15593	0.466837
YLDs (Years Lived with Disability)	Federated States of Micronesia	Female	All Ages	Age-related macular degeneration	Blindness and vision impairment	Rate	1990	1.06097	1.59179	0.678501
YLDs (Years Lived with Disability)	Federated States of Micronesia	Both	All Ages	Age-related macular degeneration	Blindness and vision impairment	Rate	1990	0.905921	1.34688	0.581537
YLDs (Years Lived with Disability)	Federated States of Micronesia	Male	Age-standardized	Age-related macular degeneration	Blindness and vision impairment	Rate	1990	1.88464	2.8401	1.18486
YLDs (Years Lived with Disability)	Federated States of Micronesia	Female	Age-standardized	Age-related macular degeneration	Blindness and vision impairment	Rate	1990	2.26817	3.4117	1.46428
YLDs (Years Lived with Disability)	Federated States of Micronesia	Both	Age-standardized	Age-related macular degeneration	Blindness and vision impairment	Rate	1990	2.08825	3.07746	1.35559
YLDs (Years Lived with Disability)	Swaziland	Male	All Ages	Age-related macular degeneration	Blindness and vision impairment	Number	1990	3.88847	5.64392	2.41053
YLDs (Years Lived with Disability)	Swaziland	Female	All Ages	Age-related macular degeneration	Blindness and vision impairment	Number	1990	5.4214	7.88298	3.4978
YLDs (Years Lived with Disability)	Swaziland	Both	All Ages	Age-related macular degeneration	Blindness and vision impairment	Number	1990	9.30987	13.4254	5.8894
YLDs (Years Lived with Disability)	Swaziland	Male	All Ages	Age-related macular degeneration	Blindness and vision impairment	Rate	1990	1.01331	1.47076	0.628167
YLDs (Years Lived with Disability)	Swaziland	Female	All Ages	Age-related macular degeneration	Blindness and vision impairment	Rate	1990	1.27856	1.85909	0.824906
YLDs (Years Lived with Disability)	Swaziland	Both	All Ages	Age-related macular degeneration	Blindness and vision impairment	Rate	1990	1.15255	1.66204	0.729098
YLDs (Years Lived with Disability)	Swaziland	Male	Age-standardized	Age-related macular degeneration	Blindness and vision impairment	Rate	1990	3.58467	5.14209	2.26684
YLDs (Years Lived with Disability)	Swaziland	Female	Age-standardized	Age-related macular degeneration	Blindness and vision impairment	Rate	1990	3.72241	5.3977	2.39479
YLDs (Years Lived with Disability)	Swaziland	Both	Age-standardized	Age-related macular degeneration	Blindness and vision impairment	Rate	1990	3.66577	5.26057	2.37343
YLDs (Years Lived with Disability)	Myanmar	Male	All Ages	Glaucoma	Blindness and vision impairment	Number	2017	2483.11	3529.1	1633.92
YLDs (Years Lived with Disability)	Myanmar	Female	All Ages	Glaucoma	Blindness and vision impairment	Number	2017	3835.67	5528.18	2546.3
YLDs (Years Lived with Disability)	Myanmar	Both	All Ages	Glaucoma	Blindness and vision impairment	Number	2017	6318.77	8942.67	4182.14
YLDs (Years Lived with Disability)	Myanmar	Male	All Ages	Glaucoma	Blindness and vision impairment	Rate	2017	9.75518	13.8645	6.41905
YLDs (Years Lived with Disability)	Myanmar	Female	All Ages	Glaucoma	Blindness and vision impairment	Rate	2017	14.0291	20.2195	9.31319
YLDs (Years Lived with Disability)	Myanmar	Both	All Ages	Glaucoma	Blindness and vision impairment	Rate	2017	11.9685	16.9385	7.92147
YLDs (Years Lived with Disability)	Myanmar	Male	Age-standardized	Glaucoma	Blindness and vision impairment	Rate	2017	13.6109	19.316	8.99495
YLDs (Years Lived with Disability)	Myanmar	Female	Age-standardized	Glaucoma	Blindness and vision impairment	Rate	2017	15.8385	22.9245	10.6002
YLDs (Years Lived with Disability)	Myanmar	Both	Age-standardized	Glaucoma	Blindness and vision impairment	Rate	2017	14.9043	21.1652	9.97015
YLDs (Years Lived with Disability)	Myanmar	Male	All Ages	Cataract	Blindness and vision impairment	Number	2017	56621.1	77404.2	39665.4
YLDs (Years Lived with Disability)	Myanmar	Female	All Ages	Cataract	Blindness and vision impairment	Number	2017	93035.4	124706	65038.7
YLDs (Years Lived with Disability)	Myanmar	Both	All Ages	Cataract	Blindness and vision impairment	Number	2017	149656	201529	105301
YLDs (Years Lived with Disability)	Myanmar	Male	All Ages	Cataract	Blindness and vision impairment	Rate	2017	222.443	304.092	155.83
YLDs (Years Lived with Disability)	Myanmar	Female	All Ages	Cataract	Blindness and vision impairment	Rate	2017	340.281	456.119	237.881
YLDs (Years Lived with Disability)	Myanmar	Both	All Ages	Cataract	Blindness and vision impairment	Rate	2017	283.467	381.719	199.452
YLDs (Years Lived with Disability)	Myanmar	Male	Age-standardized	Cataract	Blindness and vision impairment	Rate	2017	324.179	437.297	225.897
YLDs (Years Lived with Disability)	Myanmar	Female	Age-standardized	Cataract	Blindness and vision impairment	Rate	2017	396.377	532.625	279.063
YLDs (Years Lived with Disability)	Myanmar	Both	Age-standardized	Cataract	Blindness and vision impairment	Rate	2017	366.627	492.395	256.675
YLDs (Years Lived with Disability)	Mauritania	Male	All Ages	Blindness and vision impairment	Blindness and vision impairment	Number	1990	5311.51	7891.29	3581.43
YLDs (Years Lived with Disability)	Mauritania	Female	All Ages	Blindness and vision impairment	Blindness and vision impairment	Number	1990	5848.36	8548.61	4028.33
YLDs (Years Lived with Disability)	Mauritania	Both	All Ages	Blindness and vision impairment	Blindness and vision impairment	Number	1990	11159.9	16451.9	7586.47
YLDs (Years Lived with Disability)	Mauritania	Male	All Ages	Blindness and vision impairment	Blindness and vision impairment	Rate	1990	517.875	769.405	349.192
YLDs (Years Lived with Disability)	Mauritania	Female	All Ages	Blindness and vision impairment	Blindness and vision impairment	Rate	1990	559.274	817.497	385.225
YLDs (Years Lived with Disability)	Mauritania	Both	All Ages	Blindness and vision impairment	Blindness and vision impairment	Rate	1990	538.775	794.261	366.259
YLDs (Years Lived with Disability)	Mauritania	Male	Age-standardized	Blindness and vision impairment	Blindness and vision impairment	Rate	1990	896.396	1311.26	615.629
YLDs (Years Lived with Disability)	Mauritania	Female	Age-standardized	Blindness and vision impairment	Blindness and vision impairment	Rate	1990	922.456	1319.36	638.343
YLDs (Years Lived with Disability)	Mauritania	Both	Age-standardized	Blindness and vision impairment	Blindness and vision impairment	Rate	1990	911.377	1319.71	625.875
YLDs (Years Lived with Disability)	El Salvador	Male	All Ages	All causes	Blindness and vision impairment	Number	1990	11875.3	16491.4	8267.94
YLDs (Years Lived with Disability)	El Salvador	Female	All Ages	All causes	Blindness and vision impairment	Number	1990	13500	19327.1	9315.09
YLDs (Years Lived with Disability)	Egypt	Both	All Ages	All causes	Blindness and vision impairment	Number	1990	284369	405281	194859	6
YLDs (Years Lived with Disability)	El Salvador	Male	All Ages	All causes	Blindness and vision impairment	Rate	1990	464.099	644.504	323.12
YLDs (Years Lived with Disability)	El Salvador	Female	All Ages	All causes	Blindness and vision impairment	Rate	1990	502.776	719.795	346.92
YLDs (Years Lived with Disability)	El Salvador	Both	All Ages	All causes	Blindness and vision impairment	Rate	1990	483.903	680.893	333.942
YLDs (Years Lived with Disability)	El Salvador	Male	Age-standardized	All causes	Blindness and vision impairment	Rate	1990	719.377	993.881	500.706
YLDs (Years Lived with Disability)	El Salvador	Female	Age-standardized	All causes	Blindness and vision impairment	Rate	1990	692.58	985.357	476.158
YLDs (Years Lived with Disability)	Nigeria	Both	Age-standardized	All causes	Blindness and vision impairment	Rate	1990	829.829	1114.9	587.422	6
YLDs (Years Lived with Disability)	Uzbekistan	Male	All Ages	All causes	Blindness and vision impairment	Number	1990	29564.6	45506.6	19032.6
YLDs (Years Lived with Disability)	Uzbekistan	Female	All Ages	All causes	Blindness and vision impairment	Number	1990	34832.3	52199.1	23164.9
YLDs (Years Lived with Disability)	Vietnam	Both	All Ages	All causes	Blindness and vision impairment	Number	1990	283521	379465	200495	7
YLDs (Years Lived with Disability)	Uzbekistan	Male	All Ages	All causes	Blindness and vision impairment	Rate	1990	285.189	438.969	183.594
YLDs (Years Lived with Disability)	Uzbekistan	Female	All Ages	All causes	Blindness and vision impairment	Rate	1990	328.76	492.673	218.638
YLDs (Years Lived with Disability)	Uzbekistan	Both	All Ages	All causes	Blindness and vision impairment	Rate	1990	307.212	465.243	201.3
YLDs (Years Lived with Disability)	Uzbekistan	Male	Age-standardized	All causes	Blindness and vision impairment	Rate	1990	442.728	662.624	290.372
YLDs (Years Lived with Disability)	Uzbekistan	Female	Age-standardized	All causes	Blindness and vision impairment	Rate	1990	449.857	675.529	299.397
YLDs (Years Lived with Disability)	India	Both	Age-standardized	All causes	Blindness and vision impairment	Rate	1990	814.94	1150.77	564.649	7
YLDs (Years Lived with Disability)	Ukraine	Male	All Ages	Trachoma	Blindness and vision impairment	Number	1990	0	0	0
YLDs (Years Lived with Disability)	Ukraine	Female	All Ages	Trachoma	Blindness and vision impairment	Number	1990	0	0	0
YLDs (Years Lived with Disability)	Ukraine	Both	All Ages	Trachoma	Blindness and vision impairment	Number	1990	0	0	0
YLDs (Years Lived with Disability)	Ukraine	Male	All Ages	Trachoma	Blindness and vision impairment	Rate	1990	0	0	0
YLDs (Years Lived with Disability)	Ukraine	Female	All Ages	Trachoma	Blindness and vision impairment	Rate	1990	0	0	0
YLDs (Years Lived with Disability)	Ukraine	Both	All Ages	Trachoma	Blindness and vision impairment	Rate	1990	0	0	0
YLDs (Years Lived with Disability)	Sri Lanka	Male	All Ages	Blindness and vision impairment	Blindness and vision impairment	Number	1990	30375.6	46115.4	19374.1
YLDs (Years Lived with Disability)	Sri Lanka	Female	All Ages	Blindness and vision impairment	Blindness and vision impairment	Number	1990	26409.5	40480.8	16719.1
YLDs (Years Lived with Disability)	Sri Lanka	Both	All Ages	Blindness and vision impairment	Blindness and vision impairment	Number	1990	56785.1	86558.9	36009.3
YLDs (Years Lived with Disability)	Sri Lanka	Male	All Ages	Blindness and vision impairment	Blindness and vision impairment	Rate	1990	351.027	532.919	223.892
YLDs (Years Lived with Disability)	Sri Lanka	Female	All Ages	Blindness and vision impairment	Blindness and vision impairment	Rate	1990	309.755	474.795	196.096
YLDs (Years Lived with Disability)	Sri Lanka	Both	All Ages	Blindness and vision impairment	Blindness and vision impairment	Rate	1990	330.544	503.856	209.609
YLDs (Years Lived with Disability)	Sri Lanka	Male	Age-standardized	Blindness and vision impairment	Blindness and vision impairment	Rate	1990	476.496	713.038	303.438
YLDs (Years Lived with Disability)	Sri Lanka	Female	Age-standardized	Blindness and vision impairment	Blindness and vision impairment	Rate	1990	428.624	649.153	275.632
YLDs (Years Lived with Disability)	Sri Lanka	Both	Age-standardized	Blindness and vision impairment	Blindness and vision impairment	Rate	1990	452.753	681.388	289.407
YLDs (Years Lived with Disability)	Solomon Islands	Male	All Ages	All causes	Blindness and vision impairment	Number	2017	900.549	1335.54	602.5
YLDs (Years Lived with Disability)	Solomon Islands	Female	All Ages	All causes	Blindness and vision impairment	Number	2017	901.776	1331.3	598.601
YLDs (Years Lived with Disability)	India	Both	All Ages	All causes	Blindness and vision impairment	Number	2017	8.85675e+06	1.26366e+07	6.08304e+06	1
YLDs (Years Lived with Disability)	Solomon Islands	Male	All Ages	All causes	Blindness and vision impairment	Rate	2017	276.609	410.219	185.061
YLDs (Years Lived with Disability)	Solomon Islands	Female	All Ages	All causes	Blindness and vision impairment	Rate	2017	288.995	426.646	191.835
YLDs (Years Lived with Disability)	Solomon Islands	Both	All Ages	All causes	Blindness and vision impairment	Rate	2017	282.67	417.959	188.531
YLDs (Years Lived with Disability)	Solomon Islands	Male	Age-standardized	All causes	Blindness and vision impairment	Rate	2017	431.28	636.493	289.859
YLDs (Years Lived with Disability)	Solomon Islands	Female	Age-standardized	All causes	Blindness and vision impairment	Rate	2017	454.665	665.874	305.558
YLDs (Years Lived with Disability)	Mauritania	Both	Age-standardized	All causes	Blindness and vision impairment	Rate	2017	920.226	1307.33	635.394	1
YLDs (Years Lived with Disability)	Lesotho	Male	All Ages	Trachoma	Blindness and vision impairment	Number	1990	0	0	0
YLDs (Years Lived with Disability)	Lesotho	Female	All Ages	Trachoma	Blindness and vision impairment	Number	1990	0	0	0
YLDs (Years Lived with Disability)	Lesotho	Both	All Ages	Trachoma	Blindness and vision impairment	Number	1990	0	0	0
YLDs (Years Lived with Disability)	Lesotho	Male	All Ages	Trachoma	Blindness and vision impairment	Rate	1990	0	0	0
YLDs (Years Lived with Disability)	Lesotho	Female	All Ages	Trachoma	Blindness and vision impairment	Rate	1990	0	0	0
YLDs (Years Lived with Disability)	Lesotho	Both	All Ages	Trachoma	Blindness and vision impairment	Rate	1990	0	0	0
YLDs (Years Lived with Disability)	Lesotho	Male	Age-standardized	Trachoma	Blindness and vision impairment	Rate	1990	0	0	0
YLDs (Years Lived with Disability)	Lesotho	Female	Age-standardized	Trachoma	Blindness and vision impairment	Rate	1990	0	0	0
YLDs (Years Lived with Disability)	Lesotho	Both	Age-standardized	Trachoma	Blindness and vision impairment	Rate	1990	0	0	0
YLDs (Years Lived with Disability)	Georgia	Male	All Ages	All causes	Blindness and vision impairment	Number	1990	10561.5	15965	6756.58
YLDs (Years Lived with Disability)	Georgia	Female	All Ages	All causes	Blindness and vision impairment	Number	1990	14912.1	22104.8	9983.32
YLDs (Years Lived with Disability)	Philippines	Both	All Ages	All causes	Blindness and vision impairment	Number	1990	265265	402830	175438	8
YLDs (Years Lived with Disability)	Georgia	Male	All Ages	All causes	Blindness and vision impairment	Rate	1990	403.691	610.232	258.257
YLDs (Years Lived with Disability)	Georgia	Female	All Ages	All causes	Blindness and vision impairment	Rate	1990	515.615	764.317	345.194
YLDs (Years Lived with Disability)	Georgia	Both	All Ages	All causes	Blindness and vision impairment	Rate	1990	462.456	690.732	303.677
YLDs (Years Lived with Disability)	Georgia	Male	Age-standardized	All causes	Blindness and vision impairment	Rate	1990	419.025	625.413	269.212
YLDs (Years Lived with Disability)	Georgia	Female	Age-standardized	All causes	Blindness and vision impairment	Rate	1990	427.595	637.608	285.104
YLDs (Years Lived with Disability)	Egypt	Both	Age-standardized	All causes	Blindness and vision impairment	Rate	1990	813.911	1134.49	563.796	8
YLDs (Years Lived with Disability)	Sudan	Male	All Ages	Blindness and vision impairment	Blindness and vision impairment	Number	1990	41497.7	58302.9	28627.7
YLDs (Years Lived with Disability)	Sudan	Female	All Ages	Blindness and vision impairment	Blindness and vision impairment	Number	1990	39646.1	57283.2	26945
YLDs (Years Lived with Disability)	Sudan	Both	All Ages	Blindness and vision impairment	Blindness and vision impairment	Number	1990	81143.8	114875	55510.8
YLDs (Years Lived with Disability)	Sudan	Male	All Ages	Blindness and vision impairment	Blindness and vision impairment	Rate	1990	406.169	570.654	280.201
YLDs (Years Lived with Disability)	Sudan	Female	All Ages	Blindness and vision impairment	Blindness and vision impairment	Rate	1990	396.742	573.239	269.641
YLDs (Years Lived with Disability)	Sudan	Both	All Ages	Blindness and vision impairment	Blindness and vision impairment	Rate	1990	401.508	568.414	274.673
YLDs (Years Lived with Disability)	Sudan	Male	Age-standardized	Blindness and vision impairment	Blindness and vision impairment	Rate	1990	728.521	996.027	508.947
YLDs (Years Lived with Disability)	Sudan	Female	Age-standardized	Blindness and vision impairment	Blindness and vision impairment	Rate	1990	725.003	1005.96	501.843
YLDs (Years Lived with Disability)	Sudan	Both	Age-standardized	Blindness and vision impairment	Blindness and vision impairment	Rate	1990	726.912	1002.36	507.538
YLDs (Years Lived with Disability)	Honduras	Male	All Ages	Glaucoma	Blindness and vision impairment	Number	1990	297.672	421.382	199.879
YLDs (Years Lived with Disability)	Honduras	Female	All Ages	Glaucoma	Blindness and vision impairment	Number	1990	141.591	201.664	95.8502
YLDs (Years Lived with Disability)	Honduras	Both	All Ages	Glaucoma	Blindness and vision impairment	Number	1990	439.263	619.958	295.178
YLDs (Years Lived with Disability)	Honduras	Male	All Ages	Glaucoma	Blindness and vision impairment	Rate	1990	12.7129	17.9963	8.53637
YLDs (Years Lived with Disability)	Honduras	Female	All Ages	Glaucoma	Blindness and vision impairment	Rate	1990	5.98634	8.52617	4.05247
YLDs (Years Lived with Disability)	Honduras	Both	All Ages	Glaucoma	Blindness and vision impairment	Rate	1990	9.33266	13.1717	6.27141
YLDs (Years Lived with Disability)	Honduras	Male	Age-standardized	Glaucoma	Blindness and vision impairment	Rate	1990	31.1033	43.9166	20.8431
YLDs (Years Lived with Disability)	Honduras	Female	Age-standardized	Glaucoma	Blindness and vision impairment	Rate	1990	14.4062	20.2978	9.78774
YLDs (Years Lived with Disability)	Honduras	Both	Age-standardized	Glaucoma	Blindness and vision impairment	Rate	1990	22.6255	32.005	15.2685
YLDs (Years Lived with Disability)	Honduras	Male	All Ages	Cataract	Blindness and vision impairment	Number	1990	1488.15	2030.46	1023.72
YLDs (Years Lived with Disability)	Honduras	Female	All Ages	Cataract	Blindness and vision impairment	Number	1990	1664.9	2244.21	1170.18
YLDs (Years Lived with Disability)	Honduras	Both	All Ages	Cataract	Blindness and vision impairment	Number	1990	3153.05	4252.97	2195.75
YLDs (Years Lived with Disability)	Honduras	Male	All Ages	Cataract	Blindness and vision impairment	Rate	1990	63.5557	86.7164	43.7207
YLDs (Years Lived with Disability)	Honduras	Female	All Ages	Cataract	Blindness and vision impairment	Rate	1990	70.3905	94.8832	49.474
YLDs (Years Lived with Disability)	Honduras	Both	All Ages	Cataract	Blindness and vision impairment	Rate	1990	66.9903	90.3593	46.6514
YLDs (Years Lived with Disability)	Honduras	Male	Age-standardized	Cataract	Blindness and vision impairment	Rate	1990	160.07	216.809	110.527
YLDs (Years Lived with Disability)	Honduras	Female	Age-standardized	Cataract	Blindness and vision impairment	Rate	1990	173.683	232.07	122.066
YLDs (Years Lived with Disability)	Honduras	Both	Age-standardized	Cataract	Blindness and vision impairment	Rate	1990	167.024	223.693	117.312
YLDs (Years Lived with Disability)	Honduras	Male	All Ages	Age-related macular degeneration	Blindness and vision impairment	Number	1990	47.9176	70.1941	30.7714
YLDs (Years Lived with Disability)	Honduras	Female	All Ages	Age-related macular degeneration	Blindness and vision impairment	Number	1990	46.5029	66.2765	29.8422
YLDs (Years Lived with Disability)	Honduras	Both	All Ages	Age-related macular degeneration	Blindness and vision impairment	Number	1990	94.4205	135.361	61.4562
YLDs (Years Lived with Disability)	Honduras	Male	All Ages	Age-related macular degeneration	Blindness and vision impairment	Rate	1990	2.04646	2.99783	1.31418
YLDs (Years Lived with Disability)	Honduras	Female	All Ages	Age-related macular degeneration	Blindness and vision impairment	Rate	1990	1.9661	2.80211	1.2617
YLDs (Years Lived with Disability)	Honduras	Both	All Ages	Age-related macular degeneration	Blindness and vision impairment	Rate	1990	2.00608	2.87591	1.30571
YLDs (Years Lived with Disability)	Honduras	Male	Age-standardized	Age-related macular degeneration	Blindness and vision impairment	Rate	1990	5.13173	7.46633	3.33284
YLDs (Years Lived with Disability)	Honduras	Female	Age-standardized	Age-related macular degeneration	Blindness and vision impairment	Rate	1990	4.8481	6.9278	3.11104
YLDs (Years Lived with Disability)	Honduras	Both	Age-standardized	Age-related macular degeneration	Blindness and vision impairment	Rate	1990	4.98772	7.12705	3.24886
YLDs (Years Lived with Disability)	Cote d'Ivoire	Male	All Ages	Glaucoma	Blindness and vision impairment	Number	1990	235.266	363.516	134.999
YLDs (Years Lived with Disability)	Cote d'Ivoire	Female	All Ages	Glaucoma	Blindness and vision impairment	Number	1990	136.441	205.733	81.234
YLDs (Years Lived with Disability)	Cote d'Ivoire	Both	All Ages	Glaucoma	Blindness and vision impairment	Number	1990	371.707	559.427	228.668
YLDs (Years Lived with Disability)	Cote d'Ivoire	Male	All Ages	Glaucoma	Blindness and vision impairment	Rate	1990	3.75769	5.8061	2.15621
YLDs (Years Lived with Disability)	Cote d'Ivoire	Female	All Ages	Glaucoma	Blindness and vision impairment	Rate	1990	2.27773	3.43449	1.35612
YLDs (Years Lived with Disability)	Cote d'Ivoire	Both	All Ages	Glaucoma	Blindness and vision impairment	Rate	1990	3.03406	4.56633	1.86651
YLDs (Years Lived with Disability)	Cote d'Ivoire	Male	Age-standardized	Glaucoma	Blindness and vision impairment	Rate	1990	14.3208	21.6435	8.60417
YLDs (Years Lived with Disability)	Cote d'Ivoire	Female	Age-standardized	Glaucoma	Blindness and vision impairment	Rate	1990	9.6236	14.4152	5.85803
YLDs (Years Lived with Disability)	Cote d'Ivoire	Both	Age-standardized	Glaucoma	Blindness and vision impairment	Rate	1990	12.1056	18.1851	7.58242
YLDs (Years Lived with Disability)	Swaziland	Male	All Ages	Blindness and vision impairment	Blindness and vision impairment	Number	1990	1050.51	1596.33	672.236
YLDs (Years Lived with Disability)	Swaziland	Female	All Ages	Blindness and vision impairment	Blindness and vision impairment	Number	1990	1299.3	2014.1	833.11
YLDs (Years Lived with Disability)	Swaziland	Both	All Ages	Blindness and vision impairment	Blindness and vision impairment	Number	1990	2349.81	3641.5	1503.56
YLDs (Years Lived with Disability)	Swaziland	Male	All Ages	Blindness and vision impairment	Blindness and vision impairment	Rate	1990	273.756	415.992	175.18
YLDs (Years Lived with Disability)	Swaziland	Female	All Ages	Blindness and vision impairment	Blindness and vision impairment	Rate	1990	306.421	474.998	196.477
YLDs (Years Lived with Disability)	Swaziland	Both	All Ages	Blindness and vision impairment	Blindness and vision impairment	Rate	1990	290.903	450.812	186.138
YLDs (Years Lived with Disability)	Swaziland	Male	Age-standardized	Blindness and vision impairment	Blindness and vision impairment	Rate	1990	570.007	850.652	378.032
YLDs (Years Lived with Disability)	Swaziland	Female	Age-standardized	Blindness and vision impairment	Blindness and vision impairment	Rate	1990	582.452	876.753	382
YLDs (Years Lived with Disability)	Swaziland	Both	Age-standardized	Blindness and vision impairment	Blindness and vision impairment	Rate	1990	576.845	865.432	379.803
YLDs (Years Lived with Disability)	Nicaragua	Male	All Ages	Trachoma	Blindness and vision impairment	Number	1990	0	0	0
YLDs (Years Lived with Disability)	Nicaragua	Female	All Ages	Trachoma	Blindness and vision impairment	Number	1990	0	0	0
YLDs (Years Lived with Disability)	Nicaragua	Both	All Ages	Trachoma	Blindness and vision impairment	Number	1990	0	0	0
YLDs (Years Lived with Disability)	Nicaragua	Male	All Ages	Trachoma	Blindness and vision impairment	Rate	1990	0	0	0
YLDs (Years Lived with Disability)	Nicaragua	Female	All Ages	Trachoma	Blindness and vision impairment	Rate	1990	0	0	0
YLDs (Years Lived with Disability)	Nicaragua	Both	All Ages	Trachoma	Blindness and vision impairment	Rate	1990	0	0	0
YLDs (Years Lived with Disability)	Nicaragua	Male	Age-standardized	Trachoma	Blindness and vision impairment	Rate	1990	0	0	0
YLDs (Years Lived with Disability)	Nicaragua	Female	Age-standardized	Trachoma	Blindness and vision impairment	Rate	1990	0	0	0
YLDs (Years Lived with Disability)	Nicaragua	Both	Age-standardized	Trachoma	Blindness and vision impairment	Rate	1990	0	0	0
YLDs (Years Lived with Disability)	Myanmar	Male	All Ages	All causes	Blindness and vision impairment	Number	2017	143224	193742	100452
YLDs (Years Lived with Disability)	Myanmar	Female	All Ages	All causes	Blindness and vision impairment	Number	2017	197197	263031	138676
YLDs (Years Lived with Disability)	Indonesia	Both	All Ages	All causes	Blindness and vision impairment	Number	2017	1.49622e+06	2.10388e+06	1.03397e+06	2
YLDs (Years Lived with Disability)	Myanmar	Male	All Ages	All causes	Blindness and vision impairment	Rate	2017	562.674	761.139	394.639
YLDs (Years Lived with Disability)	Myanmar	Female	All Ages	All causes	Blindness and vision impairment	Rate	2017	721.256	962.047	507.215
YLDs (Years Lived with Disability)	Myanmar	Both	All Ages	All causes	Blindness and vision impairment	Rate	2017	644.798	865.892	451.64
YLDs (Years Lived with Disability)	Myanmar	Male	Age-standardized	All causes	Blindness and vision impairment	Rate	2017	701.463	943.971	493.337
YLDs (Years Lived with Disability)	Myanmar	Female	Age-standardized	All causes	Blindness and vision impairment	Rate	2017	788.624	1043.37	552.782
YLDs (Years Lived with Disability)	Timor-Leste	Both	Age-standardized	All causes	Blindness and vision impairment	Rate	2017	838.573	1120.14	586.739	2
YLDs (Years Lived with Disability)	Tunisia	Male	All Ages	All causes	Blindness and vision impairment	Number	1990	18791.2	25832.3	13245.5
YLDs (Years Lived with Disability)	Tunisia	Female	All Ages	All causes	Blindness and vision impairment	Number	1990	19739.9	27318.4	13881.9
YLDs (Years Lived with Disability)	Myanmar	Both	All Ages	All causes	Blindness and vision impairment	Number	1990	262258	351127	183645	9
YLDs (Years Lived with Disability)	Tunisia	Male	All Ages	All causes	Blindness and vision impairment	Rate	1990	440.562	605.641	310.543
YLDs (Years Lived with Disability)	Tunisia	Female	All Ages	All causes	Blindness and vision impairment	Rate	1990	475.992	658.733	334.736
YLDs (Years Lived with Disability)	Tunisia	Both	All Ages	All causes	Blindness and vision impairment	Rate	1990	458.028	630.789	322.541
YLDs (Years Lived with Disability)	Tunisia	Male	Age-standardized	All causes	Blindness and vision impairment	Rate	1990	625.717	852.2	442.113
YLDs (Years Lived with Disability)	Tunisia	Female	Age-standardized	All causes	Blindness and vision impairment	Rate	1990	700.341	957.047	496.799
YLDs (Years Lived with Disability)	Indonesia	Both	Age-standardized	All causes	Blindness and vision impairment	Rate	1990	804.008	1107.05	566.851	9
YLDs (Years Lived with Disability)	Lesotho	Male	All Ages	Cataract	Blindness and vision impairment	Number	1990	555.104	765.977	382.67
YLDs (Years Lived with Disability)	Lesotho	Female	All Ages	Cataract	Blindness and vision impairment	Number	1990	829.902	1119.38	571.647
YLDs (Years Lived with Disability)	Lesotho	Both	All Ages	Cataract	Blindness and vision impairment	Number	1990	1385.01	1885.68	956.891
YLDs (Years Lived with Disability)	Lesotho	Male	All Ages	Cataract	Blindness and vision impairment	Rate	1990	62.8338	86.703	43.3155
YLDs (Years Lived with Disability)	Lesotho	Female	All Ages	Cataract	Blindness and vision impairment	Rate	1990	89.8706	121.218	61.9041
YLDs (Years Lived with Disability)	Lesotho	Both	All Ages	Cataract	Blindness and vision impairment	Rate	1990	76.6514	104.36	52.9579
YLDs (Years Lived with Disability)	Lesotho	Male	Age-standardized	Cataract	Blindness and vision impairment	Rate	1990	146.292	199.37	100.85
YLDs (Years Lived with Disability)	Lesotho	Female	Age-standardized	Cataract	Blindness and vision impairment	Rate	1990	157.964	213.298	108.594
YLDs (Years Lived with Disability)	Lesotho	Both	Age-standardized	Cataract	Blindness and vision impairment	Rate	1990	153.566	207.672	106.728
YLDs (Years Lived with Disability)	Lesotho	Male	All Ages	Age-related macular degeneration	Blindness and vision impairment	Number	1990	12.9831	19.1615	8.41492
YLDs (Years Lived with Disability)	Lesotho	Female	All Ages	Age-related macular degeneration	Blindness and vision impairment	Number	1990	19.0228	27.5961	12.1202
YLDs (Years Lived with Disability)	Lesotho	Both	All Ages	Age-related macular degeneration	Blindness and vision impairment	Number	1990	32.0058	45.8044	20.9454
YLDs (Years Lived with Disability)	Lesotho	Male	All Ages	Age-related macular degeneration	Blindness and vision impairment	Rate	1990	1.46959	2.16894	0.952508
YLDs (Years Lived with Disability)	Lesotho	Female	All Ages	Age-related macular degeneration	Blindness and vision impairment	Rate	1990	2.05999	2.9884	1.31251
YLDs (Years Lived with Disability)	Lesotho	Both	All Ages	Age-related macular degeneration	Blindness and vision impairment	Rate	1990	1.77132	2.53498	1.1592
YLDs (Years Lived with Disability)	Lesotho	Male	Age-standardized	Age-related macular degeneration	Blindness and vision impairment	Rate	1990	3.4172	4.90874	2.22055
YLDs (Years Lived with Disability)	Lesotho	Female	Age-standardized	Age-related macular degeneration	Blindness and vision impairment	Rate	1990	3.56479	5.09926	2.2977
YLDs (Years Lived with Disability)	Lesotho	Both	Age-standardized	Age-related macular degeneration	Blindness and vision impairment	Rate	1990	3.50483	5.02155	2.27777
YLDs (Years Lived with Disability)	Mauritania	Male	All Ages	Glaucoma	Blindness and vision impairment	Number	1990	156.741	225.462	101.63
YLDs (Years Lived with Disability)	Mauritania	Female	All Ages	Glaucoma	Blindness and vision impairment	Number	1990	106.779	149.929	69.6536
YLDs (Years Lived with Disability)	Mauritania	Both	All Ages	Glaucoma	Blindness and vision impairment	Number	1990	263.52	371.504	173.392
YLDs (Years Lived with Disability)	Mauritania	Male	All Ages	Glaucoma	Blindness and vision impairment	Rate	1990	15.2823	21.9827	9.909
YLDs (Years Lived with Disability)	Mauritania	Female	All Ages	Glaucoma	Blindness and vision impairment	Rate	1990	10.2112	14.3376	6.66092
YLDs (Years Lived with Disability)	Mauritania	Both	All Ages	Glaucoma	Blindness and vision impairment	Rate	1990	12.7222	17.9354	8.37098
YLDs (Years Lived with Disability)	Mauritania	Male	Age-standardized	Glaucoma	Blindness and vision impairment	Rate	1990	33.443	47.6429	21.8988
YLDs (Years Lived with Disability)	Mauritania	Female	Age-standardized	Glaucoma	Blindness and vision impairment	Rate	1990	20.6149	28.9997	13.4022
YLDs (Years Lived with Disability)	Mauritania	Both	Age-standardized	Glaucoma	Blindness and vision impairment	Rate	1990	26.6471	37.4974	17.6064
YLDs (Years Lived with Disability)	Ukraine	Male	All Ages	All causes	Blindness and vision impairment	Number	1990	80186.3	115557	54885.3
YLDs (Years Lived with Disability)	Ukraine	Female	All Ages	All causes	Blindness and vision impairment	Number	1990	141443	203392	95579.5
YLDs (Years Lived with Disability)	Ukraine	Both	All Ages	All causes	Blindness and vision impairment	Number	1990	221629	318719	151092	10
YLDs (Years Lived with Disability)	Ukraine	Male	All Ages	All causes	Blindness and vision impairment	Rate	1990	328.679	473.662	224.972
YLDs (Years Lived with Disability)	Ukraine	Female	All Ages	All causes	Blindness and vision impairment	Rate	1990	499.895	718.837	337.802
YLDs (Years Lived with Disability)	Ukraine	Both	All Ages	All causes	Blindness and vision impairment	Rate	1990	420.62	604.881	286.751
YLDs (Years Lived with Disability)	Ukraine	Male	Age-standardized	All causes	Blindness and vision impairment	Rate	1990	317.978	456.838	216.533
YLDs (Years Lived with Disability)	Ukraine	Female	Age-standardized	All causes	Blindness and vision impairment	Rate	1990	358.201	517.337	243.276
YLDs (Years Lived with Disability)	Cote d'Ivoire	Both	Age-standardized	All causes	Blindness and vision impairment	Rate	1990	793.686	1093.04	558.365	10
YLDs (Years Lived with Disability)	Lesotho	Male	All Ages	Refraction disorders	Blindness and vision impairment	Number	1990	667.252	1007.74	421.638
YLDs (Years Lived with Disability)	Lesotho	Female	All Ages	Refraction disorders	Blindness and vision impairment	Number	1990	571.253	841.066	364.343
YLDs (Years Lived with Disability)	Lesotho	Both	All Ages	Refraction disorders	Blindness and vision impairment	Number	1990	1238.5	1841.42	783.608
YLDs (Years Lived with Disability)	Lesotho	Male	All Ages	Refraction disorders	Blindness and vision impairment	Rate	1990	75.528	114.069	47.7263
YLDs (Years Lived with Disability)	Lesotho	Female	All Ages	Refraction disorders	Blindness and vision impairment	Rate	1990	61.8613	91.0796	39.4549
YLDs (Years Lived with Disability)	Lesotho	Both	All Ages	Refraction disorders	Blindness and vision impairment	Rate	1990	68.5434	101.911	43.3678
YLDs (Years Lived with Disability)	Lesotho	Male	Age-standardized	Refraction disorders	Blindness and vision impairment	Rate	1990	95.2724	142.24	61.3999
YLDs (Years Lived with Disability)	Lesotho	Female	Age-standardized	Refraction disorders	Blindness and vision impairment	Rate	1990	75.0983	110.341	48.9107
YLDs (Years Lived with Disability)	Lesotho	Both	Age-standardized	Refraction disorders	Blindness and vision impairment	Rate	1990	84.3449	124.03	54.4734
YLDs (Years Lived with Disability)	Lesotho	Male	All Ages	Near vision loss	Blindness and vision impairment	Number	1990	1262.88	2330.07	601.703
YLDs (Years Lived with Disability)	Lesotho	Female	All Ages	Near vision loss	Blindness and vision impairment	Number	1990	1647.41	3001.81	780.513
YLDs (Years Lived with Disability)	Lesotho	Both	All Ages	Near vision loss	Blindness and vision impairment	Number	1990	2910.28	5361.69	1382.13
YLDs (Years Lived with Disability)	Lesotho	Male	All Ages	Near vision loss	Blindness and vision impairment	Rate	1990	142.948	263.746	68.1084
YLDs (Years Lived with Disability)	Lesotho	Female	All Ages	Near vision loss	Blindness and vision impairment	Rate	1990	178.399	325.068	84.5223
YLDs (Years Lived with Disability)	Lesotho	Both	All Ages	Near vision loss	Blindness and vision impairment	Rate	1990	161.066	296.736	76.4925
YLDs (Years Lived with Disability)	Lesotho	Male	Age-standardized	Near vision loss	Blindness and vision impairment	Rate	1990	223.144	411.532	106.338
YLDs (Years Lived with Disability)	Lesotho	Female	Age-standardized	Near vision loss	Blindness and vision impairment	Rate	1990	252.845	459.706	119.672
YLDs (Years Lived with Disability)	Lesotho	Both	Age-standardized	Near vision loss	Blindness and vision impairment	Rate	1990	238.122	436.975	113.057
YLDs (Years Lived with Disability)	Federated States of Micronesia	Male	All Ages	Blindness and vision impairment	Blindness and vision impairment	Number	1990	122.193	182.772	80.1544
YLDs (Years Lived with Disability)	Federated States of Micronesia	Female	All Ages	Blindness and vision impairment	Blindness and vision impairment	Number	1990	128.761	192.779	84.8982
YLDs (Years Lived with Disability)	Federated States of Micronesia	Both	All Ages	Blindness and vision impairment	Blindness and vision impairment	Number	1990	250.954	377.73	165.042
YLDs (Years Lived with Disability)	Federated States of Micronesia	Male	All Ages	Blindness and vision impairment	Blindness and vision impairment	Rate	1990	229.89	343.861	150.8
YLDs (Years Lived with Disability)	Federated States of Micronesia	Female	All Ages	Blindness and vision impairment	Blindness and vision impairment	Rate	1990	254.47	380.986	167.783
YLDs (Years Lived with Disability)	Federated States of Micronesia	Both	All Ages	Blindness and vision impairment	Blindness and vision impairment	Rate	1990	241.877	364.068	159.072
YLDs (Years Lived with Disability)	Federated States of Micronesia	Male	Age-standardized	Blindness and vision impairment	Blindness and vision impairment	Rate	1990	399.148	589.476	265.867
YLDs (Years Lived with Disability)	Federated States of Micronesia	Female	Age-standardized	Blindness and vision impairment	Blindness and vision impairment	Rate	1990	422.506	618.952	280.549
YLDs (Years Lived with Disability)	Federated States of Micronesia	Both	Age-standardized	Blindness and vision impairment	Blindness and vision impairment	Rate	1990	411.642	605.073	273.502
YLDs (Years Lived with Disability)	Timor-Leste	Male	All Ages	Glaucoma	Blindness and vision impairment	Number	1990	30.8904	43.9462	20.2445
YLDs (Years Lived with Disability)	Timor-Leste	Female	All Ages	Glaucoma	Blindness and vision impairment	Number	1990	28.9781	41.0725	19.3487
YLDs (Years Lived with Disability)	Timor-Leste	Both	All Ages	Glaucoma	Blindness and vision impairment	Number	1990	59.8685	85.2287	39.3352
YLDs (Years Lived with Disability)	Timor-Leste	Male	All Ages	Glaucoma	Blindness and vision impairment	Rate	1990	7.66628	10.9064	5.02422
YLDs (Years Lived with Disability)	Timor-Leste	Female	All Ages	Glaucoma	Blindness and vision impairment	Rate	1990	7.65982	10.8568	5.11447
YLDs (Years Lived with Disability)	Timor-Leste	Both	All Ages	Glaucoma	Blindness and vision impairment	Rate	1990	7.66315	10.9093	5.0349
YLDs (Years Lived with Disability)	Timor-Leste	Male	Age-standardized	Glaucoma	Blindness and vision impairment	Rate	1990	25.7557	37.008	17.1598
YLDs (Years Lived with Disability)	Timor-Leste	Female	Age-standardized	Glaucoma	Blindness and vision impairment	Rate	1990	25.2681	35.7477	16.6706
YLDs (Years Lived with Disability)	Timor-Leste	Both	Age-standardized	Glaucoma	Blindness and vision impairment	Rate	1990	25.5131	36.3824	16.9209
YLDs (Years Lived with Disability)	Timor-Leste	Male	All Ages	Cataract	Blindness and vision impairment	Number	1990	534.222	732.737	368.053
YLDs (Years Lived with Disability)	Timor-Leste	Female	All Ages	Cataract	Blindness and vision impairment	Number	1990	592.894	801.312	413.712
YLDs (Years Lived with Disability)	Timor-Leste	Both	All Ages	Cataract	Blindness and vision impairment	Number	1990	1127.12	1537.22	773.531
YLDs (Years Lived with Disability)	Timor-Leste	Male	All Ages	Cataract	Blindness and vision impairment	Rate	1990	132.581	181.848	91.3422
YLDs (Years Lived with Disability)	Timor-Leste	Female	All Ages	Cataract	Blindness and vision impairment	Rate	1990	156.72	211.812	109.357
YLDs (Years Lived with Disability)	Timor-Leste	Both	All Ages	Cataract	Blindness and vision impairment	Rate	1990	144.27	196.764	99.0118
YLDs (Years Lived with Disability)	Timor-Leste	Male	Age-standardized	Cataract	Blindness and vision impairment	Rate	1990	443.754	593.933	310.538
YLDs (Years Lived with Disability)	Timor-Leste	Female	Age-standardized	Cataract	Blindness and vision impairment	Rate	1990	521.161	692.223	365.344
YLDs (Years Lived with Disability)	Timor-Leste	Both	Age-standardized	Cataract	Blindness and vision impairment	Rate	1990	482.088	641.312	337.355
YLDs (Years Lived with Disability)	Solomon Islands	Male	All Ages	Trachoma	Blindness and vision impairment	Number	2017	20.1849	36.5764	9.41809
YLDs (Years Lived with Disability)	Solomon Islands	Female	All Ages	Trachoma	Blindness and vision impairment	Number	2017	23.0786	41.6283	11.3448
YLDs (Years Lived with Disability)	Solomon Islands	Both	All Ages	Trachoma	Blindness and vision impairment	Number	2017	43.2635	76.389	22.5097
YLDs (Years Lived with Disability)	Solomon Islands	Male	All Ages	Trachoma	Blindness and vision impairment	Rate	2017	6.19991	11.2346	2.89282
YLDs (Years Lived with Disability)	Solomon Islands	Female	All Ages	Trachoma	Blindness and vision impairment	Rate	2017	7.39607	13.3407	3.6357
YLDs (Years Lived with Disability)	Solomon Islands	Both	All Ages	Trachoma	Blindness and vision impairment	Rate	2017	6.7853	11.9806	3.53034
YLDs (Years Lived with Disability)	Solomon Islands	Male	Age-standardized	Trachoma	Blindness and vision impairment	Rate	2017	16.2997	28.8588	7.66568
YLDs (Years Lived with Disability)	Solomon Islands	Female	Age-standardized	Trachoma	Blindness and vision impairment	Rate	2017	18.9204	33.8517	9.43997
YLDs (Years Lived with Disability)	Solomon Islands	Both	Age-standardized	Trachoma	Blindness and vision impairment	Rate	2017	17.5899	29.0723	9.28868
YLDs (Years Lived with Disability)	Federated States of Micronesia	Male	All Ages	Other vision loss	Blindness and vision impairment	Number	1990	11.6444	16.8117	7.76387
YLDs (Years Lived with Disability)	Federated States of Micronesia	Female	All Ages	Other vision loss	Blindness and vision impairment	Number	1990	13.2028	18.9256	8.89308
YLDs (Years Lived with Disability)	Federated States of Micronesia	Both	All Ages	Other vision loss	Blindness and vision impairment	Number	1990	24.8472	35.6597	16.7382
YLDs (Years Lived with Disability)	Federated States of Micronesia	Male	All Ages	Other vision loss	Blindness and vision impairment	Rate	1990	21.9075	31.629	14.6067
YLDs (Years Lived with Disability)	Federated States of Micronesia	Female	All Ages	Other vision loss	Blindness and vision impairment	Rate	1990	26.0925	37.4023	17.5753
YLDs (Years Lived with Disability)	Federated States of Micronesia	Both	All Ages	Other vision loss	Blindness and vision impairment	Rate	1990	23.9485	34.3699	16.1328
YLDs (Years Lived with Disability)	Federated States of Micronesia	Male	Age-standardized	Other vision loss	Blindness and vision impairment	Rate	1990	41.8312	60.17	28.082
YLDs (Years Lived with Disability)	Federated States of Micronesia	Female	Age-standardized	Other vision loss	Blindness and vision impairment	Rate	1990	46.2958	66.2965	31.5964
YLDs (Years Lived with Disability)	Federated States of Micronesia	Both	Age-standardized	Other vision loss	Blindness and vision impairment	Rate	1990	44.1249	63.4645	30.0568
YLDs (Years Lived with Disability)	Cambodia	Male	All Ages	Other vision loss	Blindness and vision impairment	Number	2017	3313.96	4575.05	2238.3
YLDs (Years Lived with Disability)	Cambodia	Female	All Ages	Other vision loss	Blindness and vision impairment	Number	2017	4857.17	6685.67	3348.08
YLDs (Years Lived with Disability)	Cambodia	Both	All Ages	Other vision loss	Blindness and vision impairment	Number	2017	8171.13	11283.1	5674.23
YLDs (Years Lived with Disability)	Cambodia	Male	All Ages	Other vision loss	Blindness and vision impairment	Rate	2017	41.9447	57.9064	28.3302
YLDs (Years Lived with Disability)	Cambodia	Female	All Ages	Other vision loss	Blindness and vision impairment	Rate	2017	59.0781	81.3182	40.7229
YLDs (Years Lived with Disability)	Cambodia	Both	All Ages	Other vision loss	Blindness and vision impairment	Rate	2017	50.6819	69.9839	35.1947
YLDs (Years Lived with Disability)	Cambodia	Male	Age-standardized	Other vision loss	Blindness and vision impairment	Rate	2017	59.6798	82.9915	41.517
YLDs (Years Lived with Disability)	Cambodia	Female	Age-standardized	Other vision loss	Blindness and vision impairment	Rate	2017	69.7634	95.7267	48.6405
YLDs (Years Lived with Disability)	Cambodia	Both	Age-standardized	Other vision loss	Blindness and vision impairment	Rate	2017	65.5211	89.7959	45.6276
YLDs (Years Lived with Disability)	Vietnam	Male	All Ages	Blindness and vision impairment	Blindness and vision impairment	Number	2017	139721	197195	96420.7
YLDs (Years Lived with Disability)	Vietnam	Female	All Ages	Blindness and vision impairment	Blindness and vision impairment	Number	2017	209095	287826	148134
YLDs (Years Lived with Disability)	Vietnam	Both	All Ages	Blindness and vision impairment	Blindness and vision impairment	Number	2017	348816	483463	245558
YLDs (Years Lived with Disability)	Vietnam	Male	All Ages	Blindness and vision impairment	Blindness and vision impairment	Rate	2017	293.373	414.052	202.455
YLDs (Years Lived with Disability)	Vietnam	Female	All Ages	Blindness and vision impairment	Blindness and vision impairment	Rate	2017	430.991	593.27	305.337
YLDs (Years Lived with Disability)	Vietnam	Both	All Ages	Blindness and vision impairment	Blindness and vision impairment	Rate	2017	362.818	502.87	255.415
YLDs (Years Lived with Disability)	Vietnam	Male	Age-standardized	Blindness and vision impairment	Blindness and vision impairment	Rate	2017	353.043	489.66	246.26
YLDs (Years Lived with Disability)	Vietnam	Female	Age-standardized	Blindness and vision impairment	Blindness and vision impairment	Rate	2017	412.353	566.274	290.778
YLDs (Years Lived with Disability)	Vietnam	Both	Age-standardized	Blindness and vision impairment	Blindness and vision impairment	Rate	2017	388.683	535.944	274.258
YLDs (Years Lived with Disability)	Kiribati	Male	All Ages	All causes	Blindness and vision impairment	Number	2017	159.428	239.336	105.716
YLDs (Years Lived with Disability)	Kiribati	Female	All Ages	All causes	Blindness and vision impairment	Number	2017	199.392	294.485	134.687
YLDs (Years Lived with Disability)	Nigeria	Both	All Ages	All causes	Blindness and vision impairment	Number	2017	781742	1.08043e+06	546140	3
YLDs (Years Lived with Disability)	Kiribati	Male	All Ages	All causes	Blindness and vision impairment	Rate	2017	274.582	412.208	182.075
YLDs (Years Lived with Disability)	Kiribati	Female	All Ages	All causes	Blindness and vision impairment	Rate	2017	331.334	489.353	223.812
YLDs (Years Lived with Disability)	Kiribati	Both	All Ages	All causes	Blindness and vision impairment	Rate	2017	303.466	449.19	202.987
YLDs (Years Lived with Disability)	Kiribati	Male	Age-standardized	All causes	Blindness and vision impairment	Rate	2017	428.803	630.648	286.951
YLDs (Years Lived with Disability)	Kiribati	Female	Age-standardized	All causes	Blindness and vision impairment	Rate	2017	455.359	661.268	308.264
YLDs (Years Lived with Disability)	India	Both	Age-standardized	All causes	Blindness and vision impairment	Rate	2017	765.602	1080.41	529.17	3
YLDs (Years Lived with Disability)	Cambodia	Male	All Ages	All causes	Blindness and vision impairment	Number	1990	20857.1	28798.4	14555.9
YLDs (Years Lived with Disability)	Cambodia	Female	All Ages	All causes	Blindness and vision impairment	Number	1990	30282.7	40820.9	21201.6
YLDs (Years Lived with Disability)	Democratic Republic of the Congo	Both	All Ages	All causes	Blindness and vision impairment	Number	1990	154390	231609	102883	11
YLDs (Years Lived with Disability)	Cambodia	Male	All Ages	All causes	Blindness and vision impairment	Rate	1990	418.661	578.064	292.177
YLDs (Years Lived with Disability)	Cambodia	Female	All Ages	All causes	Blindness and vision impairment	Rate	1990	555.999	749.483	389.267
YLDs (Years Lived with Disability)	Cambodia	Both	All Ages	All causes	Blindness and vision impairment	Rate	1990	490.39	668.801	348.145
YLDs (Years Lived with Disability)	Cambodia	Male	Age-standardized	All causes	Blindness and vision impairment	Rate	1990	803.445	1091.69	563.526
YLDs (Years Lived with Disability)	Cambodia	Female	Age-standardized	All causes	Blindness and vision impairment	Rate	1990	981.203	1309.36	691.645
YLDs (Years Lived with Disability)	Papua New Guinea	Both	Age-standardized	All causes	Blindness and vision impairment	Rate	1990	770.815	1058.13	541.086	11
YLDs (Years Lived with Disability)	Sudan	Male	All Ages	Refraction disorders	Blindness and vision impairment	Number	1990	9818.43	14577.8	6288.7
YLDs (Years Lived with Disability)	Sudan	Female	All Ages	Refraction disorders	Blindness and vision impairment	Number	1990	9291.38	13700.1	6060.32
YLDs (Years Lived with Disability)	Sudan	Both	All Ages	Refraction disorders	Blindness and vision impairment	Number	1990	19109.8	28276.2	12414.5
YLDs (Years Lived with Disability)	Sudan	Male	All Ages	Refraction disorders	Blindness and vision impairment	Rate	1990	96.1003	142.684	61.5522
YLDs (Years Lived with Disability)	Sudan	Female	All Ages	Refraction disorders	Blindness and vision impairment	Rate	1990	92.9797	137.098	60.6462
YLDs (Years Lived with Disability)	Sudan	Both	All Ages	Refraction disorders	Blindness and vision impairment	Rate	1990	94.5573	139.913	61.428
YLDs (Years Lived with Disability)	Sudan	Male	Age-standardized	Refraction disorders	Blindness and vision impairment	Rate	1990	113.267	166.067	75.469
YLDs (Years Lived with Disability)	Sudan	Female	Age-standardized	Refraction disorders	Blindness and vision impairment	Rate	1990	115.824	165.972	78.2291
YLDs (Years Lived with Disability)	Sudan	Both	Age-standardized	Refraction disorders	Blindness and vision impairment	Rate	1990	114.359	165.881	76.1781
YLDs (Years Lived with Disability)	Cambodia	Male	All Ages	Near vision loss	Blindness and vision impairment	Number	1990	2972.3	5503.38	1391.17
YLDs (Years Lived with Disability)	Cambodia	Female	All Ages	Near vision loss	Blindness and vision impairment	Number	1990	4259.74	7736.2	2021.99
YLDs (Years Lived with Disability)	Cambodia	Both	All Ages	Near vision loss	Blindness and vision impairment	Number	1990	7232.04	13266.1	3412.34
YLDs (Years Lived with Disability)	Cambodia	Male	All Ages	Near vision loss	Blindness and vision impairment	Rate	1990	59.6623	110.468	27.9246
YLDs (Years Lived with Disability)	Cambodia	Female	All Ages	Near vision loss	Blindness and vision impairment	Rate	1990	78.2099	142.039	37.1243
YLDs (Years Lived with Disability)	Cambodia	Both	All Ages	Near vision loss	Blindness and vision impairment	Rate	1990	69.3494	127.211	32.7216
YLDs (Years Lived with Disability)	Cambodia	Male	Age-standardized	Near vision loss	Blindness and vision impairment	Rate	1990	120.316	220.455	56.7547
YLDs (Years Lived with Disability)	Cambodia	Female	Age-standardized	Near vision loss	Blindness and vision impairment	Rate	1990	132.592	239.598	63.0937
YLDs (Years Lived with Disability)	Cambodia	Both	Age-standardized	Near vision loss	Blindness and vision impairment	Rate	1990	127.25	230.527	60.3326
YLDs (Years Lived with Disability)	Sri Lanka	Male	All Ages	Refraction disorders	Blindness and vision impairment	Number	1990	14722.1	21990.1	9455.59
YLDs (Years Lived with Disability)	Sri Lanka	Female	All Ages	Refraction disorders	Blindness and vision impairment	Number	1990	9830.02	14573.8	6402.72
YLDs (Years Lived with Disability)	Sri Lanka	Both	All Ages	Refraction disorders	Blindness and vision impairment	Number	1990	24552.2	36660.9	15750.7
YLDs (Years Lived with Disability)	Sri Lanka	Male	All Ages	Refraction disorders	Blindness and vision impairment	Rate	1990	170.132	254.122	109.271
YLDs (Years Lived with Disability)	Sri Lanka	Female	All Ages	Refraction disorders	Blindness and vision impairment	Rate	1990	115.295	170.935	75.0969
YLDs (Years Lived with Disability)	Sri Lanka	Both	All Ages	Refraction disorders	Blindness and vision impairment	Rate	1990	142.917	213.402	91.6845
YLDs (Years Lived with Disability)	Sri Lanka	Male	Age-standardized	Refraction disorders	Blindness and vision impairment	Rate	1990	199.97	297.749	129.757
YLDs (Years Lived with Disability)	Sri Lanka	Female	Age-standardized	Refraction disorders	Blindness and vision impairment	Rate	1990	136.704	201.214	90.4817
YLDs (Years Lived with Disability)	Sri Lanka	Both	Age-standardized	Refraction disorders	Blindness and vision impairment	Rate	1990	168.588	250.844	110.818
YLDs (Years Lived with Disability)	Sri Lanka	Male	All Ages	Near vision loss	Blindness and vision impairment	Number	1990	7063.86	12997.8	3426.7
YLDs (Years Lived with Disability)	Sri Lanka	Female	All Ages	Near vision loss	Blindness and vision impairment	Number	1990	8936.03	16333.7	4305.07
YLDs (Years Lived with Disability)	Sri Lanka	Both	All Ages	Near vision loss	Blindness and vision impairment	Number	1990	15999.9	29489.5	7735.17
YLDs (Years Lived with Disability)	Sri Lanka	Male	All Ages	Near vision loss	Blindness and vision impairment	Rate	1990	81.6315	150.205	39.5997
YLDs (Years Lived with Disability)	Sri Lanka	Female	All Ages	Near vision loss	Blindness and vision impairment	Rate	1990	104.81	191.576	50.4938
YLDs (Years Lived with Disability)	Sri Lanka	Both	All Ages	Near vision loss	Blindness and vision impairment	Rate	1990	93.1348	171.657	45.0262
YLDs (Years Lived with Disability)	Sri Lanka	Male	Age-standardized	Near vision loss	Blindness and vision impairment	Rate	1990	109.179	201.446	52.8893
YLDs (Years Lived with Disability)	Sri Lanka	Female	Age-standardized	Near vision loss	Blindness and vision impairment	Rate	1990	138.635	250.53	66.4609
YLDs (Years Lived with Disability)	Sri Lanka	Both	Age-standardized	Near vision loss	Blindness and vision impairment	Rate	1990	123.829	227.166	59.921
YLDs (Years Lived with Disability)	Bolivia	Male	All Ages	All causes	Blindness and vision impairment	Number	1990	14037.5	20171	9573.98
YLDs (Years Lived with Disability)	Bolivia	Female	All Ages	All causes	Blindness and vision impairment	Number	1990	14908.6	21398.1	10198
YLDs (Years Lived with Disability)	Morocco	Both	All Ages	All causes	Blindness and vision impairment	Number	1990	100006	147804	68504.5	12
YLDs (Years Lived with Disability)	Bolivia	Male	All Ages	All causes	Blindness and vision impairment	Rate	1990	439.616	631.702	299.832
YLDs (Years Lived with Disability)	Bolivia	Female	All Ages	All causes	Blindness and vision impairment	Rate	1990	457	655.922	312.603
YLDs (Years Lived with Disability)	Bolivia	Both	All Ages	All causes	Blindness and vision impairment	Rate	1990	448.401	643.898	305.043
YLDs (Years Lived with Disability)	Bolivia	Male	Age-standardized	All causes	Blindness and vision impairment	Rate	1990	739.232	1048.35	506.178
YLDs (Years Lived with Disability)	Bolivia	Female	Age-standardized	All causes	Blindness and vision impairment	Rate	1990	696.191	987.111	479.619
YLDs (Years Lived with Disability)	Angola	Both	Age-standardized	All causes	Blindness and vision impairment	Rate	1990	751.402	1096.88	511.121	12
YLDs (Years Lived with Disability)	Nicaragua	Male	All Ages	Cataract	Blindness and vision impairment	Number	1990	1497.12	2061.11	1024.14
YLDs (Years Lived with Disability)	Nicaragua	Female	All Ages	Cataract	Blindness and vision impairment	Number	1990	1559.16	2105.9	1059.44
YLDs (Years Lived with Disability)	Nicaragua	Both	All Ages	Cataract	Blindness and vision impairment	Number	1990	3056.29	4158.39	2089.45
YLDs (Years Lived with Disability)	Nicaragua	Male	All Ages	Cataract	Blindness and vision impairment	Rate	1990	78.2115	107.675	53.5022
YLDs (Years Lived with Disability)	Nicaragua	Female	All Ages	Cataract	Blindness and vision impairment	Rate	1990	78.7746	106.398	53.5267
YLDs (Years Lived with Disability)	Nicaragua	Both	All Ages	Cataract	Blindness and vision impairment	Rate	1990	78.4978	106.804	53.6655
YLDs (Years Lived with Disability)	Nicaragua	Male	Age-standardized	Cataract	Blindness and vision impairment	Rate	1990	216.181	296.88	147.808
YLDs (Years Lived with Disability)	Nicaragua	Female	Age-standardized	Cataract	Blindness and vision impairment	Rate	1990	198.646	267.609	136.003
YLDs (Years Lived with Disability)	Nicaragua	Both	Age-standardized	Cataract	Blindness and vision impairment	Rate	1990	207.063	281.57	141.152
YLDs (Years Lived with Disability)	Nicaragua	Male	All Ages	Age-related macular degeneration	Blindness and vision impairment	Number	1990	29.9119	43.8561	19.2046
YLDs (Years Lived with Disability)	Nicaragua	Female	All Ages	Age-related macular degeneration	Blindness and vision impairment	Number	1990	33.9655	49.47	22.4182
YLDs (Years Lived with Disability)	Nicaragua	Both	All Ages	Age-related macular degeneration	Blindness and vision impairment	Number	1990	63.8774	92.2495	42.3426
YLDs (Years Lived with Disability)	Nicaragua	Male	All Ages	Age-related macular degeneration	Blindness and vision impairment	Rate	1990	1.56263	2.2911	1.00327
YLDs (Years Lived with Disability)	Nicaragua	Female	All Ages	Age-related macular degeneration	Blindness and vision impairment	Rate	1990	1.71606	2.4994	1.13265
YLDs (Years Lived with Disability)	Nicaragua	Both	All Ages	Age-related macular degeneration	Blindness and vision impairment	Rate	1990	1.64063	2.36934	1.08753
YLDs (Years Lived with Disability)	Nicaragua	Male	Age-standardized	Age-related macular degeneration	Blindness and vision impairment	Rate	1990	4.37656	6.38321	2.81425
YLDs (Years Lived with Disability)	Nicaragua	Female	Age-standardized	Age-related macular degeneration	Blindness and vision impairment	Rate	1990	4.46565	6.49919	2.9452
YLDs (Years Lived with Disability)	Nicaragua	Both	Age-standardized	Age-related macular degeneration	Blindness and vision impairment	Rate	1990	4.42595	6.39383	2.93098
YLDs (Years Lived with Disability)	Nicaragua	Male	All Ages	Other vision loss	Blindness and vision impairment	Number	1990	625.257	871.628	422.938
YLDs (Years Lived with Disability)	Nicaragua	Female	All Ages	Other vision loss	Blindness and vision impairment	Number	1990	612.679	857.821	409.467
YLDs (Years Lived with Disability)	Nicaragua	Both	All Ages	Other vision loss	Blindness and vision impairment	Number	1990	1237.94	1709.67	836.333
YLDs (Years Lived with Disability)	Nicaragua	Male	All Ages	Other vision loss	Blindness and vision impairment	Rate	1990	32.6642	45.5349	22.0948
YLDs (Years Lived with Disability)	Nicaragua	Female	All Ages	Other vision loss	Blindness and vision impairment	Rate	1990	30.9548	43.3403	20.6878
YLDs (Years Lived with Disability)	Nicaragua	Both	All Ages	Other vision loss	Blindness and vision impairment	Rate	1990	31.7952	43.9111	21.4804
YLDs (Years Lived with Disability)	Nicaragua	Male	Age-standardized	Other vision loss	Blindness and vision impairment	Rate	1990	61.118	84.7409	41.7887
YLDs (Years Lived with Disability)	Nicaragua	Female	Age-standardized	Other vision loss	Blindness and vision impairment	Rate	1990	49.421	68.6718	33.5567
YLDs (Years Lived with Disability)	Nicaragua	Both	Age-standardized	Other vision loss	Blindness and vision impairment	Rate	1990	54.9657	76.1391	37.6304
YLDs (Years Lived with Disability)	Cambodia	Male	All Ages	Glaucoma	Blindness and vision impairment	Number	2017	398.243	558.427	267.952
YLDs (Years Lived with Disability)	Cambodia	Female	All Ages	Glaucoma	Blindness and vision impairment	Number	2017	711.764	1008.86	473.806
YLDs (Years Lived with Disability)	Cambodia	Both	All Ages	Glaucoma	Blindness and vision impairment	Number	2017	1110.01	1567.14	743.878
YLDs (Years Lived with Disability)	Cambodia	Male	All Ages	Glaucoma	Blindness and vision impairment	Rate	2017	5.04055	7.06801	3.39146
YLDs (Years Lived with Disability)	Cambodia	Female	All Ages	Glaucoma	Blindness and vision impairment	Rate	2017	8.65723	12.2708	5.76293
YLDs (Years Lived with Disability)	Cambodia	Both	All Ages	Glaucoma	Blindness and vision impairment	Rate	2017	6.88488	9.72026	4.61395
YLDs (Years Lived with Disability)	Cambodia	Male	Age-standardized	Glaucoma	Blindness and vision impairment	Rate	2017	9.43659	13.1703	6.36994
YLDs (Years Lived with Disability)	Cambodia	Female	Age-standardized	Glaucoma	Blindness and vision impairment	Rate	2017	11.2242	15.7782	7.57182
YLDs (Years Lived with Disability)	Cambodia	Both	Age-standardized	Glaucoma	Blindness and vision impairment	Rate	2017	10.5141	14.7106	7.06972
YLDs (Years Lived with Disability)	Cambodia	Male	All Ages	Cataract	Blindness and vision impairment	Number	2017	8219.02	11152.5	5726.07
YLDs (Years Lived with Disability)	Cambodia	Female	All Ages	Cataract	Blindness and vision impairment	Number	2017	18504.8	24887.6	12929.4
YLDs (Years Lived with Disability)	Cambodia	Both	All Ages	Cataract	Blindness and vision impairment	Number	2017	26723.8	36091.2	18734
YLDs (Years Lived with Disability)	Cambodia	Male	All Ages	Cataract	Blindness and vision impairment	Rate	2017	104.028	141.157	72.4748
YLDs (Years Lived with Disability)	Cambodia	Female	All Ages	Cataract	Blindness and vision impairment	Rate	2017	225.074	302.709	157.261
YLDs (Years Lived with Disability)	Cambodia	Both	All Ages	Cataract	Blindness and vision impairment	Rate	2017	165.756	223.858	116.199
YLDs (Years Lived with Disability)	Cambodia	Male	Age-standardized	Cataract	Blindness and vision impairment	Rate	2017	208.144	280.957	146.01
YLDs (Years Lived with Disability)	Cambodia	Female	Age-standardized	Cataract	Blindness and vision impairment	Rate	2017	312.518	417.983	219.478
YLDs (Years Lived with Disability)	Cambodia	Both	Age-standardized	Cataract	Blindness and vision impairment	Rate	2017	271.771	362.645	191.321
YLDs (Years Lived with Disability)	Cambodia	Male	All Ages	Age-related macular degeneration	Blindness and vision impairment	Number	2017	100.013	149.267	61.3612
YLDs (Years Lived with Disability)	Cambodia	Female	All Ages	Age-related macular degeneration	Blindness and vision impairment	Number	2017	136.485	204.658	84.2552
YLDs (Years Lived with Disability)	Cambodia	Both	All Ages	Age-related macular degeneration	Blindness and vision impairment	Number	2017	236.498	343.398	149.28
YLDs (Years Lived with Disability)	Cambodia	Male	All Ages	Age-related macular degeneration	Blindness and vision impairment	Rate	2017	1.26586	1.88927	0.776648
YLDs (Years Lived with Disability)	Cambodia	Female	All Ages	Age-related macular degeneration	Blindness and vision impairment	Rate	2017	1.66007	2.48926	1.0248
YLDs (Years Lived with Disability)	Cambodia	Both	All Ages	Age-related macular degeneration	Blindness and vision impairment	Rate	2017	1.46689	2.12995	0.925915
YLDs (Years Lived with Disability)	Cambodia	Male	Age-standardized	Age-related macular degeneration	Blindness and vision impairment	Rate	2017	2.47402	3.65496	1.54846
YLDs (Years Lived with Disability)	Cambodia	Female	Age-standardized	Age-related macular degeneration	Blindness and vision impairment	Rate	2017	2.24254	3.28826	1.41515
YLDs (Years Lived with Disability)	Cambodia	Both	Age-standardized	Age-related macular degeneration	Blindness and vision impairment	Rate	2017	2.3323	3.3571	1.47194
YLDs (Years Lived with Disability)	Cote d'Ivoire	Male	All Ages	Cataract	Blindness and vision impairment	Number	1990	1647.31	2347.56	1074.33
YLDs (Years Lived with Disability)	Cote d'Ivoire	Female	All Ages	Cataract	Blindness and vision impairment	Number	1990	1944.93	2758.18	1281.95
YLDs (Years Lived with Disability)	Cote d'Ivoire	Both	All Ages	Cataract	Blindness and vision impairment	Number	1990	3592.23	5039.75	2417.64
YLDs (Years Lived with Disability)	Cote d'Ivoire	Male	All Ages	Cataract	Blindness and vision impairment	Rate	1990	26.3109	37.4955	17.1593
YLDs (Years Lived with Disability)	Cote d'Ivoire	Female	All Ages	Cataract	Blindness and vision impairment	Rate	1990	32.4685	46.0449	21.4009
YLDs (Years Lived with Disability)	Cote d'Ivoire	Both	All Ages	Cataract	Blindness and vision impairment	Rate	1990	29.3217	41.1371	19.7341
YLDs (Years Lived with Disability)	Cote d'Ivoire	Male	Age-standardized	Cataract	Blindness and vision impairment	Rate	1990	106.479	150.422	71.8444
YLDs (Years Lived with Disability)	Cote d'Ivoire	Female	Age-standardized	Cataract	Blindness and vision impairment	Rate	1990	135.917	188.899	92.1971
YLDs (Years Lived with Disability)	Cote d'Ivoire	Both	Age-standardized	Cataract	Blindness and vision impairment	Rate	1990	120.579	167.519	82.6145
YLDs (Years Lived with Disability)	Cote d'Ivoire	Male	All Ages	Age-related macular degeneration	Blindness and vision impairment	Number	1990	53.4336	80.2772	32.5766
YLDs (Years Lived with Disability)	Cote d'Ivoire	Female	All Ages	Age-related macular degeneration	Blindness and vision impairment	Number	1990	51.1787	77.1413	32.4949
YLDs (Years Lived with Disability)	Cote d'Ivoire	Both	All Ages	Age-related macular degeneration	Blindness and vision impairment	Number	1990	104.612	152.119	67.4537
YLDs (Years Lived with Disability)	Cote d'Ivoire	Male	All Ages	Age-related macular degeneration	Blindness and vision impairment	Rate	1990	0.853445	1.28219	0.520316
YLDs (Years Lived with Disability)	Cote d'Ivoire	Female	All Ages	Age-related macular degeneration	Blindness and vision impairment	Rate	1990	0.854373	1.28779	0.542468
YLDs (Years Lived with Disability)	Cote d'Ivoire	Both	All Ages	Age-related macular degeneration	Blindness and vision impairment	Rate	1990	0.853899	1.24167	0.550592
YLDs (Years Lived with Disability)	Cote d'Ivoire	Male	Age-standardized	Age-related macular degeneration	Blindness and vision impairment	Rate	1990	3.38319	4.95424	2.15809
YLDs (Years Lived with Disability)	Cote d'Ivoire	Female	Age-standardized	Age-related macular degeneration	Blindness and vision impairment	Rate	1990	3.7417	5.39577	2.40979
YLDs (Years Lived with Disability)	Cote d'Ivoire	Both	Age-standardized	Age-related macular degeneration	Blindness and vision impairment	Rate	1990	3.55322	5.08213	2.33822
YLDs (Years Lived with Disability)	Cote d'Ivoire	Male	All Ages	Other vision loss	Blindness and vision impairment	Number	1990	1187.95	1754.14	738.246
YLDs (Years Lived with Disability)	Cote d'Ivoire	Female	All Ages	Other vision loss	Blindness and vision impairment	Number	1990	1364.03	2005.94	863.067
YLDs (Years Lived with Disability)	Cote d'Ivoire	Both	All Ages	Other vision loss	Blindness and vision impairment	Number	1990	2551.98	3682.59	1682.23
YLDs (Years Lived with Disability)	Cote d'Ivoire	Male	All Ages	Other vision loss	Blindness and vision impairment	Rate	1990	18.9741	28.0173	11.7913
YLDs (Years Lived with Disability)	Cote d'Ivoire	Female	All Ages	Other vision loss	Blindness and vision impairment	Rate	1990	22.771	33.4871	14.408
YLDs (Years Lived with Disability)	Cote d'Ivoire	Both	All Ages	Other vision loss	Blindness and vision impairment	Rate	1990	20.8306	30.0592	13.7312
YLDs (Years Lived with Disability)	Cote d'Ivoire	Male	Age-standardized	Other vision loss	Blindness and vision impairment	Rate	1990	33.9218	48.6893	22.047
YLDs (Years Lived with Disability)	Cote d'Ivoire	Female	Age-standardized	Other vision loss	Blindness and vision impairment	Rate	1990	41.7055	60.4498	27.4299
YLDs (Years Lived with Disability)	Cote d'Ivoire	Both	Age-standardized	Other vision loss	Blindness and vision impairment	Rate	1990	37.6088	53.2308	25.2315
YLDs (Years Lived with Disability)	Indonesia	Male	All Ages	All causes	Blindness and vision impairment	Number	1990	445303	624836	309296
YLDs (Years Lived with Disability)	Indonesia	Female	All Ages	All causes	Blindness and vision impairment	Number	1990	478360	664849	336683
YLDs (Years Lived with Disability)	Sudan	Both	All Ages	All causes	Blindness and vision impairment	Number	1990	98156.4	135115	69377.1	13
YLDs (Years Lived with Disability)	Indonesia	Male	All Ages	All causes	Blindness and vision impairment	Rate	1990	480.348	674.01	333.637
YLDs (Years Lived with Disability)	Indonesia	Female	All Ages	All causes	Blindness and vision impairment	Rate	1990	513.924	714.278	361.714
YLDs (Years Lived with Disability)	Indonesia	Both	All Ages	All causes	Blindness and vision impairment	Rate	1990	497.17	693.926	345.706
YLDs (Years Lived with Disability)	Indonesia	Male	Age-standardized	All causes	Blindness and vision impairment	Rate	1990	782.313	1080.38	550.03
YLDs (Years Lived with Disability)	Indonesia	Female	Age-standardized	All causes	Blindness and vision impairment	Rate	1990	822.329	1124.84	580.338
YLDs (Years Lived with Disability)	Sao Tome and Principe	Both	Age-standardized	All causes	Blindness and vision impairment	Rate	1990	745.215	1025.58	524.159	13
YLDs (Years Lived with Disability)	Cambodia	Male	All Ages	Blindness and vision impairment	Blindness and vision impairment	Number	2017	29980.6	42543.7	20750.4
YLDs (Years Lived with Disability)	Cambodia	Female	All Ages	Blindness and vision impairment	Blindness and vision impairment	Number	2017	46077.3	63043.9	32885.2
YLDs (Years Lived with Disability)	Cambodia	Both	All Ages	Blindness and vision impairment	Blindness and vision impairment	Number	2017	76057.9	105384	53537.5
YLDs (Years Lived with Disability)	Cambodia	Male	All Ages	Blindness and vision impairment	Blindness and vision impairment	Rate	2017	379.464	538.475	262.638
YLDs (Years Lived with Disability)	Cambodia	Female	All Ages	Blindness and vision impairment	Blindness and vision impairment	Rate	2017	560.441	766.807	399.985
YLDs (Years Lived with Disability)	Cambodia	Both	All Ages	Blindness and vision impairment	Blindness and vision impairment	Rate	2017	471.753	653.649	332.07
YLDs (Years Lived with Disability)	Cambodia	Male	Age-standardized	Blindness and vision impairment	Blindness and vision impairment	Rate	2017	570.088	797.669	399.759
YLDs (Years Lived with Disability)	Cambodia	Female	Age-standardized	Blindness and vision impairment	Blindness and vision impairment	Rate	2017	691.559	937.672	494.582
YLDs (Years Lived with Disability)	Cambodia	Both	Age-standardized	Blindness and vision impairment	Blindness and vision impairment	Rate	2017	643.368	882.672	457.19
YLDs (Years Lived with Disability)	Mauritania	Male	All Ages	Refraction disorders	Blindness and vision impairment	Number	1990	1203.98	1751.71	800.222
YLDs (Years Lived with Disability)	Mauritania	Female	All Ages	Refraction disorders	Blindness and vision impairment	Number	1990	1127.75	1634.94	763.35
YLDs (Years Lived with Disability)	Mauritania	Both	All Ages	Refraction disorders	Blindness and vision impairment	Number	1990	2331.73	3383.02	1545.45
YLDs (Years Lived with Disability)	Mauritania	Male	All Ages	Refraction disorders	Blindness and vision impairment	Rate	1990	117.389	170.793	78.022
YLDs (Years Lived with Disability)	Mauritania	Female	All Ages	Refraction disorders	Blindness and vision impairment	Rate	1990	107.846	156.348	72.9986
YLDs (Years Lived with Disability)	Mauritania	Both	All Ages	Refraction disorders	Blindness and vision impairment	Rate	1990	112.571	163.325	74.6112
YLDs (Years Lived with Disability)	Mauritania	Male	Age-standardized	Refraction disorders	Blindness and vision impairment	Rate	1990	152.035	218.758	102.713
YLDs (Years Lived with Disability)	Mauritania	Female	Age-standardized	Refraction disorders	Blindness and vision impairment	Rate	1990	139.424	198.899	94.7953
YLDs (Years Lived with Disability)	Mauritania	Both	Age-standardized	Refraction disorders	Blindness and vision impairment	Rate	1990	145.511	208.329	98.468
YLDs (Years Lived with Disability)	Mauritania	Male	All Ages	Near vision loss	Blindness and vision impairment	Number	1990	2008.33	3692.82	966.698
YLDs (Years Lived with Disability)	Mauritania	Female	All Ages	Near vision loss	Blindness and vision impairment	Number	1990	2072.92	3788.04	988.264
YLDs (Years Lived with Disability)	Mauritania	Both	All Ages	Near vision loss	Blindness and vision impairment	Number	1990	4081.24	7533.3	1936.06
YLDs (Years Lived with Disability)	Mauritania	Male	All Ages	Near vision loss	Blindness and vision impairment	Rate	1990	195.813	360.052	94.2535
YLDs (Years Lived with Disability)	Mauritania	Female	All Ages	Near vision loss	Blindness and vision impairment	Rate	1990	198.231	362.247	94.5068
YLDs (Years Lived with Disability)	Mauritania	Both	All Ages	Near vision loss	Blindness and vision impairment	Rate	1990	197.034	363.692	93.4689
YLDs (Years Lived with Disability)	Mauritania	Male	Age-standardized	Near vision loss	Blindness and vision impairment	Rate	1990	322.492	592.103	156.187
YLDs (Years Lived with Disability)	Mauritania	Female	Age-standardized	Near vision loss	Blindness and vision impairment	Rate	1990	303.555	552.344	144.344
YLDs (Years Lived with Disability)	Mauritania	Both	Age-standardized	Near vision loss	Blindness and vision impairment	Rate	1990	312.878	576.075	150.704
YLDs (Years Lived with Disability)	Cambodia	Male	All Ages	Glaucoma	Blindness and vision impairment	Number	1990	193.043	276.785	125.831
YLDs (Years Lived with Disability)	Cambodia	Female	All Ages	Glaucoma	Blindness and vision impairment	Number	1990	272.41	390.063	177.602
YLDs (Years Lived with Disability)	Cambodia	Both	All Ages	Glaucoma	Blindness and vision impairment	Number	1990	465.454	655.786	308.552
YLDs (Years Lived with Disability)	Cambodia	Male	All Ages	Glaucoma	Blindness and vision impairment	Rate	1990	3.87492	5.55585	2.52577
YLDs (Years Lived with Disability)	Cambodia	Female	All Ages	Glaucoma	Blindness and vision impairment	Rate	1990	5.00153	7.16166	3.26082
YLDs (Years Lived with Disability)	Cambodia	Both	All Ages	Glaucoma	Blindness and vision impairment	Rate	1990	4.46332	6.28846	2.95876
YLDs (Years Lived with Disability)	Cambodia	Male	Age-standardized	Glaucoma	Blindness and vision impairment	Rate	1990	10.6985	15.3936	6.93406
YLDs (Years Lived with Disability)	Cambodia	Female	Age-standardized	Glaucoma	Blindness and vision impairment	Rate	1990	11.2578	16.1317	7.39861
YLDs (Years Lived with Disability)	Cambodia	Both	Age-standardized	Glaucoma	Blindness and vision impairment	Rate	1990	11.0255	15.6329	7.21993
YLDs (Years Lived with Disability)	Cambodia	Male	All Ages	Cataract	Blindness and vision impairment	Number	1990	5035.94	6871.97	3526.21
YLDs (Years Lived with Disability)	Cambodia	Female	All Ages	Cataract	Blindness and vision impairment	Number	1990	9925.89	13313.6	6896.54
YLDs (Years Lived with Disability)	Cambodia	Both	All Ages	Cataract	Blindness and vision impairment	Number	1990	14961.8	20165.2	10459.5
YLDs (Years Lived with Disability)	Cambodia	Male	All Ages	Cataract	Blindness and vision impairment	Rate	1990	101.085	137.94	70.7808
YLDs (Years Lived with Disability)	Cambodia	Female	All Ages	Cataract	Blindness and vision impairment	Rate	1990	182.242	244.441	126.622
YLDs (Years Lived with Disability)	Cambodia	Both	All Ages	Cataract	Blindness and vision impairment	Rate	1990	143.472	193.368	100.298
YLDs (Years Lived with Disability)	Cambodia	Male	Age-standardized	Cataract	Blindness and vision impairment	Rate	1990	302.877	407.788	212.529
YLDs (Years Lived with Disability)	Cambodia	Female	Age-standardized	Cataract	Blindness and vision impairment	Rate	1990	433.922	580.131	302.836
YLDs (Years Lived with Disability)	Cambodia	Both	Age-standardized	Cataract	Blindness and vision impairment	Rate	1990	380.123	508.47	266.769
YLDs (Years Lived with Disability)	Cambodia	Male	All Ages	Age-related macular degeneration	Blindness and vision impairment	Number	1990	37.6467	56.3192	23.1931
YLDs (Years Lived with Disability)	Cambodia	Female	All Ages	Age-related macular degeneration	Blindness and vision impairment	Number	1990	40.843	61.3782	25.5318
YLDs (Years Lived with Disability)	Cambodia	Both	All Ages	Age-related macular degeneration	Blindness and vision impairment	Number	1990	78.4897	116.037	50.4389
YLDs (Years Lived with Disability)	Cambodia	Male	All Ages	Age-related macular degeneration	Blindness and vision impairment	Rate	1990	0.755675	1.13048	0.46555
YLDs (Years Lived with Disability)	Cambodia	Female	All Ages	Age-related macular degeneration	Blindness and vision impairment	Rate	1990	0.749888	1.12692	0.46877
YLDs (Years Lived with Disability)	Cambodia	Both	All Ages	Age-related macular degeneration	Blindness and vision impairment	Rate	1990	0.752653	1.1127	0.483668
YLDs (Years Lived with Disability)	Cambodia	Male	Age-standardized	Age-related macular degeneration	Blindness and vision impairment	Rate	1990	2.20869	3.24876	1.39902
YLDs (Years Lived with Disability)	Cambodia	Female	Age-standardized	Age-related macular degeneration	Blindness and vision impairment	Rate	1990	1.78622	2.60086	1.1324
YLDs (Years Lived with Disability)	Cambodia	Both	Age-standardized	Age-related macular degeneration	Blindness and vision impairment	Rate	1990	1.96328	2.82176	1.27356
YLDs (Years Lived with Disability)	Federated States of Micronesia	Male	All Ages	Refraction disorders	Blindness and vision impairment	Number	1990	56.2914	85.7048	35.5576
YLDs (Years Lived with Disability)	Federated States of Micronesia	Female	All Ages	Refraction disorders	Blindness and vision impairment	Number	1990	52.1382	78.8333	33.077
YLDs (Years Lived with Disability)	Federated States of Micronesia	Both	All Ages	Refraction disorders	Blindness and vision impairment	Number	1990	108.43	164.667	68.9103
YLDs (Years Lived with Disability)	Federated States of Micronesia	Male	All Ages	Refraction disorders	Blindness and vision impairment	Rate	1990	105.905	161.242	66.897
YLDs (Years Lived with Disability)	Federated States of Micronesia	Female	All Ages	Refraction disorders	Blindness and vision impairment	Rate	1990	103.04	155.797	65.3696
YLDs (Years Lived with Disability)	Federated States of Micronesia	Both	All Ages	Refraction disorders	Blindness and vision impairment	Rate	1990	104.508	158.711	66.4178
YLDs (Years Lived with Disability)	Federated States of Micronesia	Male	Age-standardized	Refraction disorders	Blindness and vision impairment	Rate	1990	137.647	205.915	88.1046
YLDs (Years Lived with Disability)	Federated States of Micronesia	Female	Age-standardized	Refraction disorders	Blindness and vision impairment	Rate	1990	130.821	194.637	84.7836
YLDs (Years Lived with Disability)	Federated States of Micronesia	Both	Age-standardized	Refraction disorders	Blindness and vision impairment	Rate	1990	134.2	200.535	86.8092
YLDs (Years Lived with Disability)	Federated States of Micronesia	Male	All Ages	Near vision loss	Blindness and vision impairment	Number	1990	31.6173	57.1173	15.0653
YLDs (Years Lived with Disability)	Federated States of Micronesia	Female	All Ages	Near vision loss	Blindness and vision impairment	Number	1990	33.6335	61.6804	15.8913
YLDs (Years Lived with Disability)	Federated States of Micronesia	Both	All Ages	Near vision loss	Blindness and vision impairment	Number	1990	65.2508	120.103	30.8678
YLDs (Years Lived with Disability)	Federated States of Micronesia	Male	All Ages	Near vision loss	Blindness and vision impairment	Rate	1990	59.4839	107.459	28.3435
YLDs (Years Lived with Disability)	Federated States of Micronesia	Female	All Ages	Near vision loss	Blindness and vision impairment	Rate	1990	66.4694	121.898	31.4058
YLDs (Years Lived with Disability)	Federated States of Micronesia	Both	All Ages	Near vision loss	Blindness and vision impairment	Rate	1990	62.8907	115.759	29.7513
YLDs (Years Lived with Disability)	Federated States of Micronesia	Male	Age-standardized	Near vision loss	Blindness and vision impairment	Rate	1990	107.935	195.473	51.7954
YLDs (Years Lived with Disability)	Federated States of Micronesia	Female	Age-standardized	Near vision loss	Blindness and vision impairment	Rate	1990	115.691	212.148	54.7165
YLDs (Years Lived with Disability)	Federated States of Micronesia	Both	Age-standardized	Near vision loss	Blindness and vision impairment	Rate	1990	111.727	205.187	52.9597
YLDs (Years Lived with Disability)	Papua New Guinea	Male	All Ages	All causes	Blindness and vision impairment	Number	1990	9053.19	12691.6	6210.84
YLDs (Years Lived with Disability)	Papua New Guinea	Female	All Ages	All causes	Blindness and vision impairment	Number	1990	8676.65	12125.1	6017.71
YLDs (Years Lived with Disability)	Kenya	Both	All Ages	All causes	Blindness and vision impairment	Number	1990	64452.3	93528.8	43399.4	14
YLDs (Years Lived with Disability)	Papua New Guinea	Male	All Ages	All causes	Blindness and vision impairment	Rate	1990	428.554	600.785	294.004
YLDs (Years Lived with Disability)	Papua New Guinea	Female	All Ages	All causes	Blindness and vision impairment	Rate	1990	444.391	621.008	308.208
YLDs (Years Lived with Disability)	Papua New Guinea	Both	All Ages	All causes	Blindness and vision impairment	Rate	1990	436.161	608.704	300.866
YLDs (Years Lived with Disability)	Papua New Guinea	Male	Age-standardized	All causes	Blindness and vision impairment	Rate	1990	747.464	1024.17	520.677
YLDs (Years Lived with Disability)	Papua New Guinea	Female	Age-standardized	All causes	Blindness and vision impairment	Rate	1990	796.17	1087.81	562.214
YLDs (Years Lived with Disability)	Democratic Republic of the Congo	Both	Age-standardized	All causes	Blindness and vision impairment	Rate	1990	720.044	1051.74	488.507	14
YLDs (Years Lived with Disability)	Solomon Islands	Male	All Ages	Refraction disorders	Blindness and vision impairment	Number	2017	356.347	539.652	226.931
YLDs (Years Lived with Disability)	Solomon Islands	Female	All Ages	Refraction disorders	Blindness and vision impairment	Number	2017	323.745	483.886	204.089
YLDs (Years Lived with Disability)	Solomon Islands	Both	All Ages	Refraction disorders	Blindness and vision impairment	Number	2017	680.092	1023.63	430.949
YLDs (Years Lived with Disability)	Solomon Islands	Male	All Ages	Refraction disorders	Blindness and vision impairment	Rate	2017	109.454	165.757	69.7031
YLDs (Years Lived with Disability)	Solomon Islands	Female	All Ages	Refraction disorders	Blindness and vision impairment	Rate	2017	103.752	155.072	65.4052
YLDs (Years Lived with Disability)	Solomon Islands	Both	All Ages	Refraction disorders	Blindness and vision impairment	Rate	2017	106.663	160.542	67.5886
YLDs (Years Lived with Disability)	Solomon Islands	Male	Age-standardized	Refraction disorders	Blindness and vision impairment	Rate	2017	135.44	201.832	87.6279
YLDs (Years Lived with Disability)	Solomon Islands	Female	Age-standardized	Refraction disorders	Blindness and vision impairment	Rate	2017	128.012	190.228	82.3837
YLDs (Years Lived with Disability)	Solomon Islands	Both	Age-standardized	Refraction disorders	Blindness and vision impairment	Rate	2017	131.795	196.601	85.8725
YLDs (Years Lived with Disability)	Solomon Islands	Male	All Ages	Near vision loss	Blindness and vision impairment	Number	2017	230.668	421.626	110.95
YLDs (Years Lived with Disability)	Solomon Islands	Female	All Ages	Near vision loss	Blindness and vision impairment	Number	2017	240.368	432.235	115.205
YLDs (Years Lived with Disability)	Solomon Islands	Both	All Ages	Near vision loss	Blindness and vision impairment	Number	2017	471.036	853.862	223.105
YLDs (Years Lived with Disability)	Solomon Islands	Male	All Ages	Near vision loss	Blindness and vision impairment	Rate	2017	70.8509	129.505	34.0789
YLDs (Years Lived with Disability)	Solomon Islands	Female	All Ages	Near vision loss	Blindness and vision impairment	Rate	2017	77.0316	138.52	36.92
YLDs (Years Lived with Disability)	Solomon Islands	Both	All Ages	Near vision loss	Blindness and vision impairment	Rate	2017	73.8757	133.917	34.991
YLDs (Years Lived with Disability)	Solomon Islands	Male	Age-standardized	Near vision loss	Blindness and vision impairment	Rate	2017	114.61	206.817	55.1075
YLDs (Years Lived with Disability)	Solomon Islands	Female	Age-standardized	Near vision loss	Blindness and vision impairment	Rate	2017	122.217	219.737	58.1764
YLDs (Years Lived with Disability)	Solomon Islands	Both	Age-standardized	Near vision loss	Blindness and vision impairment	Rate	2017	118.321	213.023	56.2724
YLDs (Years Lived with Disability)	Swaziland	Male	All Ages	Refraction disorders	Blindness and vision impairment	Number	1990	252.333	381.427	158.089
YLDs (Years Lived with Disability)	Swaziland	Female	All Ages	Refraction disorders	Blindness and vision impairment	Number	1990	222.287	330.475	141.996
YLDs (Years Lived with Disability)	Swaziland	Both	All Ages	Refraction disorders	Blindness and vision impairment	Number	1990	474.62	713.305	297.074
YLDs (Years Lived with Disability)	Swaziland	Male	All Ages	Refraction disorders	Blindness and vision impairment	Rate	1990	65.7561	99.397	41.1968
YLDs (Years Lived with Disability)	Swaziland	Female	All Ages	Refraction disorders	Blindness and vision impairment	Rate	1990	52.4231	77.9379	33.4878
YLDs (Years Lived with Disability)	Swaziland	Both	All Ages	Refraction disorders	Blindness and vision impairment	Rate	1990	58.7572	88.3061	36.7773
YLDs (Years Lived with Disability)	Swaziland	Male	Age-standardized	Refraction disorders	Blindness and vision impairment	Rate	1990	90.0628	134.992	58.778
YLDs (Years Lived with Disability)	Swaziland	Female	Age-standardized	Refraction disorders	Blindness and vision impairment	Rate	1990	70.9339	105.674	46.249
YLDs (Years Lived with Disability)	Swaziland	Both	Age-standardized	Refraction disorders	Blindness and vision impairment	Rate	1990	79.5066	118.617	52.0343
YLDs (Years Lived with Disability)	Swaziland	Male	All Ages	Near vision loss	Blindness and vision impairment	Number	1990	468.52	851.387	225.129
YLDs (Years Lived with Disability)	Swaziland	Female	All Ages	Near vision loss	Blindness and vision impairment	Number	1990	664.423	1217.33	316.612
YLDs (Years Lived with Disability)	Swaziland	Both	All Ages	Near vision loss	Blindness and vision impairment	Number	1990	1132.94	2068.84	539.481
YLDs (Years Lived with Disability)	Swaziland	Male	All Ages	Near vision loss	Blindness and vision impairment	Rate	1990	122.093	221.865	58.6668
YLDs (Years Lived with Disability)	Swaziland	Female	All Ages	Near vision loss	Blindness and vision impairment	Rate	1990	156.695	287.09	74.6684
YLDs (Years Lived with Disability)	Swaziland	Both	All Ages	Near vision loss	Blindness and vision impairment	Rate	1990	140.256	256.12	66.7869
YLDs (Years Lived with Disability)	Swaziland	Male	Age-standardized	Near vision loss	Blindness and vision impairment	Rate	1990	236.455	427.745	113.997
YLDs (Years Lived with Disability)	Swaziland	Female	Age-standardized	Near vision loss	Blindness and vision impairment	Rate	1990	269.03	498.301	127.463
YLDs (Years Lived with Disability)	Swaziland	Both	Age-standardized	Near vision loss	Blindness and vision impairment	Rate	1990	254.033	466.845	120.82
YLDs (Years Lived with Disability)	Lesotho	Male	All Ages	Glaucoma	Blindness and vision impairment	Number	1990	131.987	189.32	86.6867
YLDs (Years Lived with Disability)	Lesotho	Female	All Ages	Glaucoma	Blindness and vision impairment	Number	1990	146.725	211.954	96.4295
YLDs (Years Lived with Disability)	Lesotho	Both	All Ages	Glaucoma	Blindness and vision impairment	Number	1990	278.712	400.205	183.11
YLDs (Years Lived with Disability)	Lesotho	Male	All Ages	Glaucoma	Blindness and vision impairment	Rate	1990	14.94	21.4297	9.8123
YLDs (Years Lived with Disability)	Lesotho	Female	All Ages	Glaucoma	Blindness and vision impairment	Rate	1990	15.889	22.9527	10.4424
YLDs (Years Lived with Disability)	Lesotho	Both	All Ages	Glaucoma	Blindness and vision impairment	Rate	1990	15.425	22.1488	10.134
YLDs (Years Lived with Disability)	Lesotho	Male	Age-standardized	Glaucoma	Blindness and vision impairment	Rate	1990	32.3394	45.9223	21.5561
YLDs (Years Lived with Disability)	Lesotho	Female	Age-standardized	Glaucoma	Blindness and vision impairment	Rate	1990	26.6246	38.4516	17.4783
YLDs (Years Lived with Disability)	Lesotho	Both	Age-standardized	Glaucoma	Blindness and vision impairment	Rate	1990	28.944	40.9632	19.1591
YLDs (Years Lived with Disability)	Bangladesh	Male	All Ages	Trachoma	Blindness and vision impairment	Number	1990	0	0	0
YLDs (Years Lived with Disability)	Bangladesh	Female	All Ages	Trachoma	Blindness and vision impairment	Number	1990	0	0	0
YLDs (Years Lived with Disability)	Bangladesh	Both	All Ages	Trachoma	Blindness and vision impairment	Number	1990	0	0	0
YLDs (Years Lived with Disability)	Bangladesh	Male	All Ages	Trachoma	Blindness and vision impairment	Rate	1990	0	0	0
YLDs (Years Lived with Disability)	Bangladesh	Female	All Ages	Trachoma	Blindness and vision impairment	Rate	1990	0	0	0
YLDs (Years Lived with Disability)	Bangladesh	Both	All Ages	Trachoma	Blindness and vision impairment	Rate	1990	0	0	0
YLDs (Years Lived with Disability)	Bangladesh	Male	Age-standardized	Trachoma	Blindness and vision impairment	Rate	1990	0	0	0
YLDs (Years Lived with Disability)	Bangladesh	Female	Age-standardized	Trachoma	Blindness and vision impairment	Rate	1990	0	0	0
YLDs (Years Lived with Disability)	Bangladesh	Both	Age-standardized	Trachoma	Blindness and vision impairment	Rate	1990	0	0	0
YLDs (Years Lived with Disability)	Myanmar	Male	All Ages	Trachoma	Blindness and vision impairment	Number	2017	1561.1	2591.18	809.889
YLDs (Years Lived with Disability)	Myanmar	Female	All Ages	Trachoma	Blindness and vision impairment	Number	2017	3286.07	5508.55	1754.49
YLDs (Years Lived with Disability)	Myanmar	Both	All Ages	Trachoma	Blindness and vision impairment	Number	2017	4847.17	7565.23	2737.66
YLDs (Years Lived with Disability)	Myanmar	Male	All Ages	Trachoma	Blindness and vision impairment	Rate	2017	6.13298	10.1798	3.18175
YLDs (Years Lived with Disability)	Myanmar	Female	All Ages	Trachoma	Blindness and vision impairment	Rate	2017	12.0189	20.1477	6.41713
YLDs (Years Lived with Disability)	Myanmar	Both	All Ages	Trachoma	Blindness and vision impairment	Rate	2017	9.18112	14.3294	5.18545
YLDs (Years Lived with Disability)	Myanmar	Male	Age-standardized	Trachoma	Blindness and vision impairment	Rate	2017	9.42224	16.221	4.71433
YLDs (Years Lived with Disability)	Myanmar	Female	Age-standardized	Trachoma	Blindness and vision impairment	Rate	2017	14.3251	23.8827	7.46096
YLDs (Years Lived with Disability)	Myanmar	Both	Age-standardized	Trachoma	Blindness and vision impairment	Rate	2017	12.3098	19.1967	6.82272
YLDs (Years Lived with Disability)	Bangladesh	Male	All Ages	Glaucoma	Blindness and vision impairment	Number	1990	2163.39	3047.11	1418.61
YLDs (Years Lived with Disability)	Bangladesh	Female	All Ages	Glaucoma	Blindness and vision impairment	Number	1990	1544.81	2209.85	1014.11
YLDs (Years Lived with Disability)	Bangladesh	Both	All Ages	Glaucoma	Blindness and vision impairment	Number	1990	3708.2	5213.88	2456.49
YLDs (Years Lived with Disability)	Bangladesh	Male	All Ages	Glaucoma	Blindness and vision impairment	Rate	1990	3.8643	5.44283	2.53397
YLDs (Years Lived with Disability)	Bangladesh	Female	All Ages	Glaucoma	Blindness and vision impairment	Rate	1990	2.91934	4.17611	1.91644
YLDs (Years Lived with Disability)	Bangladesh	Both	All Ages	Glaucoma	Blindness and vision impairment	Rate	1990	3.40513	4.78775	2.25572
YLDs (Years Lived with Disability)	Bangladesh	Male	Age-standardized	Glaucoma	Blindness and vision impairment	Rate	1990	9.05297	12.6827	5.95056
YLDs (Years Lived with Disability)	Bangladesh	Female	Age-standardized	Glaucoma	Blindness and vision impairment	Rate	1990	7.88312	11.2941	5.22308
YLDs (Years Lived with Disability)	Bangladesh	Both	Age-standardized	Glaucoma	Blindness and vision impairment	Rate	1990	8.52542	11.9855	5.69728
YLDs (Years Lived with Disability)	Bangladesh	Male	All Ages	Cataract	Blindness and vision impairment	Number	1990	58437.7	78986.6	41038.3
YLDs (Years Lived with Disability)	Bangladesh	Female	All Ages	Cataract	Blindness and vision impairment	Number	1990	61724.2	82272.5	43416
YLDs (Years Lived with Disability)	Bangladesh	Both	All Ages	Cataract	Blindness and vision impairment	Number	1990	120162	161492	84382.5
YLDs (Years Lived with Disability)	Bangladesh	Male	All Ages	Cataract	Blindness and vision impairment	Rate	1990	104.383	141.088	73.3038
YLDs (Years Lived with Disability)	Bangladesh	Female	All Ages	Cataract	Blindness and vision impairment	Rate	1990	116.645	155.476	82.0463
YLDs (Years Lived with Disability)	Bangladesh	Both	All Ages	Cataract	Blindness and vision impairment	Rate	1990	110.341	148.294	77.4859
YLDs (Years Lived with Disability)	Bangladesh	Male	Age-standardized	Cataract	Blindness and vision impairment	Rate	1990	247.19	331.933	174.457
YLDs (Years Lived with Disability)	Bangladesh	Female	Age-standardized	Cataract	Blindness and vision impairment	Rate	1990	320.263	427.081	227.031
YLDs (Years Lived with Disability)	Bangladesh	Both	Age-standardized	Cataract	Blindness and vision impairment	Rate	1990	280.047	378.635	197.657
YLDs (Years Lived with Disability)	Bangladesh	Male	All Ages	Age-related macular degeneration	Blindness and vision impairment	Number	1990	1079.92	1585.96	692.541
YLDs (Years Lived with Disability)	Bangladesh	Female	All Ages	Age-related macular degeneration	Blindness and vision impairment	Number	1990	1054.14	1526.39	684.371
YLDs (Years Lived with Disability)	Bangladesh	Both	All Ages	Age-related macular degeneration	Blindness and vision impairment	Number	1990	2134.06	3106.72	1394.52
YLDs (Years Lived with Disability)	Bangladesh	Male	All Ages	Age-related macular degeneration	Blindness and vision impairment	Rate	1990	1.92898	2.83288	1.23704
YLDs (Years Lived with Disability)	Bangladesh	Female	All Ages	Age-related macular degeneration	Blindness and vision impairment	Rate	1990	1.99208	2.88452	1.2933
YLDs (Years Lived with Disability)	Bangladesh	Both	All Ages	Age-related macular degeneration	Blindness and vision impairment	Rate	1990	1.95964	2.85281	1.28055
YLDs (Years Lived with Disability)	Bangladesh	Male	Age-standardized	Age-related macular degeneration	Blindness and vision impairment	Rate	1990	4.58228	6.69021	2.94484
YLDs (Years Lived with Disability)	Bangladesh	Female	Age-standardized	Age-related macular degeneration	Blindness and vision impairment	Rate	1990	5.45077	7.86217	3.56676
YLDs (Years Lived with Disability)	Bangladesh	Both	Age-standardized	Age-related macular degeneration	Blindness and vision impairment	Rate	1990	4.96995	7.15235	3.27985
YLDs (Years Lived with Disability)	Bangladesh	Male	All Ages	Other vision loss	Blindness and vision impairment	Number	1990	13185.5	18319.4	9017.96
YLDs (Years Lived with Disability)	Bangladesh	Female	All Ages	Other vision loss	Blindness and vision impairment	Number	1990	11115.1	15540.6	7543.07
YLDs (Years Lived with Disability)	Bangladesh	Both	All Ages	Other vision loss	Blindness and vision impairment	Number	1990	24300.6	33480.6	16620
YLDs (Years Lived with Disability)	Bangladesh	Male	All Ages	Other vision loss	Blindness and vision impairment	Rate	1990	23.5523	32.7227	16.1081
YLDs (Years Lived with Disability)	Bangladesh	Female	All Ages	Other vision loss	Blindness and vision impairment	Rate	1990	21.0049	29.3681	14.2547
YLDs (Years Lived with Disability)	Bangladesh	Both	All Ages	Other vision loss	Blindness and vision impairment	Rate	1990	22.3145	30.7442	15.2616
YLDs (Years Lived with Disability)	Bangladesh	Male	Age-standardized	Other vision loss	Blindness and vision impairment	Rate	1990	41.4412	57.635	28.5202
YLDs (Years Lived with Disability)	Bangladesh	Female	Age-standardized	Other vision loss	Blindness and vision impairment	Rate	1990	37.8574	52.755	25.4817
YLDs (Years Lived with Disability)	Bangladesh	Both	Age-standardized	Other vision loss	Blindness and vision impairment	Rate	1990	39.8633	54.7996	27.3191
YLDs (Years Lived with Disability)	Bolivia	Male	All Ages	Trachoma	Blindness and vision impairment	Number	1990	0	0	0
YLDs (Years Lived with Disability)	Bolivia	Female	All Ages	Trachoma	Blindness and vision impairment	Number	1990	0	0	0
YLDs (Years Lived with Disability)	Bolivia	Both	All Ages	Trachoma	Blindness and vision impairment	Number	1990	0	0	0
YLDs (Years Lived with Disability)	Bolivia	Male	All Ages	Trachoma	Blindness and vision impairment	Rate	1990	0	0	0
YLDs (Years Lived with Disability)	Bolivia	Female	All Ages	Trachoma	Blindness and vision impairment	Rate	1990	0	0	0
YLDs (Years Lived with Disability)	Bolivia	Both	All Ages	Trachoma	Blindness and vision impairment	Rate	1990	0	0	0
YLDs (Years Lived with Disability)	Bolivia	Male	Age-standardized	Trachoma	Blindness and vision impairment	Rate	1990	0	0	0
YLDs (Years Lived with Disability)	Bolivia	Female	Age-standardized	Trachoma	Blindness and vision impairment	Rate	1990	0	0	0
YLDs (Years Lived with Disability)	Bolivia	Both	Age-standardized	Trachoma	Blindness and vision impairment	Rate	1990	0	0	0
YLDs (Years Lived with Disability)	Solomon Islands	Male	All Ages	Glaucoma	Blindness and vision impairment	Number	2017	8.59605	13.3705	5.16841
YLDs (Years Lived with Disability)	Solomon Islands	Female	All Ages	Glaucoma	Blindness and vision impairment	Number	2017	7.02422	10.7415	4.23761
YLDs (Years Lived with Disability)	Solomon Islands	Both	All Ages	Glaucoma	Blindness and vision impairment	Number	2017	15.6203	23.7301	9.60224
YLDs (Years Lived with Disability)	Solomon Islands	Male	All Ages	Glaucoma	Blindness and vision impairment	Rate	2017	2.64032	4.10683	1.5875
YLDs (Years Lived with Disability)	Solomon Islands	Female	All Ages	Glaucoma	Blindness and vision impairment	Rate	2017	2.25107	3.44237	1.35804
YLDs (Years Lived with Disability)	Solomon Islands	Both	All Ages	Glaucoma	Blindness and vision impairment	Rate	2017	2.44983	3.72174	1.50598
YLDs (Years Lived with Disability)	Solomon Islands	Male	Age-standardized	Glaucoma	Blindness and vision impairment	Rate	2017	6.46567	9.82538	3.93925
YLDs (Years Lived with Disability)	Solomon Islands	Female	Age-standardized	Glaucoma	Blindness and vision impairment	Rate	2017	5.41161	8.16921	3.25583
YLDs (Years Lived with Disability)	Solomon Islands	Both	Age-standardized	Glaucoma	Blindness and vision impairment	Rate	2017	5.94927	9.14268	3.62993
YLDs (Years Lived with Disability)	Solomon Islands	Male	All Ages	Cataract	Blindness and vision impairment	Number	2017	117.262	164.998	79.5789
YLDs (Years Lived with Disability)	Solomon Islands	Female	All Ages	Cataract	Blindness and vision impairment	Number	2017	132.894	185.669	91.2094
YLDs (Years Lived with Disability)	Solomon Islands	Both	All Ages	Cataract	Blindness and vision impairment	Number	2017	250.156	349.8	170.723
YLDs (Years Lived with Disability)	Solomon Islands	Male	All Ages	Cataract	Blindness and vision impairment	Rate	2017	36.0177	50.68	24.4431
YLDs (Years Lived with Disability)	Solomon Islands	Female	All Ages	Cataract	Blindness and vision impairment	Rate	2017	42.5889	59.502	29.2302
YLDs (Years Lived with Disability)	Solomon Islands	Both	All Ages	Cataract	Blindness and vision impairment	Rate	2017	39.2336	54.8615	26.7756
YLDs (Years Lived with Disability)	Solomon Islands	Male	Age-standardized	Cataract	Blindness and vision impairment	Rate	2017	89.3027	124.781	59.9865
YLDs (Years Lived with Disability)	Solomon Islands	Female	Age-standardized	Cataract	Blindness and vision impairment	Rate	2017	104.588	144.234	71.5774
YLDs (Years Lived with Disability)	Solomon Islands	Both	Age-standardized	Cataract	Blindness and vision impairment	Rate	2017	96.8189	134.181	66.5725
YLDs (Years Lived with Disability)	Solomon Islands	Male	All Ages	Age-related macular degeneration	Blindness and vision impairment	Number	2017	2.18259	3.33721	1.31735
YLDs (Years Lived with Disability)	Solomon Islands	Female	All Ages	Age-related macular degeneration	Blindness and vision impairment	Number	2017	2.54342	3.81939	1.60852
YLDs (Years Lived with Disability)	Solomon Islands	Both	All Ages	Age-related macular degeneration	Blindness and vision impairment	Number	2017	4.72601	7.0562	3.0109
YLDs (Years Lived with Disability)	Solomon Islands	Male	All Ages	Age-related macular degeneration	Blindness and vision impairment	Rate	2017	0.670394	1.02504	0.404631
YLDs (Years Lived with Disability)	Solomon Islands	Female	All Ages	Age-related macular degeneration	Blindness and vision impairment	Rate	2017	0.815098	1.22401	0.515487
YLDs (Years Lived with Disability)	Solomon Islands	Both	All Ages	Age-related macular degeneration	Blindness and vision impairment	Rate	2017	0.741211	1.10667	0.472219
YLDs (Years Lived with Disability)	Solomon Islands	Male	Age-standardized	Age-related macular degeneration	Blindness and vision impairment	Rate	2017	1.62992	2.45982	1.0217
YLDs (Years Lived with Disability)	Solomon Islands	Female	Age-standardized	Age-related macular degeneration	Blindness and vision impairment	Rate	2017	1.95728	2.91931	1.23263
YLDs (Years Lived with Disability)	Solomon Islands	Both	Age-standardized	Age-related macular degeneration	Blindness and vision impairment	Rate	2017	1.79088	2.67271	1.13555
YLDs (Years Lived with Disability)	Sudan	Male	All Ages	Glaucoma	Blindness and vision impairment	Number	1990	3311.29	4674.06	2218.19
YLDs (Years Lived with Disability)	Sudan	Female	All Ages	Glaucoma	Blindness and vision impairment	Number	1990	1650.56	2366.11	1088.02
YLDs (Years Lived with Disability)	Sudan	Both	All Ages	Glaucoma	Blindness and vision impairment	Number	1990	4961.85	7035.83	3341.27
YLDs (Years Lived with Disability)	Sudan	Male	All Ages	Glaucoma	Blindness and vision impairment	Rate	1990	32.41	45.7485	21.7111
YLDs (Years Lived with Disability)	Sudan	Female	All Ages	Glaucoma	Blindness and vision impairment	Rate	1990	16.5173	23.6779	10.8879
YLDs (Years Lived with Disability)	Sudan	Both	All Ages	Glaucoma	Blindness and vision impairment	Rate	1990	24.5517	34.814	16.5329
YLDs (Years Lived with Disability)	Sudan	Male	Age-standardized	Glaucoma	Blindness and vision impairment	Rate	1990	70.4026	99.3772	47.8716
YLDs (Years Lived with Disability)	Sudan	Female	Age-standardized	Glaucoma	Blindness and vision impairment	Rate	1990	39.3125	56.1775	25.9414
YLDs (Years Lived with Disability)	Sudan	Both	Age-standardized	Glaucoma	Blindness and vision impairment	Rate	1990	55.6998	78.6667	37.5795
YLDs (Years Lived with Disability)	Sudan	Male	All Ages	Cataract	Blindness and vision impairment	Number	1990	12107.1	16350.4	8396.81
YLDs (Years Lived with Disability)	Sudan	Female	All Ages	Cataract	Blindness and vision impairment	Number	1990	11095.8	15011	7734.7
YLDs (Years Lived with Disability)	Sudan	Both	All Ages	Cataract	Blindness and vision impairment	Number	1990	23202.9	31247.2	16288
YLDs (Years Lived with Disability)	Sudan	Male	All Ages	Cataract	Blindness and vision impairment	Rate	1990	118.501	160.033	82.1858
YLDs (Years Lived with Disability)	Sudan	Female	All Ages	Cataract	Blindness and vision impairment	Rate	1990	111.037	150.216	77.4018
YLDs (Years Lived with Disability)	Sudan	Both	All Ages	Cataract	Blindness and vision impairment	Rate	1990	114.81	154.614	80.5946
YLDs (Years Lived with Disability)	Sudan	Male	Age-standardized	Cataract	Blindness and vision impairment	Rate	1990	273.67	367.38	190.798
YLDs (Years Lived with Disability)	Sudan	Female	Age-standardized	Cataract	Blindness and vision impairment	Rate	1990	267.428	361.446	187.041
YLDs (Years Lived with Disability)	Sudan	Both	Age-standardized	Cataract	Blindness and vision impairment	Rate	1990	270.263	362.266	188.911
YLDs (Years Lived with Disability)	Sudan	Male	All Ages	Age-related macular degeneration	Blindness and vision impairment	Number	1990	456.624	647.954	302.52
YLDs (Years Lived with Disability)	Sudan	Female	All Ages	Age-related macular degeneration	Blindness and vision impairment	Number	1990	388.347	544.608	257.114
YLDs (Years Lived with Disability)	Sudan	Both	All Ages	Age-related macular degeneration	Blindness and vision impairment	Number	1990	844.971	1183.39	568.102
YLDs (Years Lived with Disability)	Sudan	Male	All Ages	Age-related macular degeneration	Blindness and vision impairment	Rate	1990	4.46932	6.342	2.96098
YLDs (Years Lived with Disability)	Sudan	Female	All Ages	Age-related macular degeneration	Blindness and vision impairment	Rate	1990	3.88623	5.44994	2.57296
YLDs (Years Lived with Disability)	Sudan	Both	All Ages	Age-related macular degeneration	Blindness and vision impairment	Rate	1990	4.181	5.85552	2.81103
YLDs (Years Lived with Disability)	Sudan	Male	Age-standardized	Age-related macular degeneration	Blindness and vision impairment	Rate	1990	10.1361	14.3273	6.73671
YLDs (Years Lived with Disability)	Sudan	Female	Age-standardized	Age-related macular degeneration	Blindness and vision impairment	Rate	1990	9.5129	13.333	6.36825
YLDs (Years Lived with Disability)	Sudan	Both	Age-standardized	Age-related macular degeneration	Blindness and vision impairment	Rate	1990	9.82363	13.6963	6.64133
YLDs (Years Lived with Disability)	Uzbekistan	Male	All Ages	Trachoma	Blindness and vision impairment	Number	1990	0	0	0
YLDs (Years Lived with Disability)	Uzbekistan	Female	All Ages	Trachoma	Blindness and vision impairment	Number	1990	0	0	0
YLDs (Years Lived with Disability)	Uzbekistan	Both	All Ages	Trachoma	Blindness and vision impairment	Number	1990	0	0	0
YLDs (Years Lived with Disability)	Uzbekistan	Male	All Ages	Trachoma	Blindness and vision impairment	Rate	1990	0	0	0
YLDs (Years Lived with Disability)	Uzbekistan	Female	All Ages	Trachoma	Blindness and vision impairment	Rate	1990	0	0	0
YLDs (Years Lived with Disability)	Uzbekistan	Both	All Ages	Trachoma	Blindness and vision impairment	Rate	1990	0	0	0
YLDs (Years Lived with Disability)	Uzbekistan	Male	Age-standardized	Trachoma	Blindness and vision impairment	Rate	1990	0	0	0
YLDs (Years Lived with Disability)	Uzbekistan	Female	Age-standardized	Trachoma	Blindness and vision impairment	Rate	1990	0	0	0
YLDs (Years Lived with Disability)	Uzbekistan	Both	Age-standardized	Trachoma	Blindness and vision impairment	Rate	1990	0	0	0
YLDs (Years Lived with Disability)	Solomon Islands	Male	All Ages	Other vision loss	Blindness and vision impairment	Number	2017	65.8435	96.2174	43.7047
YLDs (Years Lived with Disability)	Solomon Islands	Female	All Ages	Other vision loss	Blindness and vision impairment	Number	2017	72.5291	103.895	48.6964
YLDs (Years Lived with Disability)	Solomon Islands	Both	All Ages	Other vision loss	Blindness and vision impairment	Number	2017	138.373	198.269	93.5157
YLDs (Years Lived with Disability)	Solomon Islands	Male	All Ages	Other vision loss	Blindness and vision impairment	Rate	2017	20.2242	29.5537	13.4241
YLDs (Years Lived with Disability)	Solomon Islands	Female	All Ages	Other vision loss	Blindness and vision impairment	Rate	2017	23.2436	33.2956	15.6059
YLDs (Years Lived with Disability)	Solomon Islands	Both	All Ages	Other vision loss	Blindness and vision impairment	Rate	2017	21.7019	31.0958	14.6667
YLDs (Years Lived with Disability)	Solomon Islands	Male	Age-standardized	Other vision loss	Blindness and vision impairment	Rate	2017	34.7195	49.9843	23.264
YLDs (Years Lived with Disability)	Solomon Islands	Female	Age-standardized	Other vision loss	Blindness and vision impairment	Rate	2017	39.6245	56.5695	27.0622
YLDs (Years Lived with Disability)	Solomon Islands	Both	Age-standardized	Other vision loss	Blindness and vision impairment	Rate	2017	37.1314	52.9045	25.5506
YLDs (Years Lived with Disability)	Timor-Leste	Male	All Ages	Age-related macular degeneration	Blindness and vision impairment	Number	1990	5.84076	8.58117	3.70206
YLDs (Years Lived with Disability)	Timor-Leste	Female	All Ages	Age-related macular degeneration	Blindness and vision impairment	Number	1990	4.9353	7.26167	3.12395
YLDs (Years Lived with Disability)	Timor-Leste	Both	All Ages	Age-related macular degeneration	Blindness and vision impairment	Number	1990	10.7761	15.5101	6.97895
YLDs (Years Lived with Disability)	Timor-Leste	Male	All Ages	Age-related macular degeneration	Blindness and vision impairment	Rate	1990	1.44954	2.12965	0.918765
YLDs (Years Lived with Disability)	Timor-Leste	Female	All Ages	Age-related macular degeneration	Blindness and vision impairment	Rate	1990	1.30456	1.91949	0.825759
YLDs (Years Lived with Disability)	Timor-Leste	Both	All Ages	Age-related macular degeneration	Blindness and vision impairment	Rate	1990	1.37933	1.98529	0.893303
YLDs (Years Lived with Disability)	Timor-Leste	Male	Age-standardized	Age-related macular degeneration	Blindness and vision impairment	Rate	1990	5.05013	7.11482	3.27399
YLDs (Years Lived with Disability)	Timor-Leste	Female	Age-standardized	Age-related macular degeneration	Blindness and vision impairment	Rate	1990	4.47328	6.51079	2.94022
YLDs (Years Lived with Disability)	Timor-Leste	Both	Age-standardized	Age-related macular degeneration	Blindness and vision impairment	Rate	1990	4.76543	6.7947	3.17028
YLDs (Years Lived with Disability)	Timor-Leste	Male	All Ages	Other vision loss	Blindness and vision impairment	Number	1990	361.617	496.238	249.334
YLDs (Years Lived with Disability)	Timor-Leste	Female	All Ages	Other vision loss	Blindness and vision impairment	Number	1990	335.484	465.653	229.569
YLDs (Years Lived with Disability)	Timor-Leste	Both	All Ages	Other vision loss	Blindness and vision impairment	Number	1990	697.101	954.811	476.885
YLDs (Years Lived with Disability)	Timor-Leste	Male	All Ages	Other vision loss	Blindness and vision impairment	Rate	1990	89.7448	123.155	61.8789
YLDs (Years Lived with Disability)	Timor-Leste	Female	All Ages	Other vision loss	Blindness and vision impairment	Rate	1990	88.679	123.087	60.6822
YLDs (Years Lived with Disability)	Timor-Leste	Both	All Ages	Other vision loss	Blindness and vision impairment	Rate	1990	89.2287	122.216	61.0411
YLDs (Years Lived with Disability)	Timor-Leste	Male	Age-standardized	Other vision loss	Blindness and vision impairment	Rate	1990	159.666	219.378	110.463
YLDs (Years Lived with Disability)	Timor-Leste	Female	Age-standardized	Other vision loss	Blindness and vision impairment	Rate	1990	160.836	219.374	110.676
YLDs (Years Lived with Disability)	Timor-Leste	Both	Age-standardized	Other vision loss	Blindness and vision impairment	Rate	1990	160.341	220.003	111.044
YLDs (Years Lived with Disability)	Cote d'Ivoire	Male	All Ages	Blindness and vision impairment	Blindness and vision impairment	Number	1990	12533.4	19920.9	7703.84
YLDs (Years Lived with Disability)	Cote d'Ivoire	Female	All Ages	Blindness and vision impairment	Blindness and vision impairment	Number	1990	13936.6	21986.6	8702.18
YLDs (Years Lived with Disability)	Cote d'Ivoire	Both	All Ages	Blindness and vision impairment	Blindness and vision impairment	Number	1990	26470	41741.7	16485.4
YLDs (Years Lived with Disability)	Cote d'Ivoire	Male	All Ages	Blindness and vision impairment	Blindness and vision impairment	Rate	1990	200.184	318.179	123.046
YLDs (Years Lived with Disability)	Cote d'Ivoire	Female	All Ages	Blindness and vision impairment	Blindness and vision impairment	Rate	1990	232.657	367.044	145.274
YLDs (Years Lived with Disability)	Cote d'Ivoire	Both	All Ages	Blindness and vision impairment	Blindness and vision impairment	Rate	1990	216.062	340.718	134.562
YLDs (Years Lived with Disability)	Cote d'Ivoire	Male	Age-standardized	Blindness and vision impairment	Blindness and vision impairment	Rate	1990	399.043	609.686	256.578
YLDs (Years Lived with Disability)	Cote d'Ivoire	Female	Age-standardized	Blindness and vision impairment	Blindness and vision impairment	Rate	1990	476.766	723.346	308.912
YLDs (Years Lived with Disability)	Cote d'Ivoire	Both	Age-standardized	Blindness and vision impairment	Blindness and vision impairment	Rate	1990	436.002	662.572	285.496
YLDs (Years Lived with Disability)	Bolivia	Male	All Ages	Other vision loss	Blindness and vision impairment	Number	1990	1066.58	1514.64	718.16
YLDs (Years Lived with Disability)	Bolivia	Female	All Ages	Other vision loss	Blindness and vision impairment	Number	1990	1160.6	1633.54	765.367
YLDs (Years Lived with Disability)	Bolivia	Both	All Ages	Other vision loss	Blindness and vision impairment	Number	1990	2227.19	3104.89	1501.32
YLDs (Years Lived with Disability)	Bolivia	Male	All Ages	Other vision loss	Blindness and vision impairment	Rate	1990	33.4026	47.4344	22.4909
YLDs (Years Lived with Disability)	Bolivia	Female	All Ages	Other vision loss	Blindness and vision impairment	Rate	1990	35.5764	50.0734	23.4611
YLDs (Years Lived with Disability)	Bolivia	Both	All Ages	Other vision loss	Blindness and vision impairment	Rate	1990	34.5011	48.0975	23.2568
YLDs (Years Lived with Disability)	Bolivia	Male	Age-standardized	Other vision loss	Blindness and vision impairment	Rate	1990	53.9818	76.0099	36.6754
YLDs (Years Lived with Disability)	Bolivia	Female	Age-standardized	Other vision loss	Blindness and vision impairment	Rate	1990	52.4521	73.1305	35.383
YLDs (Years Lived with Disability)	Bolivia	Both	Age-standardized	Other vision loss	Blindness and vision impairment	Rate	1990	53.1704	73.4839	36.1755
YLDs (Years Lived with Disability)	Ukraine	Male	All Ages	Cataract	Blindness and vision impairment	Number	1990	16047.1	21859.4	11161.6
YLDs (Years Lived with Disability)	Ukraine	Female	All Ages	Cataract	Blindness and vision impairment	Number	1990	38249.2	51410.3	26901.4
YLDs (Years Lived with Disability)	Ukraine	Both	All Ages	Cataract	Blindness and vision impairment	Number	1990	54296.3	72991.2	38100
YLDs (Years Lived with Disability)	Ukraine	Male	All Ages	Cataract	Blindness and vision impairment	Rate	1990	65.7763	89.6004	45.7509
YLDs (Years Lived with Disability)	Ukraine	Female	All Ages	Cataract	Blindness and vision impairment	Rate	1990	135.182	181.697	95.0763
YLDs (Years Lived with Disability)	Ukraine	Both	All Ages	Cataract	Blindness and vision impairment	Rate	1990	103.046	138.527	72.3082
YLDs (Years Lived with Disability)	Ukraine	Male	Age-standardized	Cataract	Blindness and vision impairment	Rate	1990	69.5472	93.8656	48.95
YLDs (Years Lived with Disability)	Ukraine	Female	Age-standardized	Cataract	Blindness and vision impairment	Rate	1990	80.5501	108.366	56.7051
YLDs (Years Lived with Disability)	Ukraine	Both	Age-standardized	Cataract	Blindness and vision impairment	Rate	1990	77.2261	103.823	54.4933
YLDs (Years Lived with Disability)	Ukraine	Male	All Ages	Age-related macular degeneration	Blindness and vision impairment	Number	1990	625.342	907.469	403.331
YLDs (Years Lived with Disability)	Ukraine	Female	All Ages	Age-related macular degeneration	Blindness and vision impairment	Number	1990	1374.54	1990.07	884.098
YLDs (Years Lived with Disability)	Ukraine	Both	All Ages	Age-related macular degeneration	Blindness and vision impairment	Number	1990	1999.89	2823.67	1314.77
YLDs (Years Lived with Disability)	Ukraine	Male	All Ages	Age-related macular degeneration	Blindness and vision impairment	Rate	1990	2.56324	3.71966	1.65323
YLDs (Years Lived with Disability)	Ukraine	Female	All Ages	Age-related macular degeneration	Blindness and vision impairment	Rate	1990	4.85798	7.0334	3.12462
YLDs (Years Lived with Disability)	Ukraine	Both	All Ages	Age-related macular degeneration	Blindness and vision impairment	Rate	1990	3.79549	5.35891	2.49525
YLDs (Years Lived with Disability)	Ukraine	Male	Age-standardized	Age-related macular degeneration	Blindness and vision impairment	Rate	1990	2.57432	3.6712	1.68436
YLDs (Years Lived with Disability)	Ukraine	Female	Age-standardized	Age-related macular degeneration	Blindness and vision impairment	Rate	1990	2.77404	3.96763	1.81147
YLDs (Years Lived with Disability)	Ukraine	Both	Age-standardized	Age-related macular degeneration	Blindness and vision impairment	Rate	1990	2.7136	3.81945	1.802
YLDs (Years Lived with Disability)	Timor-Leste	Male	All Ages	Trachoma	Blindness and vision impairment	Number	1990	0	0	0
YLDs (Years Lived with Disability)	Timor-Leste	Female	All Ages	Trachoma	Blindness and vision impairment	Number	1990	0	0	0
YLDs (Years Lived with Disability)	Timor-Leste	Both	All Ages	Trachoma	Blindness and vision impairment	Number	1990	0	0	0
YLDs (Years Lived with Disability)	Timor-Leste	Male	All Ages	Trachoma	Blindness and vision impairment	Rate	1990	0	0	0
YLDs (Years Lived with Disability)	Timor-Leste	Female	All Ages	Trachoma	Blindness and vision impairment	Rate	1990	0	0	0
YLDs (Years Lived with Disability)	Timor-Leste	Both	All Ages	Trachoma	Blindness and vision impairment	Rate	1990	0	0	0
YLDs (Years Lived with Disability)	Timor-Leste	Male	Age-standardized	Trachoma	Blindness and vision impairment	Rate	1990	0	0	0
YLDs (Years Lived with Disability)	Timor-Leste	Female	Age-standardized	Trachoma	Blindness and vision impairment	Rate	1990	0	0	0
YLDs (Years Lived with Disability)	Timor-Leste	Both	Age-standardized	Trachoma	Blindness and vision impairment	Rate	1990	0	0	0
YLDs (Years Lived with Disability)	Ukraine	Male	All Ages	Other vision loss	Blindness and vision impairment	Number	1990	8298.46	11287.2	5725.44
YLDs (Years Lived with Disability)	Ukraine	Female	All Ages	Other vision loss	Blindness and vision impairment	Number	1990	14062	19050.2	9619.07
YLDs (Years Lived with Disability)	Ukraine	Both	All Ages	Other vision loss	Blindness and vision impairment	Number	1990	22360.5	30327.2	15364.6
YLDs (Years Lived with Disability)	Ukraine	Male	All Ages	Other vision loss	Blindness and vision impairment	Rate	1990	34.0149	46.2657	23.4682
YLDs (Years Lived with Disability)	Ukraine	Female	All Ages	Other vision loss	Blindness and vision impairment	Rate	1990	49.6988	67.3281	33.9962
YLDs (Years Lived with Disability)	Ukraine	Both	All Ages	Other vision loss	Blindness and vision impairment	Rate	1990	42.437	57.5566	29.1597
YLDs (Years Lived with Disability)	Ukraine	Male	Age-standardized	Other vision loss	Blindness and vision impairment	Rate	1990	32.3925	43.9714	22.4423
YLDs (Years Lived with Disability)	Ukraine	Female	Age-standardized	Other vision loss	Blindness and vision impairment	Rate	1990	33.4741	45.5507	22.9696
YLDs (Years Lived with Disability)	Ukraine	Both	Age-standardized	Other vision loss	Blindness and vision impairment	Rate	1990	33.0718	44.4933	22.743
YLDs (Years Lived with Disability)	Swaziland	Male	All Ages	Other vision loss	Blindness and vision impairment	Number	1990	136.556	190.203	91.7077
YLDs (Years Lived with Disability)	Swaziland	Female	All Ages	Other vision loss	Blindness and vision impairment	Number	1990	146.742	202.928	99.9728
YLDs (Years Lived with Disability)	Swaziland	Both	All Ages	Other vision loss	Blindness and vision impairment	Number	1990	283.298	389.796	192.995
YLDs (Years Lived with Disability)	Swaziland	Male	All Ages	Other vision loss	Blindness and vision impairment	Rate	1990	35.5855	49.5656	23.8983
YLDs (Years Lived with Disability)	Swaziland	Female	All Ages	Other vision loss	Blindness and vision impairment	Rate	1990	34.607	47.8577	23.5772
YLDs (Years Lived with Disability)	Swaziland	Both	All Ages	Other vision loss	Blindness and vision impairment	Rate	1990	35.0718	48.2562	23.8924
YLDs (Years Lived with Disability)	Swaziland	Male	Age-standardized	Other vision loss	Blindness and vision impairment	Rate	1990	75.7707	104.895	52.258
YLDs (Years Lived with Disability)	Swaziland	Female	Age-standardized	Other vision loss	Blindness and vision impairment	Rate	1990	68.9709	94.022	47.0125
YLDs (Years Lived with Disability)	Swaziland	Both	Age-standardized	Other vision loss	Blindness and vision impairment	Rate	1990	71.9768	98.9593	49.1732
YLDs (Years Lived with Disability)	Vietnam	Male	All Ages	Refraction disorders	Blindness and vision impairment	Number	2017	42565.3	61493.1	27963
YLDs (Years Lived with Disability)	Vietnam	Female	All Ages	Refraction disorders	Blindness and vision impairment	Number	2017	45763.9	65764.2	30580.4
YLDs (Years Lived with Disability)	Vietnam	Both	All Ages	Refraction disorders	Blindness and vision impairment	Number	2017	88329.2	127208	58487.4
YLDs (Years Lived with Disability)	Vietnam	Male	All Ages	Refraction disorders	Blindness and vision impairment	Rate	2017	89.3747	129.118	58.7141
YLDs (Years Lived with Disability)	Vietnam	Female	All Ages	Refraction disorders	Blindness and vision impairment	Rate	2017	94.3292	135.554	63.0328
YLDs (Years Lived with Disability)	Vietnam	Both	All Ages	Refraction disorders	Blindness and vision impairment	Rate	2017	91.8748	132.314	60.8352
YLDs (Years Lived with Disability)	Vietnam	Male	Age-standardized	Refraction disorders	Blindness and vision impairment	Rate	2017	96.7385	138.437	63.902
YLDs (Years Lived with Disability)	Vietnam	Female	Age-standardized	Refraction disorders	Blindness and vision impairment	Rate	2017	92.2961	132.846	61.7525
YLDs (Years Lived with Disability)	Vietnam	Both	Age-standardized	Refraction disorders	Blindness and vision impairment	Rate	2017	94.2735	135.265	62.8684
YLDs (Years Lived with Disability)	Vietnam	Male	All Ages	Near vision loss	Blindness and vision impairment	Number	2017	25616.6	46200.4	12253.5
YLDs (Years Lived with Disability)	Vietnam	Female	All Ages	Near vision loss	Blindness and vision impairment	Number	2017	36973.8	66513.8	17533.4
YLDs (Years Lived with Disability)	Vietnam	Both	All Ages	Near vision loss	Blindness and vision impairment	Number	2017	62590.4	112150	29907.6
YLDs (Years Lived with Disability)	Vietnam	Male	All Ages	Near vision loss	Blindness and vision impairment	Rate	2017	53.7874	97.0074	25.7288
YLDs (Years Lived with Disability)	Vietnam	Female	All Ages	Near vision loss	Blindness and vision impairment	Rate	2017	76.2109	137.099	36.1402
YLDs (Years Lived with Disability)	Vietnam	Both	All Ages	Near vision loss	Blindness and vision impairment	Rate	2017	65.1029	116.652	31.1081
YLDs (Years Lived with Disability)	Vietnam	Male	Age-standardized	Near vision loss	Blindness and vision impairment	Rate	2017	56.6702	101.446	26.9834
YLDs (Years Lived with Disability)	Vietnam	Female	Age-standardized	Near vision loss	Blindness and vision impairment	Rate	2017	68.8402	124.214	32.4495
YLDs (Years Lived with Disability)	Vietnam	Both	Age-standardized	Near vision loss	Blindness and vision impairment	Rate	2017	63.1728	114.183	30.2057
YLDs (Years Lived with Disability)	Ukraine	Male	All Ages	Blindness and vision impairment	Blindness and vision impairment	Number	1990	70707.6	104854	46894.5
YLDs (Years Lived with Disability)	Ukraine	Female	All Ages	Blindness and vision impairment	Blindness and vision impairment	Number	1990	127869	188500	85640.3
YLDs (Years Lived with Disability)	Ukraine	Both	All Ages	Blindness and vision impairment	Blindness and vision impairment	Number	1990	198576	292711	132949
YLDs (Years Lived with Disability)	Ukraine	Male	All Ages	Blindness and vision impairment	Blindness and vision impairment	Rate	1990	289.826	429.792	192.218
YLDs (Years Lived with Disability)	Ukraine	Female	All Ages	Blindness and vision impairment	Blindness and vision impairment	Rate	1990	451.92	666.207	302.674
YLDs (Years Lived with Disability)	Ukraine	Both	All Ages	Blindness and vision impairment	Blindness and vision impairment	Rate	1990	376.869	555.523	252.318
YLDs (Years Lived with Disability)	Ukraine	Male	Age-standardized	Blindness and vision impairment	Blindness and vision impairment	Rate	1990	281.085	413.748	188.005
YLDs (Years Lived with Disability)	Ukraine	Female	Age-standardized	Blindness and vision impairment	Blindness and vision impairment	Rate	1990	314.454	470.08	209.365
YLDs (Years Lived with Disability)	Ukraine	Both	Age-standardized	Blindness and vision impairment	Blindness and vision impairment	Rate	1990	302.075	448.005	203.033
YLDs (Years Lived with Disability)	Vietnam	Male	All Ages	Glaucoma	Blindness and vision impairment	Number	1990	1849.99	2616.11	1239.2
YLDs (Years Lived with Disability)	Vietnam	Female	All Ages	Glaucoma	Blindness and vision impairment	Number	1990	2772.17	4033.39	1836.95
YLDs (Years Lived with Disability)	Vietnam	Both	All Ages	Glaucoma	Blindness and vision impairment	Number	1990	4622.16	6529.92	3071.91
YLDs (Years Lived with Disability)	Vietnam	Male	All Ages	Glaucoma	Blindness and vision impairment	Rate	1990	5.60963	7.9327	3.75756
YLDs (Years Lived with Disability)	Vietnam	Female	All Ages	Glaucoma	Blindness and vision impairment	Rate	1990	7.91635	11.518	5.24568
YLDs (Years Lived with Disability)	Vietnam	Both	All Ages	Glaucoma	Blindness and vision impairment	Rate	1990	6.79758	9.60324	4.51771
YLDs (Years Lived with Disability)	Vietnam	Male	Age-standardized	Glaucoma	Blindness and vision impairment	Rate	1990	11.1251	15.5331	7.43621
YLDs (Years Lived with Disability)	Vietnam	Female	Age-standardized	Glaucoma	Blindness and vision impairment	Rate	1990	11.6331	16.8615	7.70846
YLDs (Years Lived with Disability)	Vietnam	Both	Age-standardized	Glaucoma	Blindness and vision impairment	Rate	1990	11.4199	16.1109	7.61714
YLDs (Years Lived with Disability)	Vietnam	Male	All Ages	Cataract	Blindness and vision impairment	Number	1990	26662.5	35948.3	18283.5
YLDs (Years Lived with Disability)	Vietnam	Female	All Ages	Cataract	Blindness and vision impairment	Number	1990	54086.4	72783.7	37859
YLDs (Years Lived with Disability)	Vietnam	Both	All Ages	Cataract	Blindness and vision impairment	Number	1990	80748.8	108474	56286.1
YLDs (Years Lived with Disability)	Vietnam	Male	All Ages	Cataract	Blindness and vision impairment	Rate	1990	80.8472	109.004	55.4401
YLDs (Years Lived with Disability)	Vietnam	Female	All Ages	Cataract	Blindness and vision impairment	Rate	1990	154.452	207.845	108.112
YLDs (Years Lived with Disability)	Vietnam	Both	All Ages	Cataract	Blindness and vision impairment	Rate	1990	118.753	159.528	82.7772
YLDs (Years Lived with Disability)	Vietnam	Male	Age-standardized	Cataract	Blindness and vision impairment	Rate	1990	177.686	238.48	123.249
YLDs (Years Lived with Disability)	Vietnam	Female	Age-standardized	Cataract	Blindness and vision impairment	Rate	1990	234.849	314.95	164.365
YLDs (Years Lived with Disability)	Vietnam	Both	Age-standardized	Cataract	Blindness and vision impairment	Rate	1990	213.5	286.435	148.758
YLDs (Years Lived with Disability)	Vietnam	Male	All Ages	Age-related macular degeneration	Blindness and vision impairment	Number	1990	796.921	1147.53	516.388
YLDs (Years Lived with Disability)	Vietnam	Female	All Ages	Age-related macular degeneration	Blindness and vision impairment	Number	1990	990.428	1403.99	638.157
YLDs (Years Lived with Disability)	Vietnam	Both	All Ages	Age-related macular degeneration	Blindness and vision impairment	Number	1990	1787.35	2502.11	1179.46
YLDs (Years Lived with Disability)	Vietnam	Male	All Ages	Age-related macular degeneration	Blindness and vision impairment	Rate	1990	2.41646	3.47958	1.56582
YLDs (Years Lived with Disability)	Vietnam	Female	All Ages	Age-related macular degeneration	Blindness and vision impairment	Rate	1990	2.82832	4.00931	1.82236
YLDs (Years Lived with Disability)	Vietnam	Both	All Ages	Age-related macular degeneration	Blindness and vision impairment	Rate	1990	2.62857	3.67973	1.73457
YLDs (Years Lived with Disability)	Vietnam	Male	Age-standardized	Age-related macular degeneration	Blindness and vision impairment	Rate	1990	4.93663	7.0298	3.22051
YLDs (Years Lived with Disability)	Vietnam	Female	Age-standardized	Age-related macular degeneration	Blindness and vision impairment	Rate	1990	4.19798	5.91497	2.71073
YLDs (Years Lived with Disability)	Vietnam	Both	Age-standardized	Age-related macular degeneration	Blindness and vision impairment	Rate	1990	4.48596	6.28947	2.98163
YLDs (Years Lived with Disability)	Lesotho	Male	All Ages	Other vision loss	Blindness and vision impairment	Number	1990	403.856	559.072	273.3
YLDs (Years Lived with Disability)	Lesotho	Female	All Ages	Other vision loss	Blindness and vision impairment	Number	1990	427.277	584.723	288.906
YLDs (Years Lived with Disability)	Lesotho	Both	All Ages	Other vision loss	Blindness and vision impairment	Number	1990	831.133	1139.25	561.583
YLDs (Years Lived with Disability)	Lesotho	Male	All Ages	Other vision loss	Blindness and vision impairment	Rate	1990	45.7135	63.2829	30.9356
YLDs (Years Lived with Disability)	Lesotho	Female	All Ages	Other vision loss	Blindness and vision impairment	Rate	1990	46.2701	63.32	31.2859
YLDs (Years Lived with Disability)	Lesotho	Both	All Ages	Other vision loss	Blindness and vision impairment	Rate	1990	45.998	63.0504	31.0801
YLDs (Years Lived with Disability)	Lesotho	Male	Age-standardized	Other vision loss	Blindness and vision impairment	Rate	1990	76.7987	105.795	52.8276
YLDs (Years Lived with Disability)	Lesotho	Female	Age-standardized	Other vision loss	Blindness and vision impairment	Rate	1990	69.5307	95.401	47.174
YLDs (Years Lived with Disability)	Lesotho	Both	Age-standardized	Other vision loss	Blindness and vision impairment	Rate	1990	72.8067	99.276	49.8711
YLDs (Years Lived with Disability)	Georgia	Male	All Ages	Trachoma	Blindness and vision impairment	Number	2017	0	0	0
YLDs (Years Lived with Disability)	Georgia	Female	All Ages	Trachoma	Blindness and vision impairment	Number	2017	0	0	0
YLDs (Years Lived with Disability)	Georgia	Both	All Ages	Trachoma	Blindness and vision impairment	Number	2017	0	0	0
YLDs (Years Lived with Disability)	Georgia	Male	All Ages	Trachoma	Blindness and vision impairment	Rate	2017	0	0	0
YLDs (Years Lived with Disability)	Georgia	Female	All Ages	Trachoma	Blindness and vision impairment	Rate	2017	0	0	0
YLDs (Years Lived with Disability)	Georgia	Both	All Ages	Trachoma	Blindness and vision impairment	Rate	2017	0	0	0
YLDs (Years Lived with Disability)	Georgia	Male	Age-standardized	Trachoma	Blindness and vision impairment	Rate	2017	0	0	0
YLDs (Years Lived with Disability)	Georgia	Female	Age-standardized	Trachoma	Blindness and vision impairment	Rate	2017	0	0	0
YLDs (Years Lived with Disability)	Georgia	Both	Age-standardized	Trachoma	Blindness and vision impairment	Rate	2017	0	0	0
YLDs (Years Lived with Disability)	Lesotho	Male	All Ages	Blindness and vision impairment	Blindness and vision impairment	Number	1990	3034.06	4604.86	1997.29
YLDs (Years Lived with Disability)	Lesotho	Female	All Ages	Blindness and vision impairment	Blindness and vision impairment	Number	1990	3641.59	5468.68	2352.32
YLDs (Years Lived with Disability)	Lesotho	Both	All Ages	Blindness and vision impairment	Blindness and vision impairment	Number	1990	6675.64	10130.4	4360.82
YLDs (Years Lived with Disability)	Lesotho	Male	All Ages	Blindness and vision impairment	Blindness and vision impairment	Rate	1990	343.433	521.237	226.078
YLDs (Years Lived with Disability)	Lesotho	Female	All Ages	Blindness and vision impairment	Blindness and vision impairment	Rate	1990	394.35	592.207	254.734
YLDs (Years Lived with Disability)	Lesotho	Both	All Ages	Blindness and vision impairment	Blindness and vision impairment	Rate	1990	369.455	560.656	241.344
YLDs (Years Lived with Disability)	Lesotho	Male	Age-standardized	Blindness and vision impairment	Blindness and vision impairment	Rate	1990	577.263	858.997	388.641
YLDs (Years Lived with Disability)	Lesotho	Female	Age-standardized	Blindness and vision impairment	Blindness and vision impairment	Rate	1990	585.627	866.928	387.678
YLDs (Years Lived with Disability)	Lesotho	Both	Age-standardized	Blindness and vision impairment	Blindness and vision impairment	Rate	1990	581.289	863.887	391.432
YLDs (Years Lived with Disability)	Cambodia	Male	All Ages	All causes	Blindness and vision impairment	Number	2017	33603.1	46846	23509.7
YLDs (Years Lived with Disability)	Cambodia	Female	All Ages	All causes	Blindness and vision impairment	Number	2017	51066.2	68957.6	36513.5
YLDs (Years Lived with Disability)	Pakistan	Both	All Ages	All causes	Blindness and vision impairment	Number	2017	743530	1.0236e+06	527478	4
YLDs (Years Lived with Disability)	Cambodia	Male	All Ages	All causes	Blindness and vision impairment	Rate	2017	425.315	592.929	297.562
YLDs (Years Lived with Disability)	Cambodia	Female	All Ages	All causes	Blindness and vision impairment	Rate	2017	621.122	838.736	444.116
YLDs (Years Lived with Disability)	Cambodia	Both	All Ages	All causes	Blindness and vision impairment	Rate	2017	525.167	717.189	375.915
YLDs (Years Lived with Disability)	Cambodia	Male	Age-standardized	All causes	Blindness and vision impairment	Rate	2017	622.566	857.225	442.106
YLDs (Years Lived with Disability)	Cambodia	Female	Age-standardized	All causes	Blindness and vision impairment	Rate	2017	757.944	1021.86	545.513
YLDs (Years Lived with Disability)	Myanmar	Both	Age-standardized	All causes	Blindness and vision impairment	Rate	2017	752.551	1004.35	527.368	4
YLDs (Years Lived with Disability)	Nicaragua	Male	All Ages	Refraction disorders	Blindness and vision impairment	Number	1990	1895.89	2739.73	1250.28
YLDs (Years Lived with Disability)	Nicaragua	Female	All Ages	Refraction disorders	Blindness and vision impairment	Number	1990	2425.19	3525.77	1591.63
YLDs (Years Lived with Disability)	Nicaragua	Both	All Ages	Refraction disorders	Blindness and vision impairment	Number	1990	4321.08	6245.71	2846.65
YLDs (Years Lived with Disability)	Nicaragua	Male	All Ages	Refraction disorders	Blindness and vision impairment	Rate	1990	99.0436	143.127	65.3161
YLDs (Years Lived with Disability)	Nicaragua	Female	All Ages	Refraction disorders	Blindness and vision impairment	Rate	1990	122.53	178.135	80.4148
YLDs (Years Lived with Disability)	Nicaragua	Both	All Ages	Refraction disorders	Blindness and vision impairment	Rate	1990	110.983	160.415	73.1136
YLDs (Years Lived with Disability)	Nicaragua	Male	Age-standardized	Refraction disorders	Blindness and vision impairment	Rate	1990	136.82	196.554	90.813
YLDs (Years Lived with Disability)	Nicaragua	Female	Age-standardized	Refraction disorders	Blindness and vision impairment	Rate	1990	150.221	219.555	99.1502
YLDs (Years Lived with Disability)	Nicaragua	Both	Age-standardized	Refraction disorders	Blindness and vision impairment	Rate	1990	143.605	208.583	95.7051
YLDs (Years Lived with Disability)	Nicaragua	Male	All Ages	Near vision loss	Blindness and vision impairment	Number	1990	1732.25	3161.11	824.976
YLDs (Years Lived with Disability)	Nicaragua	Female	All Ages	Near vision loss	Blindness and vision impairment	Number	1990	2296.77	4264.51	1097.26
YLDs (Years Lived with Disability)	Nicaragua	Both	All Ages	Near vision loss	Blindness and vision impairment	Number	1990	4029.03	7425.62	1924.44
YLDs (Years Lived with Disability)	Nicaragua	Male	All Ages	Near vision loss	Blindness and vision impairment	Rate	1990	90.495	165.14	43.0978
YLDs (Years Lived with Disability)	Nicaragua	Female	All Ages	Near vision loss	Blindness and vision impairment	Rate	1990	116.041	215.459	55.4376
YLDs (Years Lived with Disability)	Nicaragua	Both	All Ages	Near vision loss	Blindness and vision impairment	Rate	1990	103.482	190.72	49.4274
YLDs (Years Lived with Disability)	Nicaragua	Male	Age-standardized	Near vision loss	Blindness and vision impairment	Rate	1990	175.74	321.113	83.9547
YLDs (Years Lived with Disability)	Nicaragua	Female	Age-standardized	Near vision loss	Blindness and vision impairment	Rate	1990	205.571	382.792	97.8866
YLDs (Years Lived with Disability)	Nicaragua	Both	Age-standardized	Near vision loss	Blindness and vision impairment	Rate	1990	191.227	352.984	91.3761
YLDs (Years Lived with Disability)	Indonesia	Male	All Ages	Trachoma	Blindness and vision impairment	Number	1990	0	0	0
YLDs (Years Lived with Disability)	Indonesia	Female	All Ages	Trachoma	Blindness and vision impairment	Number	1990	0	0	0
YLDs (Years Lived with Disability)	Indonesia	Both	All Ages	Trachoma	Blindness and vision impairment	Number	1990	0	0	0
YLDs (Years Lived with Disability)	Indonesia	Male	All Ages	Trachoma	Blindness and vision impairment	Rate	1990	0	0	0
YLDs (Years Lived with Disability)	Indonesia	Female	All Ages	Trachoma	Blindness and vision impairment	Rate	1990	0	0	0
YLDs (Years Lived with Disability)	Indonesia	Both	All Ages	Trachoma	Blindness and vision impairment	Rate	1990	0	0	0
YLDs (Years Lived with Disability)	Indonesia	Male	Age-standardized	Trachoma	Blindness and vision impairment	Rate	1990	0	0	0
YLDs (Years Lived with Disability)	Indonesia	Female	Age-standardized	Trachoma	Blindness and vision impairment	Rate	1990	0	0	0
YLDs (Years Lived with Disability)	Indonesia	Both	Age-standardized	Trachoma	Blindness and vision impairment	Rate	1990	0	0	0
YLDs (Years Lived with Disability)	Solomon Islands	Male	All Ages	Blindness and vision impairment	Blindness and vision impairment	Number	2017	780.899	1197.44	504.719
YLDs (Years Lived with Disability)	Solomon Islands	Female	All Ages	Blindness and vision impairment	Blindness and vision impairment	Number	2017	779.104	1182.54	500.379
YLDs (Years Lived with Disability)	Solomon Islands	Both	All Ages	Blindness and vision impairment	Blindness and vision impairment	Number	2017	1560	2374.56	1009.22
YLDs (Years Lived with Disability)	Solomon Islands	Male	All Ages	Blindness and vision impairment	Blindness and vision impairment	Rate	2017	239.857	367.8	155.027
YLDs (Years Lived with Disability)	Solomon Islands	Female	All Ages	Blindness and vision impairment	Blindness and vision impairment	Rate	2017	249.682	378.971	160.358
YLDs (Years Lived with Disability)	Solomon Islands	Both	All Ages	Blindness and vision impairment	Blindness and vision impairment	Rate	2017	244.665	372.418	158.282
YLDs (Years Lived with Disability)	Solomon Islands	Male	Age-standardized	Blindness and vision impairment	Blindness and vision impairment	Rate	2017	382.167	575.864	246.484
YLDs (Years Lived with Disability)	Solomon Islands	Female	Age-standardized	Blindness and vision impairment	Blindness and vision impairment	Rate	2017	401.811	599.748	263.072
YLDs (Years Lived with Disability)	Solomon Islands	Both	Age-standardized	Blindness and vision impairment	Blindness and vision impairment	Rate	2017	391.807	580.838	254.722
YLDs (Years Lived with Disability)	Honduras	Male	All Ages	Other vision loss	Blindness and vision impairment	Number	1990	745.858	1028.61	505.99
YLDs (Years Lived with Disability)	Honduras	Female	All Ages	Other vision loss	Blindness and vision impairment	Number	1990	668.539	926.461	456.238
YLDs (Years Lived with Disability)	Honduras	Both	All Ages	Other vision loss	Blindness and vision impairment	Number	1990	1414.4	1937.18	972.26
YLDs (Years Lived with Disability)	Honduras	Male	All Ages	Other vision loss	Blindness and vision impairment	Rate	1990	31.8539	43.9296	21.6097
YLDs (Years Lived with Disability)	Honduras	Female	All Ages	Other vision loss	Blindness and vision impairment	Rate	1990	28.2652	39.17	19.2893
YLDs (Years Lived with Disability)	Honduras	Both	All Ages	Other vision loss	Blindness and vision impairment	Rate	1990	30.0505	41.1577	20.6568
YLDs (Years Lived with Disability)	Honduras	Male	Age-standardized	Other vision loss	Blindness and vision impairment	Rate	1990	57.9015	78.8852	39.3748
YLDs (Years Lived with Disability)	Honduras	Female	Age-standardized	Other vision loss	Blindness and vision impairment	Rate	1990	46.3246	63.6614	31.9799
YLDs (Years Lived with Disability)	Honduras	Both	Age-standardized	Other vision loss	Blindness and vision impairment	Rate	1990	52.0119	71.4048	35.7972
YLDs (Years Lived with Disability)	Cambodia	Male	All Ages	Trachoma	Blindness and vision impairment	Number	2017	479.29	766.374	265.082
YLDs (Years Lived with Disability)	Cambodia	Female	All Ages	Trachoma	Blindness and vision impairment	Number	2017	1263.47	2005.1	725.959
YLDs (Years Lived with Disability)	Cambodia	Both	All Ages	Trachoma	Blindness and vision impairment	Number	2017	1742.76	2666.76	1065.71
YLDs (Years Lived with Disability)	Cambodia	Male	All Ages	Trachoma	Blindness and vision impairment	Rate	2017	6.06637	9.69999	3.35514
YLDs (Years Lived with Disability)	Cambodia	Female	All Ages	Trachoma	Blindness and vision impairment	Rate	2017	15.3676	24.3882	8.82988
YLDs (Years Lived with Disability)	Cambodia	Both	All Ages	Trachoma	Blindness and vision impairment	Rate	2017	10.8095	16.5407	6.61016
YLDs (Years Lived with Disability)	Cambodia	Male	Age-standardized	Trachoma	Blindness and vision impairment	Rate	2017	12.7631	21.4325	6.87609
YLDs (Years Lived with Disability)	Cambodia	Female	Age-standardized	Trachoma	Blindness and vision impairment	Rate	2017	21.4273	34.07	12.2667
YLDs (Years Lived with Disability)	Cambodia	Both	Age-standardized	Trachoma	Blindness and vision impairment	Rate	2017	18.0293	28.0081	11.0529
YLDs (Years Lived with Disability)	Vietnam	Male	All Ages	All causes	Blindness and vision impairment	Number	1990	114292	154866	80389.1
YLDs (Years Lived with Disability)	Vietnam	Female	All Ages	All causes	Blindness and vision impairment	Number	1990	169229	225303	120338
YLDs (Years Lived with Disability)	Uzbekistan	Both	All Ages	All causes	Blindness and vision impairment	Number	1990	64397	97523.1	42196	15
YLDs (Years Lived with Disability)	Vietnam	Male	All Ages	All causes	Blindness and vision impairment	Rate	1990	346.562	469.591	243.759
YLDs (Years Lived with Disability)	Vietnam	Female	All Ages	All causes	Blindness and vision impairment	Rate	1990	483.26	643.388	343.644
YLDs (Years Lived with Disability)	Vietnam	Both	All Ages	All causes	Blindness and vision impairment	Rate	1990	416.961	558.061	294.859
YLDs (Years Lived with Disability)	Vietnam	Male	Age-standardized	All causes	Blindness and vision impairment	Rate	1990	553.976	746.389	388.343
YLDs (Years Lived with Disability)	Vietnam	Female	Age-standardized	All causes	Blindness and vision impairment	Rate	1990	649.248	865.367	459.978
YLDs (Years Lived with Disability)	Bolivia	Both	Age-standardized	All causes	Blindness and vision impairment	Rate	1990	715.989	1014.62	490.485	15
YLDs (Years Lived with Disability)	Uzbekistan	Male	All Ages	Blindness and vision impairment	Blindness and vision impairment	Number	1990	27210.4	42505.5	17177.8
YLDs (Years Lived with Disability)	Uzbekistan	Female	All Ages	Blindness and vision impairment	Blindness and vision impairment	Number	1990	32360.1	49138	20833.6
YLDs (Years Lived with Disability)	Uzbekistan	Both	All Ages	Blindness and vision impairment	Blindness and vision impairment	Number	1990	59570.4	92331.4	37859.8
YLDs (Years Lived with Disability)	Uzbekistan	Male	All Ages	Blindness and vision impairment	Blindness and vision impairment	Rate	1990	262.479	410.02	165.701
YLDs (Years Lived with Disability)	Uzbekistan	Female	All Ages	Blindness and vision impairment	Blindness and vision impairment	Rate	1990	305.426	463.782	196.635
YLDs (Years Lived with Disability)	Uzbekistan	Both	All Ages	Blindness and vision impairment	Blindness and vision impairment	Rate	1990	284.186	440.475	180.614
YLDs (Years Lived with Disability)	Uzbekistan	Male	Age-standardized	Blindness and vision impairment	Blindness and vision impairment	Rate	1990	418.717	632.504	268.169
YLDs (Years Lived with Disability)	Uzbekistan	Female	Age-standardized	Blindness and vision impairment	Blindness and vision impairment	Rate	1990	424.868	642.145	276.458
YLDs (Years Lived with Disability)	Uzbekistan	Both	Age-standardized	Blindness and vision impairment	Blindness and vision impairment	Rate	1990	424.498	639.174	272.881
YLDs (Years Lived with Disability)	Nicaragua	Male	All Ages	Blindness and vision impairment	Blindness and vision impairment	Number	1990	5951.93	8679.65	3952.94
YLDs (Years Lived with Disability)	Nicaragua	Female	All Ages	Blindness and vision impairment	Blindness and vision impairment	Number	1990	7025.39	10386.9	4637.03
YLDs (Years Lived with Disability)	Nicaragua	Both	All Ages	Blindness and vision impairment	Blindness and vision impairment	Number	1990	12977.3	19030.4	8666.46
YLDs (Years Lived with Disability)	Nicaragua	Male	All Ages	Blindness and vision impairment	Blindness and vision impairment	Rate	1990	310.936	453.435	206.506
YLDs (Years Lived with Disability)	Nicaragua	Female	All Ages	Blindness and vision impairment	Blindness and vision impairment	Rate	1990	354.948	524.786	234.28
YLDs (Years Lived with Disability)	Nicaragua	Both	All Ages	Blindness and vision impairment	Blindness and vision impairment	Rate	1990	333.31	488.778	222.59
YLDs (Years Lived with Disability)	Nicaragua	Male	Age-standardized	Blindness and vision impairment	Blindness and vision impairment	Rate	1990	618.798	889.746	422.997
YLDs (Years Lived with Disability)	Nicaragua	Female	Age-standardized	Blindness and vision impairment	Blindness and vision impairment	Rate	1990	621.038	902.005	419.902
YLDs (Years Lived with Disability)	Nicaragua	Both	Age-standardized	Blindness and vision impairment	Blindness and vision impairment	Rate	1990	619.63	897.352	418.901
YLDs (Years Lived with Disability)	Nigeria	Male	All Ages	All causes	Blindness and vision impairment	Number	1990	228674	311732	162137
YLDs (Years Lived with Disability)	Nigeria	Female	All Ages	All causes	Blindness and vision impairment	Number	1990	222565	300787	156381
YLDs (Years Lived with Disability)	Sri Lanka	Both	All Ages	All causes	Blindness and vision impairment	Number	1990	60154	90619.8	38681.9	16
YLDs (Years Lived with Disability)	Nigeria	Male	All Ages	All causes	Blindness and vision impairment	Rate	1990	508.708	693.477	360.69
YLDs (Years Lived with Disability)	Nigeria	Female	All Ages	All causes	Blindness and vision impairment	Rate	1990	496.373	670.825	348.765
YLDs (Years Lived with Disability)	Nigeria	Both	All Ages	All causes	Blindness and vision impairment	Rate	1990	502.548	682.299	355.822
YLDs (Years Lived with Disability)	Nigeria	Male	Age-standardized	All causes	Blindness and vision impairment	Rate	1990	807.329	1087.54	577.106
YLDs (Years Lived with Disability)	Nigeria	Female	Age-standardized	All causes	Blindness and vision impairment	Rate	1990	852.799	1146.58	607.166
YLDs (Years Lived with Disability)	El Salvador	Both	Age-standardized	All causes	Blindness and vision impairment	Rate	1990	704.018	984.379	485.163	16
YLDs (Years Lived with Disability)	Bolivia	Male	All Ages	Blindness and vision impairment	Blindness and vision impairment	Number	1990	12424	18343.7	8385.69
YLDs (Years Lived with Disability)	Bolivia	Female	All Ages	Blindness and vision impairment	Blindness and vision impairment	Number	1990	13192.4	19553.3	8834.04
YLDs (Years Lived with Disability)	Bolivia	Both	All Ages	Blindness and vision impairment	Blindness and vision impairment	Number	1990	25616.4	37941.5	17266.6
YLDs (Years Lived with Disability)	Bolivia	Male	All Ages	Blindness and vision impairment	Blindness and vision impairment	Rate	1990	389.086	574.476	262.618
YLDs (Years Lived with Disability)	Bolivia	Female	All Ages	Blindness and vision impairment	Blindness and vision impairment	Rate	1990	404.392	599.373	270.793
YLDs (Years Lived with Disability)	Bolivia	Both	All Ages	Blindness and vision impairment	Blindness and vision impairment	Rate	1990	396.821	587.748	267.476
YLDs (Years Lived with Disability)	Bolivia	Male	Age-standardized	Blindness and vision impairment	Blindness and vision impairment	Rate	1990	686.155	989.721	469.732
YLDs (Years Lived with Disability)	Bolivia	Female	Age-standardized	Blindness and vision impairment	Blindness and vision impairment	Rate	1990	642.666	923.148	440.864
YLDs (Years Lived with Disability)	Bolivia	Both	Age-standardized	Blindness and vision impairment	Blindness and vision impairment	Rate	1990	662.736	955.587	452.155
YLDs (Years Lived with Disability)	Myanmar	Male	All Ages	Blindness and vision impairment	Blindness and vision impairment	Number	2017	131192	180537	90682.3
YLDs (Years Lived with Disability)	Myanmar	Female	All Ages	Blindness and vision impairment	Blindness and vision impairment	Number	2017	181870	245365	126270
YLDs (Years Lived with Disability)	Myanmar	Both	All Ages	Blindness and vision impairment	Blindness and vision impairment	Number	2017	313062	426296	217058
YLDs (Years Lived with Disability)	Myanmar	Male	All Ages	Blindness and vision impairment	Blindness and vision impairment	Rate	2017	515.402	709.263	356.256
YLDs (Years Lived with Disability)	Myanmar	Female	All Ages	Blindness and vision impairment	Blindness and vision impairment	Rate	2017	665.198	897.434	461.838
YLDs (Years Lived with Disability)	Myanmar	Both	All Ages	Blindness and vision impairment	Blindness and vision impairment	Rate	2017	592.976	807.456	411.133
YLDs (Years Lived with Disability)	Myanmar	Male	Age-standardized	Blindness and vision impairment	Blindness and vision impairment	Rate	2017	651.113	883.397	452.867
YLDs (Years Lived with Disability)	Myanmar	Female	Age-standardized	Blindness and vision impairment	Blindness and vision impairment	Rate	2017	730.659	981.201	510.155
YLDs (Years Lived with Disability)	Myanmar	Both	Age-standardized	Blindness and vision impairment	Blindness and vision impairment	Rate	2017	697.954	943.852	484.383
YLDs (Years Lived with Disability)	Myanmar	Male	All Ages	Refraction disorders	Blindness and vision impairment	Number	2017	46375.1	66892.5	30835.6
YLDs (Years Lived with Disability)	Myanmar	Female	All Ages	Refraction disorders	Blindness and vision impairment	Number	2017	49819.4	70534.4	34183.9
YLDs (Years Lived with Disability)	Myanmar	Both	All Ages	Refraction disorders	Blindness and vision impairment	Number	2017	96194.5	137214	65746
YLDs (Years Lived with Disability)	Myanmar	Male	All Ages	Refraction disorders	Blindness and vision impairment	Rate	2017	182.19	262.795	121.142
YLDs (Years Lived with Disability)	Myanmar	Female	All Ages	Refraction disorders	Blindness and vision impairment	Rate	2017	182.216	257.983	125.029
YLDs (Years Lived with Disability)	Myanmar	Both	All Ages	Refraction disorders	Blindness and vision impairment	Rate	2017	182.204	259.9	124.531
YLDs (Years Lived with Disability)	Myanmar	Male	Age-standardized	Refraction disorders	Blindness and vision impairment	Rate	2017	195.715	281.266	130.801
YLDs (Years Lived with Disability)	Myanmar	Female	Age-standardized	Refraction disorders	Blindness and vision impairment	Rate	2017	185.278	261.223	126.865
YLDs (Years Lived with Disability)	Myanmar	Both	Age-standardized	Refraction disorders	Blindness and vision impairment	Rate	2017	190.066	270.408	128.853
YLDs (Years Lived with Disability)	Myanmar	Male	All Ages	Near vision loss	Blindness and vision impairment	Number	2017	12697	22855	6089.52
YLDs (Years Lived with Disability)	Myanmar	Female	All Ages	Near vision loss	Blindness and vision impairment	Number	2017	16849.2	30559.1	8011.21
YLDs (Years Lived with Disability)	Myanmar	Both	All Ages	Near vision loss	Blindness and vision impairment	Number	2017	29546.3	53458.5	14250
YLDs (Years Lived with Disability)	Myanmar	Male	All Ages	Near vision loss	Blindness and vision impairment	Rate	2017	49.8818	89.7886	23.9234
YLDs (Years Lived with Disability)	Myanmar	Female	All Ages	Near vision loss	Blindness and vision impairment	Rate	2017	61.6268	111.771	29.3013
YLDs (Years Lived with Disability)	Myanmar	Both	All Ages	Near vision loss	Blindness and vision impairment	Rate	2017	55.9642	101.257	26.9912
YLDs (Years Lived with Disability)	Myanmar	Male	Age-standardized	Near vision loss	Blindness and vision impairment	Rate	2017	57.3122	103.744	27.5463
YLDs (Years Lived with Disability)	Myanmar	Female	Age-standardized	Near vision loss	Blindness and vision impairment	Rate	2017	62.1855	113.095	29.8316
YLDs (Years Lived with Disability)	Myanmar	Both	Age-standardized	Near vision loss	Blindness and vision impairment	Rate	2017	59.9127	108.176	28.8016
YLDs (Years Lived with Disability)	Philippines	Male	All Ages	All causes	Blindness and vision impairment	Number	2017	232456	358690	150970
YLDs (Years Lived with Disability)	Philippines	Female	All Ages	All causes	Blindness and vision impairment	Number	2017	248348	377691	162676
YLDs (Years Lived with Disability)	Bangladesh	Both	All Ages	All causes	Blindness and vision impairment	Number	2017	734650	1.02704e+06	513910	5
YLDs (Years Lived with Disability)	Philippines	Male	All Ages	All causes	Blindness and vision impairment	Rate	2017	442.847	683.333	287.611
YLDs (Years Lived with Disability)	Philippines	Female	All Ages	All causes	Blindness and vision impairment	Rate	2017	487.154	740.87	319.101
YLDs (Years Lived with Disability)	Philippines	Both	All Ages	All causes	Blindness and vision impairment	Rate	2017	464.677	709.186	304.354
YLDs (Years Lived with Disability)	Mauritania	Male	All Ages	Cataract	Blindness and vision impairment	Number	1990	1291.15	1768.7	899.02
YLDs (Years Lived with Disability)	Mauritania	Female	All Ages	Cataract	Blindness and vision impairment	Number	1990	1744.11	2358.59	1205.87
YLDs (Years Lived with Disability)	Mauritania	Both	All Ages	Cataract	Blindness and vision impairment	Number	1990	3035.26	4089.31	2126.11
YLDs (Years Lived with Disability)	Mauritania	Male	All Ages	Cataract	Blindness and vision impairment	Rate	1990	125.888	172.449	87.6549
YLDs (Years Lived with Disability)	Mauritania	Female	All Ages	Cataract	Blindness and vision impairment	Rate	1990	166.788	225.55	115.316
YLDs (Years Lived with Disability)	Mauritania	Both	All Ages	Cataract	Blindness and vision impairment	Rate	1990	146.536	197.423	102.644
YLDs (Years Lived with Disability)	Mauritania	Male	Age-standardized	Cataract	Blindness and vision impairment	Rate	1990	280.288	383.171	194.091
YLDs (Years Lived with Disability)	Mauritania	Female	Age-standardized	Cataract	Blindness and vision impairment	Rate	1990	334.637	449.339	233.37
YLDs (Years Lived with Disability)	Mauritania	Both	Age-standardized	Cataract	Blindness and vision impairment	Rate	1990	309.759	414.696	218.43
YLDs (Years Lived with Disability)	Mauritania	Male	All Ages	Age-related macular degeneration	Blindness and vision impairment	Number	1990	46.2168	65.5368	29.8609
YLDs (Years Lived with Disability)	Mauritania	Female	All Ages	Age-related macular degeneration	Blindness and vision impairment	Number	1990	55.5641	79.3527	36.5417
YLDs (Years Lived with Disability)	Mauritania	Both	All Ages	Age-related macular degeneration	Blindness and vision impairment	Number	1990	101.781	143.686	66.9032
YLDs (Years Lived with Disability)	Mauritania	Male	All Ages	Age-related macular degeneration	Blindness and vision impairment	Rate	1990	4.50616	6.38987	2.91145
YLDs (Years Lived with Disability)	Mauritania	Female	All Ages	Age-related macular degeneration	Blindness and vision impairment	Rate	1990	5.31354	7.58843	3.49446
YLDs (Years Lived with Disability)	Mauritania	Both	All Ages	Age-related macular degeneration	Blindness and vision impairment	Rate	1990	4.91377	6.93687	3.22994
YLDs (Years Lived with Disability)	Mauritania	Male	Age-standardized	Age-related macular degeneration	Blindness and vision impairment	Rate	1990	10.0038	14.0202	6.52366
YLDs (Years Lived with Disability)	Mauritania	Female	Age-standardized	Age-related macular degeneration	Blindness and vision impairment	Rate	1990	10.7988	15.3224	7.09898
YLDs (Years Lived with Disability)	Mauritania	Both	Age-standardized	Age-related macular degeneration	Blindness and vision impairment	Rate	1990	10.4291	14.7841	6.88485
YLDs (Years Lived with Disability)	Mauritania	Male	All Ages	Other vision loss	Blindness and vision impairment	Number	1990	605.098	837.225	409.577
YLDs (Years Lived with Disability)	Mauritania	Female	All Ages	Other vision loss	Blindness and vision impairment	Number	1990	741.242	1028.58	504.082
YLDs (Years Lived with Disability)	Mauritania	Both	All Ages	Other vision loss	Blindness and vision impairment	Number	1990	1346.34	1861.31	915.809
YLDs (Years Lived with Disability)	Mauritania	Male	All Ages	Other vision loss	Blindness and vision impairment	Rate	1990	58.9974	81.6299	39.9339
YLDs (Years Lived with Disability)	Mauritania	Female	All Ages	Other vision loss	Blindness and vision impairment	Rate	1990	70.8844	98.3619	48.205
YLDs (Years Lived with Disability)	Mauritania	Both	All Ages	Other vision loss	Blindness and vision impairment	Rate	1990	64.9985	89.86	44.2133
YLDs (Years Lived with Disability)	Mauritania	Male	Age-standardized	Other vision loss	Blindness and vision impairment	Rate	1990	98.1341	135.573	66.8096
YLDs (Years Lived with Disability)	Mauritania	Female	Age-standardized	Other vision loss	Blindness and vision impairment	Rate	1990	113.425	157.569	76.7279
YLDs (Years Lived with Disability)	Mauritania	Both	Age-standardized	Other vision loss	Blindness and vision impairment	Rate	1990	106.152	145.825	72.534
YLDs (Years Lived with Disability)	Bolivia	Male	All Ages	Refraction disorders	Blindness and vision impairment	Number	1990	3447.74	5116.07	2225.56
YLDs (Years Lived with Disability)	Bolivia	Female	All Ages	Refraction disorders	Blindness and vision impairment	Number	1990	4103.65	6057.67	2631.95
YLDs (Years Lived with Disability)	Bolivia	Both	All Ages	Refraction disorders	Blindness and vision impairment	Number	1990	7551.39	11123.1	4857.52
YLDs (Years Lived with Disability)	Bolivia	Male	All Ages	Refraction disorders	Blindness and vision impairment	Rate	1990	107.974	160.222	69.6987
YLDs (Years Lived with Disability)	Bolivia	Female	All Ages	Refraction disorders	Blindness and vision impairment	Rate	1990	125.791	185.688	80.678
YLDs (Years Lived with Disability)	Bolivia	Both	All Ages	Refraction disorders	Blindness and vision impairment	Rate	1990	116.978	172.306	75.2473
YLDs (Years Lived with Disability)	Bolivia	Male	Age-standardized	Refraction disorders	Blindness and vision impairment	Rate	1990	129.508	191.567	84.4361
YLDs (Years Lived with Disability)	Bolivia	Female	Age-standardized	Refraction disorders	Blindness and vision impairment	Rate	1990	144.301	212.872	94.4512
YLDs (Years Lived with Disability)	Bolivia	Both	Age-standardized	Refraction disorders	Blindness and vision impairment	Rate	1990	137.055	201.816	89.3988
YLDs (Years Lived with Disability)	Bolivia	Male	All Ages	Near vision loss	Blindness and vision impairment	Number	1990	3959.55	7276.96	1887.03
YLDs (Years Lived with Disability)	Bolivia	Female	All Ages	Near vision loss	Blindness and vision impairment	Number	1990	4032.05	7521.52	1904.76
YLDs (Years Lived with Disability)	Bolivia	Both	All Ages	Near vision loss	Blindness and vision impairment	Number	1990	7991.61	14789.1	3810.19
YLDs (Years Lived with Disability)	Bolivia	Male	All Ages	Near vision loss	Blindness and vision impairment	Rate	1990	124.003	227.895	59.0968
YLDs (Years Lived with Disability)	Bolivia	Female	All Ages	Near vision loss	Blindness and vision impairment	Rate	1990	123.596	230.56	58.3871
YLDs (Years Lived with Disability)	Bolivia	Both	All Ages	Near vision loss	Blindness and vision impairment	Rate	1990	123.797	229.097	59.0232
YLDs (Years Lived with Disability)	Bolivia	Male	Age-standardized	Near vision loss	Blindness and vision impairment	Rate	1990	206.736	378.025	98.315
YLDs (Years Lived with Disability)	Bolivia	Female	Age-standardized	Near vision loss	Blindness and vision impairment	Rate	1990	187.275	349.522	88.6341
YLDs (Years Lived with Disability)	Bolivia	Both	Age-standardized	Near vision loss	Blindness and vision impairment	Rate	1990	196.276	361.491	93.5986
YLDs (Years Lived with Disability)	Uzbekistan	Male	All Ages	Refraction disorders	Blindness and vision impairment	Number	1990	11714.8	18241.5	7278.39
YLDs (Years Lived with Disability)	Uzbekistan	Female	All Ages	Refraction disorders	Blindness and vision impairment	Number	1990	10759.8	16411.3	6759.58
YLDs (Years Lived with Disability)	Uzbekistan	Both	All Ages	Refraction disorders	Blindness and vision impairment	Number	1990	22474.7	34562.5	14034.7
YLDs (Years Lived with Disability)	Uzbekistan	Male	All Ages	Refraction disorders	Blindness and vision impairment	Rate	1990	113.005	175.962	70.2094
YLDs (Years Lived with Disability)	Uzbekistan	Female	All Ages	Refraction disorders	Blindness and vision impairment	Rate	1990	101.555	154.896	63.7993
YLDs (Years Lived with Disability)	Uzbekistan	Both	All Ages	Refraction disorders	Blindness and vision impairment	Rate	1990	107.217	164.884	66.9536
YLDs (Years Lived with Disability)	Uzbekistan	Male	Age-standardized	Refraction disorders	Blindness and vision impairment	Rate	1990	126.014	193.854	80.1346
YLDs (Years Lived with Disability)	Uzbekistan	Female	Age-standardized	Refraction disorders	Blindness and vision impairment	Rate	1990	111.798	171.693	71.4711
YLDs (Years Lived with Disability)	Uzbekistan	Both	Age-standardized	Refraction disorders	Blindness and vision impairment	Rate	1990	118.931	182.348	76.3524
YLDs (Years Lived with Disability)	Uzbekistan	Male	All Ages	Near vision loss	Blindness and vision impairment	Number	1990	7774.16	14028.7	3707.37
YLDs (Years Lived with Disability)	Uzbekistan	Female	All Ages	Near vision loss	Blindness and vision impairment	Number	1990	9172.02	16610.5	4407.34
YLDs (Years Lived with Disability)	Uzbekistan	Both	All Ages	Near vision loss	Blindness and vision impairment	Number	1990	16946.2	30644	8086.87
YLDs (Years Lived with Disability)	Uzbekistan	Male	All Ages	Near vision loss	Blindness and vision impairment	Rate	1990	74.9917	135.325	35.7623
YLDs (Years Lived with Disability)	Uzbekistan	Female	All Ages	Near vision loss	Blindness and vision impairment	Rate	1990	86.5688	156.776	41.5981
YLDs (Years Lived with Disability)	Uzbekistan	Both	All Ages	Near vision loss	Blindness and vision impairment	Rate	1990	80.8433	146.19	38.5792
YLDs (Years Lived with Disability)	Uzbekistan	Male	Age-standardized	Near vision loss	Blindness and vision impairment	Rate	1990	128.438	232.837	61.1701
YLDs (Years Lived with Disability)	Uzbekistan	Female	Age-standardized	Near vision loss	Blindness and vision impairment	Rate	1990	127.11	229.727	61.3938
YLDs (Years Lived with Disability)	Uzbekistan	Both	Age-standardized	Near vision loss	Blindness and vision impairment	Rate	1990	127.847	231.166	61.2689
YLDs (Years Lived with Disability)	Nigeria	Male	All Ages	Trachoma	Blindness and vision impairment	Number	1990	9737.03	14900.8	5901.83
YLDs (Years Lived with Disability)	Nigeria	Female	All Ages	Trachoma	Blindness and vision impairment	Number	1990	12430.8	19183.7	7616.5
YLDs (Years Lived with Disability)	Nigeria	Both	All Ages	Trachoma	Blindness and vision impairment	Number	1990	22167.9	32172.7	14082.6
YLDs (Years Lived with Disability)	Nigeria	Male	All Ages	Trachoma	Blindness and vision impairment	Rate	1990	21.6609	33.1482	13.1292
YLDs (Years Lived with Disability)	Nigeria	Female	All Ages	Trachoma	Blindness and vision impairment	Rate	1990	27.7236	42.7842	16.9866
YLDs (Years Lived with Disability)	Nigeria	Both	All Ages	Trachoma	Blindness and vision impairment	Rate	1990	24.6885	35.8309	15.6839
YLDs (Years Lived with Disability)	Nigeria	Male	Age-standardized	Trachoma	Blindness and vision impairment	Rate	1990	43.0349	67.6595	24.991
YLDs (Years Lived with Disability)	Nigeria	Female	Age-standardized	Trachoma	Blindness and vision impairment	Rate	1990	58.0058	89.3525	35.5425
YLDs (Years Lived with Disability)	Nigeria	Both	Age-standardized	Trachoma	Blindness and vision impairment	Rate	1990	50.3628	73.9812	31.1928
YLDs (Years Lived with Disability)	Papua New Guinea	Male	All Ages	Trachoma	Blindness and vision impairment	Number	1990	557.307	833.446	346.364
YLDs (Years Lived with Disability)	Papua New Guinea	Female	All Ages	Trachoma	Blindness and vision impairment	Number	1990	650.227	948.309	411.921
YLDs (Years Lived with Disability)	Papua New Guinea	Both	All Ages	Trachoma	Blindness and vision impairment	Number	1990	1207.53	1755.1	787.438
YLDs (Years Lived with Disability)	Papua New Guinea	Male	All Ages	Trachoma	Blindness and vision impairment	Rate	1990	26.3814	39.4531	16.3959
YLDs (Years Lived with Disability)	Papua New Guinea	Female	All Ages	Trachoma	Blindness and vision impairment	Rate	1990	33.3026	48.5695	21.0973
YLDs (Years Lived with Disability)	Papua New Guinea	Both	All Ages	Trachoma	Blindness and vision impairment	Rate	1990	29.7058	43.1762	19.3713
YLDs (Years Lived with Disability)	Papua New Guinea	Male	Age-standardized	Trachoma	Blindness and vision impairment	Rate	1990	68.6202	102.311	42.4606
YLDs (Years Lived with Disability)	Papua New Guinea	Female	Age-standardized	Trachoma	Blindness and vision impairment	Rate	1990	84.9716	124.446	52.1965
YLDs (Years Lived with Disability)	Papua New Guinea	Both	Age-standardized	Trachoma	Blindness and vision impairment	Rate	1990	76.4666	108.754	50.673
YLDs (Years Lived with Disability)	Timor-Leste	Male	All Ages	Blindness and vision impairment	Blindness and vision impairment	Number	1990	1944.65	2679.04	1352.83
YLDs (Years Lived with Disability)	Timor-Leste	Female	All Ages	Blindness and vision impairment	Blindness and vision impairment	Number	1990	1888.14	2564.6	1314.77
YLDs (Years Lived with Disability)	Timor-Leste	Both	All Ages	Blindness and vision impairment	Blindness and vision impairment	Number	1990	3832.78	5229.86	2670.39
YLDs (Years Lived with Disability)	Timor-Leste	Male	All Ages	Blindness and vision impairment	Blindness and vision impairment	Rate	1990	482.616	664.876	335.74
YLDs (Years Lived with Disability)	Timor-Leste	Female	All Ages	Blindness and vision impairment	Blindness and vision impairment	Rate	1990	499.094	677.903	347.536
YLDs (Years Lived with Disability)	Timor-Leste	Both	All Ages	Blindness and vision impairment	Blindness and vision impairment	Rate	1990	490.595	669.421	341.809
YLDs (Years Lived with Disability)	Timor-Leste	Male	Age-standardized	Blindness and vision impairment	Blindness and vision impairment	Rate	1990	1023.47	1373.62	711.565
YLDs (Years Lived with Disability)	Timor-Leste	Female	Age-standardized	Blindness and vision impairment	Blindness and vision impairment	Rate	1990	1091.22	1453.98	765.872
YLDs (Years Lived with Disability)	Timor-Leste	Both	Age-standardized	Blindness and vision impairment	Blindness and vision impairment	Rate	1990	1057.13	1417.96	737.215
YLDs (Years Lived with Disability)	Ukraine	Male	Age-standardized	Trachoma	Blindness and vision impairment	Rate	1990	0	0	0
YLDs (Years Lived with Disability)	Ukraine	Female	Age-standardized	Trachoma	Blindness and vision impairment	Rate	1990	0	0	0
YLDs (Years Lived with Disability)	Ukraine	Both	Age-standardized	Trachoma	Blindness and vision impairment	Rate	1990	0	0	0
YLDs (Years Lived with Disability)	Cambodia	Male	All Ages	Refraction disorders	Blindness and vision impairment	Number	2017	12058.6	17109	8137.23
YLDs (Years Lived with Disability)	Cambodia	Female	All Ages	Refraction disorders	Blindness and vision impairment	Number	2017	13688.3	18964.3	9482.6
YLDs (Years Lived with Disability)	Cambodia	Both	All Ages	Refraction disorders	Blindness and vision impairment	Number	2017	25746.9	36293.1	17789.5
YLDs (Years Lived with Disability)	Cambodia	Male	All Ages	Refraction disorders	Blindness and vision impairment	Rate	2017	152.626	216.548	102.993
YLDs (Years Lived with Disability)	Cambodia	Female	All Ages	Refraction disorders	Blindness and vision impairment	Rate	2017	166.492	230.664	115.337
YLDs (Years Lived with Disability)	Cambodia	Both	All Ages	Refraction disorders	Blindness and vision impairment	Rate	2017	159.697	225.11	110.34
YLDs (Years Lived with Disability)	Cambodia	Male	Age-standardized	Refraction disorders	Blindness and vision impairment	Rate	2017	187.993	265.891	128.411
YLDs (Years Lived with Disability)	Cambodia	Female	Age-standardized	Refraction disorders	Blindness and vision impairment	Rate	2017	182.349	251.115	126.682
YLDs (Years Lived with Disability)	Cambodia	Both	Age-standardized	Refraction disorders	Blindness and vision impairment	Rate	2017	184.849	258.149	128.075
YLDs (Years Lived with Disability)	Philippines	Male	All Ages	Trachoma	Blindness and vision impairment	Number	2017	0	0	0
YLDs (Years Lived with Disability)	Philippines	Female	All Ages	Trachoma	Blindness and vision impairment	Number	2017	0	0	0
YLDs (Years Lived with Disability)	Philippines	Both	All Ages	Trachoma	Blindness and vision impairment	Number	2017	0	0	0
YLDs (Years Lived with Disability)	Philippines	Male	All Ages	Trachoma	Blindness and vision impairment	Rate	2017	0	0	0
YLDs (Years Lived with Disability)	Philippines	Female	All Ages	Trachoma	Blindness and vision impairment	Rate	2017	0	0	0
YLDs (Years Lived with Disability)	Philippines	Both	All Ages	Trachoma	Blindness and vision impairment	Rate	2017	0	0	0
YLDs (Years Lived with Disability)	Philippines	Male	Age-standardized	Trachoma	Blindness and vision impairment	Rate	2017	0	0	0
YLDs (Years Lived with Disability)	Philippines	Female	Age-standardized	Trachoma	Blindness and vision impairment	Rate	2017	0	0	0
YLDs (Years Lived with Disability)	Philippines	Both	Age-standardized	Trachoma	Blindness and vision impairment	Rate	2017	0	0	0
YLDs (Years Lived with Disability)	Swaziland	Male	All Ages	All causes	Blindness and vision impairment	Number	1990	1228.37	1826.16	813.871
YLDs (Years Lived with Disability)	Swaziland	Female	All Ages	All causes	Blindness and vision impairment	Number	1990	1495.96	2243.49	997.198
YLDs (Years Lived with Disability)	Cambodia	Both	All Ages	All causes	Blindness and vision impairment	Number	1990	51139.8	69745.3	36306	17
YLDs (Years Lived with Disability)	Swaziland	Male	All Ages	All causes	Blindness and vision impairment	Rate	1990	320.103	475.883	212.089
YLDs (Years Lived with Disability)	Swaziland	Female	All Ages	All causes	Blindness and vision impairment	Rate	1990	352.802	529.095	235.175
YLDs (Years Lived with Disability)	Swaziland	Both	All Ages	All causes	Blindness and vision impairment	Rate	1990	337.267	501.058	224.877
YLDs (Years Lived with Disability)	Swaziland	Male	Age-standardized	All causes	Blindness and vision impairment	Rate	1990	616.961	902.287	416.053
YLDs (Years Lived with Disability)	Swaziland	Female	Age-standardized	All causes	Blindness and vision impairment	Rate	1990	630.052	932.374	423.315
YLDs (Years Lived with Disability)	Pakistan	Both	Age-standardized	All causes	Blindness and vision impairment	Rate	1990	702.907	951.787	495.954	17
YLDs (Years Lived with Disability)	Cambodia	Male	All Ages	Other vision loss	Blindness and vision impairment	Number	1990	1916.54	2636.93	1328.07
YLDs (Years Lived with Disability)	Cambodia	Female	All Ages	Other vision loss	Blindness and vision impairment	Number	1990	2802.62	3863.02	1902.06
YLDs (Years Lived with Disability)	Cambodia	Both	All Ages	Other vision loss	Blindness and vision impairment	Number	1990	4719.16	6491.36	3240.4
YLDs (Years Lived with Disability)	Cambodia	Male	All Ages	Other vision loss	Blindness and vision impairment	Rate	1990	38.4703	52.9305	26.6581
YLDs (Years Lived with Disability)	Cambodia	Female	All Ages	Other vision loss	Blindness and vision impairment	Rate	1990	51.4569	70.9261	34.9223
YLDs (Years Lived with Disability)	Cambodia	Both	All Ages	Other vision loss	Blindness and vision impairment	Rate	1990	45.2529	62.2468	31.0728
YLDs (Years Lived with Disability)	Cambodia	Male	Age-standardized	Other vision loss	Blindness and vision impairment	Rate	1990	69.4737	95.1631	48.3971
YLDs (Years Lived with Disability)	Cambodia	Female	Age-standardized	Other vision loss	Blindness and vision impairment	Rate	1990	80.7371	111.653	55.2133
YLDs (Years Lived with Disability)	Cambodia	Both	Age-standardized	Other vision loss	Blindness and vision impairment	Rate	1990	75.8556	103.648	52.3382
YLDs (Years Lived with Disability)	Vanuatu	Male	All Ages	Glaucoma	Blindness and vision impairment	Number	2017	2.76457	3.9591	1.78436
YLDs (Years Lived with Disability)	Vanuatu	Female	All Ages	Glaucoma	Blindness and vision impairment	Number	2017	2.32848	3.34628	1.5071
YLDs (Years Lived with Disability)	Vanuatu	Both	All Ages	Glaucoma	Blindness and vision impairment	Number	2017	5.09305	7.18547	3.38772
YLDs (Years Lived with Disability)	Vanuatu	Male	All Ages	Glaucoma	Blindness and vision impairment	Rate	2017	1.89486	2.7136	1.22301
YLDs (Years Lived with Disability)	Vanuatu	Female	All Ages	Glaucoma	Blindness and vision impairment	Rate	2017	1.6436	2.36204	1.06381
YLDs (Years Lived with Disability)	Vanuatu	Both	All Ages	Glaucoma	Blindness and vision impairment	Rate	2017	1.77108	2.4987	1.17806
YLDs (Years Lived with Disability)	Vanuatu	Male	Age-standardized	Glaucoma	Blindness and vision impairment	Rate	2017	3.56155	5.06332	2.35526
YLDs (Years Lived with Disability)	Vanuatu	Female	Age-standardized	Glaucoma	Blindness and vision impairment	Rate	2017	3.3279	4.76636	2.16883
YLDs (Years Lived with Disability)	Vanuatu	Both	Age-standardized	Glaucoma	Blindness and vision impairment	Rate	2017	3.45011	4.80148	2.32155
YLDs (Years Lived with Disability)	Vanuatu	Male	All Ages	Cataract	Blindness and vision impairment	Number	2017	53.4097	75.109	35.6505
YLDs (Years Lived with Disability)	Vanuatu	Female	All Ages	Cataract	Blindness and vision impairment	Number	2017	53.9834	74.5021	36.2738
YLDs (Years Lived with Disability)	Vanuatu	Both	All Ages	Cataract	Blindness and vision impairment	Number	2017	107.393	149.235	71.7848
YLDs (Years Lived with Disability)	Vanuatu	Male	All Ages	Cataract	Blindness and vision impairment	Rate	2017	36.6075	51.4804	24.4352
YLDs (Years Lived with Disability)	Vanuatu	Female	All Ages	Cataract	Blindness and vision impairment	Rate	2017	38.1052	52.5886	25.6045
YLDs (Years Lived with Disability)	Vanuatu	Both	All Ages	Cataract	Blindness and vision impairment	Rate	2017	37.3453	51.8957	24.9628
YLDs (Years Lived with Disability)	Vanuatu	Male	Age-standardized	Cataract	Blindness and vision impairment	Rate	2017	71.1011	98.6526	47.0046
YLDs (Years Lived with Disability)	Vanuatu	Female	Age-standardized	Cataract	Blindness and vision impairment	Rate	2017	79.2413	108.811	52.8258
YLDs (Years Lived with Disability)	Vanuatu	Both	Age-standardized	Cataract	Blindness and vision impairment	Rate	2017	74.9853	103.26	50.2418
YLDs (Years Lived with Disability)	Vanuatu	Male	All Ages	Age-related macular degeneration	Blindness and vision impairment	Number	2017	1.14938	1.76128	0.702277
YLDs (Years Lived with Disability)	Vanuatu	Female	All Ages	Age-related macular degeneration	Blindness and vision impairment	Number	2017	1.27805	1.89384	0.775598
YLDs (Years Lived with Disability)	Vanuatu	Both	All Ages	Age-related macular degeneration	Blindness and vision impairment	Number	2017	2.42743	3.58623	1.52057
YLDs (Years Lived with Disability)	Vanuatu	Male	All Ages	Age-related macular degeneration	Blindness and vision impairment	Rate	2017	0.787796	1.2072	0.481347
YLDs (Years Lived with Disability)	Vanuatu	Female	All Ages	Age-related macular degeneration	Blindness and vision impairment	Rate	2017	0.902134	1.3368	0.54747
YLDs (Years Lived with Disability)	Vanuatu	Both	All Ages	Age-related macular degeneration	Blindness and vision impairment	Rate	2017	0.844124	1.24709	0.52877
YLDs (Years Lived with Disability)	Vanuatu	Male	Age-standardized	Age-related macular degeneration	Blindness and vision impairment	Rate	2017	1.46375	2.19729	0.901796
YLDs (Years Lived with Disability)	Vanuatu	Female	Age-standardized	Age-related macular degeneration	Blindness and vision impairment	Rate	2017	1.8067	2.65702	1.1257
YLDs (Years Lived with Disability)	Vanuatu	Both	Age-standardized	Age-related macular degeneration	Blindness and vision impairment	Rate	2017	1.62686	2.39377	1.03978
YLDs (Years Lived with Disability)	Georgia	Male	All Ages	Blindness and vision impairment	Blindness and vision impairment	Number	2017	8459.22	12789	5433.17
YLDs (Years Lived with Disability)	Georgia	Female	All Ages	Blindness and vision impairment	Blindness and vision impairment	Number	2017	12051	17974	7775.99
YLDs (Years Lived with Disability)	Georgia	Both	All Ages	Blindness and vision impairment	Blindness and vision impairment	Number	2017	20510.2	30614.3	13166.8
YLDs (Years Lived with Disability)	Georgia	Male	All Ages	Blindness and vision impairment	Blindness and vision impairment	Rate	2017	478.604	723.573	307.397
YLDs (Years Lived with Disability)	Georgia	Female	All Ages	Blindness and vision impairment	Blindness and vision impairment	Rate	2017	626.401	934.274	404.19
YLDs (Years Lived with Disability)	Georgia	Both	All Ages	Blindness and vision impairment	Blindness and vision impairment	Rate	2017	555.633	829.359	356.697
YLDs (Years Lived with Disability)	Georgia	Male	Age-standardized	Blindness and vision impairment	Blindness and vision impairment	Rate	2017	390.16	587.574	248.914
YLDs (Years Lived with Disability)	Georgia	Female	Age-standardized	Blindness and vision impairment	Blindness and vision impairment	Rate	2017	395.813	595.68	252.753
YLDs (Years Lived with Disability)	Georgia	Both	Age-standardized	Blindness and vision impairment	Blindness and vision impairment	Rate	2017	395.667	595.974	253.334
YLDs (Years Lived with Disability)	Cambodia	Male	All Ages	Near vision loss	Blindness and vision impairment	Number	2017	5890.73	10789.7	2811.47
YLDs (Years Lived with Disability)	Cambodia	Female	All Ages	Near vision loss	Blindness and vision impairment	Number	2017	8178.8	15003.3	3836.6
YLDs (Years Lived with Disability)	Cambodia	Both	All Ages	Near vision loss	Blindness and vision impairment	Number	2017	14069.5	25854.9	6711.29
YLDs (Years Lived with Disability)	Cambodia	Male	All Ages	Near vision loss	Blindness and vision impairment	Rate	2017	74.559	136.565	35.5848
YLDs (Years Lived with Disability)	Cambodia	Female	All Ages	Near vision loss	Blindness and vision impairment	Rate	2017	99.4793	182.486	46.6648
YLDs (Years Lived with Disability)	Cambodia	Both	All Ages	Near vision loss	Blindness and vision impairment	Rate	2017	87.2671	160.367	41.6272
YLDs (Years Lived with Disability)	Cambodia	Male	Age-standardized	Near vision loss	Blindness and vision impairment	Rate	2017	102.361	186.914	48.7064
YLDs (Years Lived with Disability)	Cambodia	Female	Age-standardized	Near vision loss	Blindness and vision impairment	Rate	2017	113.462	209.061	53.2117
YLDs (Years Lived with Disability)	Cambodia	Both	Age-standardized	Near vision loss	Blindness and vision impairment	Rate	2017	108.381	199.053	51.6835
YLDs (Years Lived with Disability)	Nigeria	Male	All Ages	Blindness and vision impairment	Blindness and vision impairment	Number	1990	176195	247610	121087
YLDs (Years Lived with Disability)	Nigeria	Female	All Ages	Blindness and vision impairment	Blindness and vision impairment	Number	1990	178700	247322	125015
YLDs (Years Lived with Disability)	Nigeria	Both	All Ages	Blindness and vision impairment	Blindness and vision impairment	Number	1990	354895	494267	245574
YLDs (Years Lived with Disability)	Nigeria	Male	All Ages	Blindness and vision impairment	Blindness and vision impairment	Rate	1990	391.963	550.831	269.369
YLDs (Years Lived with Disability)	Nigeria	Female	All Ages	Blindness and vision impairment	Blindness and vision impairment	Rate	1990	398.542	551.585	278.811
YLDs (Years Lived with Disability)	Nigeria	Both	All Ages	Blindness and vision impairment	Blindness and vision impairment	Rate	1990	395.248	550.468	273.497
YLDs (Years Lived with Disability)	Nigeria	Male	Age-standardized	Blindness and vision impairment	Blindness and vision impairment	Rate	1990	648.907	893.246	452.754
YLDs (Years Lived with Disability)	Nigeria	Female	Age-standardized	Blindness and vision impairment	Blindness and vision impairment	Rate	1990	706.21	964.988	499.703
YLDs (Years Lived with Disability)	Nigeria	Both	Age-standardized	Blindness and vision impairment	Blindness and vision impairment	Rate	1990	676.342	922.653	477.719
YLDs (Years Lived with Disability)	Papua New Guinea	Male	All Ages	Glaucoma	Blindness and vision impairment	Number	1990	91.3779	131.126	58.8417
YLDs (Years Lived with Disability)	Papua New Guinea	Female	All Ages	Glaucoma	Blindness and vision impairment	Number	1990	60.4726	88.9679	38.1995
YLDs (Years Lived with Disability)	Papua New Guinea	Both	All Ages	Glaucoma	Blindness and vision impairment	Number	1990	151.851	215.636	98.208
YLDs (Years Lived with Disability)	Papua New Guinea	Male	All Ages	Glaucoma	Blindness and vision impairment	Rate	1990	4.32558	6.20716	2.78541
YLDs (Years Lived with Disability)	Papua New Guinea	Female	All Ages	Glaucoma	Blindness and vision impairment	Rate	1990	3.09722	4.55666	1.95646
YLDs (Years Lived with Disability)	Papua New Guinea	Both	All Ages	Glaucoma	Blindness and vision impairment	Rate	1990	3.73558	5.30473	2.41595
YLDs (Years Lived with Disability)	Papua New Guinea	Male	Age-standardized	Glaucoma	Blindness and vision impairment	Rate	1990	11.4095	16.1021	7.41245
YLDs (Years Lived with Disability)	Papua New Guinea	Female	Age-standardized	Glaucoma	Blindness and vision impairment	Rate	1990	8.14649	11.6964	5.38991
YLDs (Years Lived with Disability)	Papua New Guinea	Both	Age-standardized	Glaucoma	Blindness and vision impairment	Rate	1990	9.84044	13.7972	6.43992
YLDs (Years Lived with Disability)	Papua New Guinea	Male	All Ages	Cataract	Blindness and vision impairment	Number	1990	1901.86	2599.99	1322.29
YLDs (Years Lived with Disability)	Papua New Guinea	Female	All Ages	Cataract	Blindness and vision impairment	Number	1990	1997.26	2714.27	1378.22
YLDs (Years Lived with Disability)	Papua New Guinea	Both	All Ages	Cataract	Blindness and vision impairment	Number	1990	3899.12	5321.6	2708.49
YLDs (Years Lived with Disability)	Papua New Guinea	Male	All Ages	Cataract	Blindness and vision impairment	Rate	1990	90.0287	123.076	62.5935
YLDs (Years Lived with Disability)	Papua New Guinea	Female	All Ages	Cataract	Blindness and vision impairment	Rate	1990	102.294	139.016	70.588
YLDs (Years Lived with Disability)	Papua New Guinea	Both	All Ages	Cataract	Blindness and vision impairment	Rate	1990	95.9197	130.913	66.6298
YLDs (Years Lived with Disability)	Papua New Guinea	Male	Age-standardized	Cataract	Blindness and vision impairment	Rate	1990	252.21	339.62	174.083
YLDs (Years Lived with Disability)	Papua New Guinea	Female	Age-standardized	Cataract	Blindness and vision impairment	Rate	1990	290.275	389.622	201.263
YLDs (Years Lived with Disability)	Papua New Guinea	Both	Age-standardized	Cataract	Blindness and vision impairment	Rate	1990	270.504	364.576	186.822
YLDs (Years Lived with Disability)	Papua New Guinea	Male	All Ages	Age-related macular degeneration	Blindness and vision impairment	Number	1990	14.2995	21.4838	8.67589
YLDs (Years Lived with Disability)	Papua New Guinea	Female	All Ages	Age-related macular degeneration	Blindness and vision impairment	Number	1990	14.9897	22.3887	9.26673
YLDs (Years Lived with Disability)	Papua New Guinea	Both	All Ages	Age-related macular degeneration	Blindness and vision impairment	Number	1990	29.2892	42.7727	18.4127
YLDs (Years Lived with Disability)	Papua New Guinea	Male	All Ages	Age-related macular degeneration	Blindness and vision impairment	Rate	1990	0.676898	1.01699	0.410693
YLDs (Years Lived with Disability)	Papua New Guinea	Female	All Ages	Age-related macular degeneration	Blindness and vision impairment	Rate	1990	0.767726	1.14668	0.474614
YLDs (Years Lived with Disability)	Papua New Guinea	Both	All Ages	Age-related macular degeneration	Blindness and vision impairment	Rate	1990	0.720524	1.05223	0.45296
YLDs (Years Lived with Disability)	Papua New Guinea	Male	Age-standardized	Age-related macular degeneration	Blindness and vision impairment	Rate	1990	1.82835	2.6679	1.14127
YLDs (Years Lived with Disability)	Papua New Guinea	Female	Age-standardized	Age-related macular degeneration	Blindness and vision impairment	Rate	1990	2.06424	2.99596	1.32314
YLDs (Years Lived with Disability)	Papua New Guinea	Both	Age-standardized	Age-related macular degeneration	Blindness and vision impairment	Rate	1990	1.9417	2.78019	1.24458
YLDs (Years Lived with Disability)	Papua New Guinea	Male	All Ages	Other vision loss	Blindness and vision impairment	Number	1990	936.548	1307.46	632.277
YLDs (Years Lived with Disability)	Papua New Guinea	Female	All Ages	Other vision loss	Blindness and vision impairment	Number	1990	846.672	1178.42	567.539
YLDs (Years Lived with Disability)	Papua New Guinea	Both	All Ages	Other vision loss	Blindness and vision impairment	Number	1990	1783.22	2449.96	1202.58
YLDs (Years Lived with Disability)	Papua New Guinea	Male	All Ages	Other vision loss	Blindness and vision impairment	Rate	1990	44.3336	61.8914	29.9303
YLDs (Years Lived with Disability)	Papua New Guinea	Female	All Ages	Other vision loss	Blindness and vision impairment	Rate	1990	43.3639	60.3551	29.0676
YLDs (Years Lived with Disability)	Papua New Guinea	Both	All Ages	Other vision loss	Blindness and vision impairment	Rate	1990	43.8679	60.2701	29.5839
YLDs (Years Lived with Disability)	Papua New Guinea	Male	Age-standardized	Other vision loss	Blindness and vision impairment	Rate	1990	71.2705	99.3197	48.7497
YLDs (Years Lived with Disability)	Papua New Guinea	Female	Age-standardized	Other vision loss	Blindness and vision impairment	Rate	1990	68.6525	94.243	47.1162
YLDs (Years Lived with Disability)	Papua New Guinea	Both	Age-standardized	Other vision loss	Blindness and vision impairment	Rate	1990	70.0092	94.8094	48.3275
YLDs (Years Lived with Disability)	Vietnam	Male	All Ages	Other vision loss	Blindness and vision impairment	Number	1990	17372.4	23855	11941.4
YLDs (Years Lived with Disability)	Vietnam	Female	All Ages	Other vision loss	Blindness and vision impairment	Number	1990	25611.3	35305.5	17622.9
YLDs (Years Lived with Disability)	Vietnam	Both	All Ages	Other vision loss	Blindness and vision impairment	Number	1990	42983.7	59006.6	29828.5
YLDs (Years Lived with Disability)	Vietnam	Male	All Ages	Other vision loss	Blindness and vision impairment	Rate	1990	52.6774	72.3342	36.2092
YLDs (Years Lived with Disability)	Vietnam	Female	All Ages	Other vision loss	Blindness and vision impairment	Rate	1990	73.137	100.82	50.3248
YLDs (Years Lived with Disability)	Vietnam	Both	All Ages	Other vision loss	Blindness and vision impairment	Rate	1990	63.214	86.7781	43.8673
YLDs (Years Lived with Disability)	Vietnam	Male	Age-standardized	Other vision loss	Blindness and vision impairment	Rate	1990	83.576	114.744	57.7543
YLDs (Years Lived with Disability)	Vietnam	Female	Age-standardized	Other vision loss	Blindness and vision impairment	Rate	1990	97.455	134.542	66.8174
YLDs (Years Lived with Disability)	Vietnam	Both	Age-standardized	Other vision loss	Blindness and vision impairment	Rate	1990	91.7731	126.616	63.1612
YLDs (Years Lived with Disability)	Sudan	Male	All Ages	All causes	Blindness and vision impairment	Number	1990	50502.6	68931.8	35880.1
YLDs (Years Lived with Disability)	Sudan	Female	All Ages	All causes	Blindness and vision impairment	Number	1990	47653.8	66077.8	33294.6
YLDs (Years Lived with Disability)	Ghana	Both	All Ages	All causes	Blindness and vision impairment	Number	1990	49586.1	70853.6	33961.5	18
YLDs (Years Lived with Disability)	Sudan	Male	All Ages	All causes	Blindness and vision impairment	Rate	1990	494.307	674.687	351.185
YLDs (Years Lived with Disability)	Sudan	Female	All Ages	All causes	Blindness and vision impairment	Rate	1990	476.876	661.246	333.182
YLDs (Years Lived with Disability)	Sudan	Both	All Ages	All causes	Blindness and vision impairment	Rate	1990	485.688	668.563	343.285
YLDs (Years Lived with Disability)	Sudan	Male	Age-standardized	All causes	Blindness and vision impairment	Rate	1990	853.736	1147.99	609.719
YLDs (Years Lived with Disability)	Sudan	Female	Age-standardized	All causes	Blindness and vision impairment	Rate	1990	841.879	1148.39	591.726
YLDs (Years Lived with Disability)	Philippines	Both	Age-standardized	All causes	Blindness and vision impairment	Rate	1990	687.428	1022.88	456.39	18
YLDs (Years Lived with Disability)	Nigeria	Male	All Ages	Refraction disorders	Blindness and vision impairment	Number	1990	38192.7	56608.8	24841.9
YLDs (Years Lived with Disability)	Nigeria	Female	All Ages	Refraction disorders	Blindness and vision impairment	Number	1990	34586.2	49969	22726.8
YLDs (Years Lived with Disability)	Nigeria	Both	All Ages	Refraction disorders	Blindness and vision impairment	Number	1990	72778.9	106708	48180.1
YLDs (Years Lived with Disability)	Nigeria	Male	All Ages	Refraction disorders	Blindness and vision impairment	Rate	1990	84.9634	125.932	55.2633
YLDs (Years Lived with Disability)	Nigeria	Female	All Ages	Refraction disorders	Blindness and vision impairment	Rate	1990	77.1352	111.443	50.686
YLDs (Years Lived with Disability)	Nigeria	Both	All Ages	Refraction disorders	Blindness and vision impairment	Rate	1990	81.0543	118.841	53.6584
YLDs (Years Lived with Disability)	Nigeria	Male	Age-standardized	Refraction disorders	Blindness and vision impairment	Rate	1990	102.824	149.492	67.4488
YLDs (Years Lived with Disability)	Nigeria	Female	Age-standardized	Refraction disorders	Blindness and vision impairment	Rate	1990	97.3241	140.636	64.5762
YLDs (Years Lived with Disability)	Nigeria	Both	Age-standardized	Refraction disorders	Blindness and vision impairment	Rate	1990	99.9924	145.055	66.0585
YLDs (Years Lived with Disability)	Nigeria	Male	All Ages	Near vision loss	Blindness and vision impairment	Number	1990	43840.5	81704.5	20909.2
YLDs (Years Lived with Disability)	Nigeria	Female	All Ages	Near vision loss	Blindness and vision impairment	Number	1990	45273.2	82873.7	21580.9
YLDs (Years Lived with Disability)	Nigeria	Both	All Ages	Near vision loss	Blindness and vision impairment	Number	1990	89113.7	164884	42363.5
YLDs (Years Lived with Disability)	Nigeria	Male	All Ages	Near vision loss	Blindness and vision impairment	Rate	1990	97.5273	181.76	46.5146
YLDs (Years Lived with Disability)	Nigeria	Female	All Ages	Near vision loss	Blindness and vision impairment	Rate	1990	100.97	184.828	48.1304
YLDs (Years Lived with Disability)	Nigeria	Both	All Ages	Near vision loss	Blindness and vision impairment	Rate	1990	99.2464	183.632	47.1805
YLDs (Years Lived with Disability)	Nigeria	Male	Age-standardized	Near vision loss	Blindness and vision impairment	Rate	1990	143.924	267.429	68.318
YLDs (Years Lived with Disability)	Nigeria	Female	Age-standardized	Near vision loss	Blindness and vision impairment	Rate	1990	164.173	300.772	78.2138
YLDs (Years Lived with Disability)	Nigeria	Both	Age-standardized	Near vision loss	Blindness and vision impairment	Rate	1990	153.398	283.863	73.0377
YLDs (Years Lived with Disability)	Sao Tome and Principe	Male	All Ages	All causes	Blindness and vision impairment	Number	1990	259.8	356.852	184.708
YLDs (Years Lived with Disability)	Sao Tome and Principe	Female	All Ages	All causes	Blindness and vision impairment	Number	1990	318.634	439.574	224.1
YLDs (Years Lived with Disability)	Cote d'Ivoire	Both	All Ages	All causes	Blindness and vision impairment	Number	1990	47443.9	66291.7	32987	19
YLDs (Years Lived with Disability)	Sao Tome and Principe	Male	All Ages	All causes	Blindness and vision impairment	Rate	1990	430.727	591.631	306.23
YLDs (Years Lived with Disability)	Sao Tome and Principe	Female	All Ages	All causes	Blindness and vision impairment	Rate	1990	517.173	713.471	363.735
YLDs (Years Lived with Disability)	Sao Tome and Principe	Both	All Ages	All causes	Blindness and vision impairment	Rate	1990	474.409	651.687	335.084
YLDs (Years Lived with Disability)	Sao Tome and Principe	Male	Age-standardized	All causes	Blindness and vision impairment	Rate	1990	703.227	962.922	495.469
YLDs (Years Lived with Disability)	Sao Tome and Principe	Female	Age-standardized	All causes	Blindness and vision impairment	Rate	1990	779.576	1073.23	546.451
YLDs (Years Lived with Disability)	Bangladesh	Both	Age-standardized	All causes	Blindness and vision impairment	Rate	1990	672.113	925.931	471.618	19
YLDs (Years Lived with Disability)	Indonesia	Male	All Ages	All causes	Blindness and vision impairment	Number	2017	709187	999220	488344
YLDs (Years Lived with Disability)	Indonesia	Female	All Ages	All causes	Blindness and vision impairment	Number	2017	787035	1.10189e+06	546469
YLDs (Years Lived with Disability)	Philippines	Both	All Ages	All causes	Blindness and vision impairment	Number	2017	480804	733799	314917	6
YLDs (Years Lived with Disability)	Indonesia	Male	All Ages	All causes	Blindness and vision impairment	Rate	2017	544.899	767.743	375.216
YLDs (Years Lived with Disability)	Indonesia	Female	All Ages	All causes	Blindness and vision impairment	Rate	2017	614.946	860.958	426.981
YLDs (Years Lived with Disability)	Indonesia	Both	All Ages	All causes	Blindness and vision impairment	Rate	2017	579.628	815.031	400.556
YLDs (Years Lived with Disability)	Indonesia	Male	Age-standardized	All causes	Blindness and vision impairment	Rate	2017	660.752	922.59	459.511
YLDs (Years Lived with Disability)	Indonesia	Female	Age-standardized	All causes	Blindness and vision impairment	Rate	2017	691.404	955.254	486.525
YLDs (Years Lived with Disability)	Papua New Guinea	Both	Age-standardized	All causes	Blindness and vision impairment	Rate	2017	723.161	991.63	504.754	5
YLDs (Years Lived with Disability)	Vanuatu	Male	All Ages	All causes	Blindness and vision impairment	Number	2017	384.472	582.636	251.17
YLDs (Years Lived with Disability)	Vanuatu	Female	All Ages	All causes	Blindness and vision impairment	Number	2017	373.148	566.248	243.661
YLDs (Years Lived with Disability)	Egypt	Both	All Ages	All causes	Blindness and vision impairment	Number	2017	432948	620486	297356	7
YLDs (Years Lived with Disability)	Vanuatu	Male	All Ages	All causes	Blindness and vision impairment	Rate	2017	263.521	399.345	172.155
YLDs (Years Lived with Disability)	Vanuatu	Female	All Ages	All causes	Blindness and vision impairment	Rate	2017	263.394	399.697	171.992
YLDs (Years Lived with Disability)	Vanuatu	Both	All Ages	All causes	Blindness and vision impairment	Rate	2017	263.458	397.423	172.292
YLDs (Years Lived with Disability)	Vanuatu	Male	Age-standardized	All causes	Blindness and vision impairment	Rate	2017	369.815	553.269	244.159
YLDs (Years Lived with Disability)	Vanuatu	Female	Age-standardized	All causes	Blindness and vision impairment	Rate	2017	385.337	569.788	255.15
YLDs (Years Lived with Disability)	Cambodia	Both	Age-standardized	All causes	Blindness and vision impairment	Rate	2017	703.719	955.656	505.019	6
YLDs (Years Lived with Disability)	Djibouti	Male	All Ages	All causes	Blindness and vision impairment	Number	1990	733.962	1044.56	497.658
YLDs (Years Lived with Disability)	Djibouti	Female	All Ages	All causes	Blindness and vision impairment	Number	1990	706.371	1023.97	475.774
YLDs (Years Lived with Disability)	Angola	Both	All Ages	All causes	Blindness and vision impairment	Number	1990	41871.5	62783.6	27854.5	20
YLDs (Years Lived with Disability)	Djibouti	Male	All Ages	All causes	Blindness and vision impairment	Rate	1990	275.132	391.562	186.552
YLDs (Years Lived with Disability)	Djibouti	Female	All Ages	All causes	Blindness and vision impairment	Rate	1990	305.121	442.308	205.514
YLDs (Years Lived with Disability)	Djibouti	Both	All Ages	All causes	Blindness and vision impairment	Rate	1990	289.066	414.974	196.517
YLDs (Years Lived with Disability)	Djibouti	Male	Age-standardized	All causes	Blindness and vision impairment	Rate	1990	572.004	797.757	396.077
YLDs (Years Lived with Disability)	Djibouti	Female	Age-standardized	All causes	Blindness and vision impairment	Rate	1990	614.387	872.396	421.375
YLDs (Years Lived with Disability)	Nicaragua	Both	Age-standardized	All causes	Blindness and vision impairment	Rate	1990	666.635	949.789	458.641	20
YLDs (Years Lived with Disability)	Vanuatu	Male	All Ages	Trachoma	Blindness and vision impairment	Number	2017	8.19591	15.523	3.40933
YLDs (Years Lived with Disability)	Vanuatu	Female	All Ages	Trachoma	Blindness and vision impairment	Number	2017	8.10875	15.1793	3.45377
YLDs (Years Lived with Disability)	Vanuatu	Both	All Ages	Trachoma	Blindness and vision impairment	Number	2017	16.3047	29.0839	7.93957
YLDs (Years Lived with Disability)	Vanuatu	Male	All Ages	Trachoma	Blindness and vision impairment	Rate	2017	5.61755	10.6396	2.33678
YLDs (Years Lived with Disability)	Vanuatu	Female	All Ages	Trachoma	Blindness and vision impairment	Rate	2017	5.72371	10.7145	2.43791
YLDs (Years Lived with Disability)	Vanuatu	Both	All Ages	Trachoma	Blindness and vision impairment	Rate	2017	5.66985	10.1137	2.76094
YLDs (Years Lived with Disability)	Vanuatu	Male	Age-standardized	Trachoma	Blindness and vision impairment	Rate	2017	11.2246	21.1216	4.78267
YLDs (Years Lived with Disability)	Vanuatu	Female	Age-standardized	Trachoma	Blindness and vision impairment	Rate	2017	12.4631	23.4045	5.60943
YLDs (Years Lived with Disability)	Vanuatu	Both	Age-standardized	Trachoma	Blindness and vision impairment	Rate	2017	11.8162	20.8592	5.96754
YLDs (Years Lived with Disability)	Bhutan	Male	All Ages	Glaucoma	Blindness and vision impairment	Number	1990	6.86261	10.0753	4.3869
YLDs (Years Lived with Disability)	Bhutan	Female	All Ages	Glaucoma	Blindness and vision impairment	Number	1990	5.78777	8.55386	3.73359
YLDs (Years Lived with Disability)	Bhutan	Both	All Ages	Glaucoma	Blindness and vision impairment	Number	1990	12.6504	18.3609	8.28408
YLDs (Years Lived with Disability)	Bhutan	Male	All Ages	Glaucoma	Blindness and vision impairment	Rate	1990	2.34991	3.45001	1.50217
YLDs (Years Lived with Disability)	Bhutan	Female	All Ages	Glaucoma	Blindness and vision impairment	Rate	1990	2.14314	3.1674	1.38251
YLDs (Years Lived with Disability)	Bhutan	Both	All Ages	Glaucoma	Blindness and vision impairment	Rate	1990	2.25057	3.26651	1.47378
YLDs (Years Lived with Disability)	Bhutan	Male	Age-standardized	Glaucoma	Blindness and vision impairment	Rate	1990	6.10005	8.84205	3.90692
YLDs (Years Lived with Disability)	Bhutan	Female	Age-standardized	Glaucoma	Blindness and vision impairment	Rate	1990	5.1696	7.59148	3.3585
YLDs (Years Lived with Disability)	Bhutan	Both	Age-standardized	Glaucoma	Blindness and vision impairment	Rate	1990	5.62185	8.14885	3.73635
YLDs (Years Lived with Disability)	Cambodia	Male	All Ages	Blindness and vision impairment	Blindness and vision impairment	Number	1990	18115.8	25692.2	12419
YLDs (Years Lived with Disability)	Cambodia	Female	All Ages	Blindness and vision impairment	Blindness and vision impairment	Number	1990	26137.7	35987.2	18162.2
YLDs (Years Lived with Disability)	Cambodia	Both	All Ages	Blindness and vision impairment	Blindness and vision impairment	Number	1990	44253.5	61373.1	30668.3
YLDs (Years Lived with Disability)	Cambodia	Male	All Ages	Blindness and vision impairment	Blindness and vision impairment	Rate	1990	363.635	515.713	249.283
YLDs (Years Lived with Disability)	Cambodia	Female	All Ages	Blindness and vision impairment	Blindness and vision impairment	Rate	1990	479.895	660.735	333.463
YLDs (Years Lived with Disability)	Cambodia	Both	All Ages	Blindness and vision impairment	Blindness and vision impairment	Rate	1990	424.355	588.518	294.084
YLDs (Years Lived with Disability)	Cambodia	Male	Age-standardized	Blindness and vision impairment	Blindness and vision impairment	Rate	1990	726.897	996.025	511.357
YLDs (Years Lived with Disability)	Cambodia	Female	Age-standardized	Blindness and vision impairment	Blindness and vision impairment	Rate	1990	869.691	1176.03	616.748
YLDs (Years Lived with Disability)	Cambodia	Both	Age-standardized	Blindness and vision impairment	Blindness and vision impairment	Rate	1990	810.693	1102.59	573.406
YLDs (Years Lived with Disability)	Cambodia	Male	All Ages	Refraction disorders	Blindness and vision impairment	Number	1990	7960.35	11410.8	5395.99
YLDs (Years Lived with Disability)	Cambodia	Female	All Ages	Refraction disorders	Blindness and vision impairment	Number	1990	8836.21	12468.4	5920.15
YLDs (Years Lived with Disability)	Cambodia	Both	All Ages	Refraction disorders	Blindness and vision impairment	Number	1990	16796.6	23835.1	11372.8
YLDs (Years Lived with Disability)	Cambodia	Male	All Ages	Refraction disorders	Blindness and vision impairment	Rate	1990	159.786	229.046	108.313
YLDs (Years Lived with Disability)	Cambodia	Female	All Ages	Refraction disorders	Blindness and vision impairment	Rate	1990	162.235	228.923	108.696
YLDs (Years Lived with Disability)	Cambodia	Both	All Ages	Refraction disorders	Blindness and vision impairment	Rate	1990	161.065	228.559	109.056
YLDs (Years Lived with Disability)	Cambodia	Male	Age-standardized	Refraction disorders	Blindness and vision impairment	Rate	1990	221.323	315.57	150.088
YLDs (Years Lived with Disability)	Cambodia	Female	Age-standardized	Refraction disorders	Blindness and vision impairment	Rate	1990	209.396	293.228	142.569
YLDs (Years Lived with Disability)	Cambodia	Both	Age-standardized	Refraction disorders	Blindness and vision impairment	Rate	1990	214.475	303.03	146.401
YLDs (Years Lived with Disability)	Bhutan	Male	All Ages	Cataract	Blindness and vision impairment	Number	1990	97.5775	133.84	67.5441
YLDs (Years Lived with Disability)	Bhutan	Female	All Ages	Cataract	Blindness and vision impairment	Number	1990	128.797	174.511	90.6815
YLDs (Years Lived with Disability)	Bhutan	Both	All Ages	Cataract	Blindness and vision impairment	Number	1990	226.375	306.452	159.301
YLDs (Years Lived with Disability)	Bhutan	Male	All Ages	Cataract	Blindness and vision impairment	Rate	1990	33.4127	45.8299	23.1286
YLDs (Years Lived with Disability)	Bhutan	Female	All Ages	Cataract	Blindness and vision impairment	Rate	1990	47.6921	64.6194	33.5783
YLDs (Years Lived with Disability)	Bhutan	Both	All Ages	Cataract	Blindness and vision impairment	Rate	1990	40.2733	54.5194	28.3405
YLDs (Years Lived with Disability)	Bhutan	Male	Age-standardized	Cataract	Blindness and vision impairment	Rate	1990	91.7425	125.061	63.5364
YLDs (Years Lived with Disability)	Bhutan	Female	Age-standardized	Cataract	Blindness and vision impairment	Rate	1990	120.663	162.724	85.8108
YLDs (Years Lived with Disability)	Bhutan	Both	Age-standardized	Cataract	Blindness and vision impairment	Rate	1990	106.55	144.397	75.1464
YLDs (Years Lived with Disability)	Bhutan	Male	All Ages	Age-related macular degeneration	Blindness and vision impairment	Number	1990	2.19698	3.23248	1.37132
YLDs (Years Lived with Disability)	Bhutan	Female	All Ages	Age-related macular degeneration	Blindness and vision impairment	Number	1990	2.36984	3.53651	1.47527
YLDs (Years Lived with Disability)	Bhutan	Both	All Ages	Age-related macular degeneration	Blindness and vision impairment	Number	1990	4.56682	6.66596	2.92288
YLDs (Years Lived with Disability)	Bhutan	Male	All Ages	Age-related macular degeneration	Blindness and vision impairment	Rate	1990	0.752295	1.10687	0.46957
YLDs (Years Lived with Disability)	Bhutan	Female	All Ages	Age-related macular degeneration	Blindness and vision impairment	Rate	1990	0.877522	1.30953	0.546277
YLDs (Years Lived with Disability)	Bhutan	Both	All Ages	Age-related macular degeneration	Blindness and vision impairment	Rate	1990	0.812461	1.18591	0.519996
YLDs (Years Lived with Disability)	Bhutan	Male	Age-standardized	Age-related macular degeneration	Blindness and vision impairment	Rate	1990	2.02313	2.95642	1.27813
YLDs (Years Lived with Disability)	Bhutan	Female	Age-standardized	Age-related macular degeneration	Blindness and vision impairment	Rate	1990	2.16222	3.18397	1.38336
YLDs (Years Lived with Disability)	Bhutan	Both	Age-standardized	Age-related macular degeneration	Blindness and vision impairment	Rate	1990	2.08971	3.06484	1.33518
YLDs (Years Lived with Disability)	El Salvador	Male	All Ages	Trachoma	Blindness and vision impairment	Number	1990	0	0	0
YLDs (Years Lived with Disability)	El Salvador	Female	All Ages	Trachoma	Blindness and vision impairment	Number	1990	0	0	0
YLDs (Years Lived with Disability)	El Salvador	Both	All Ages	Trachoma	Blindness and vision impairment	Number	1990	0	0	0
YLDs (Years Lived with Disability)	El Salvador	Male	All Ages	Trachoma	Blindness and vision impairment	Rate	1990	0	0	0
YLDs (Years Lived with Disability)	El Salvador	Female	All Ages	Trachoma	Blindness and vision impairment	Rate	1990	0	0	0
YLDs (Years Lived with Disability)	El Salvador	Both	All Ages	Trachoma	Blindness and vision impairment	Rate	1990	0	0	0
YLDs (Years Lived with Disability)	El Salvador	Male	Age-standardized	Trachoma	Blindness and vision impairment	Rate	1990	0	0	0
YLDs (Years Lived with Disability)	El Salvador	Female	Age-standardized	Trachoma	Blindness and vision impairment	Rate	1990	0	0	0
YLDs (Years Lived with Disability)	El Salvador	Both	Age-standardized	Trachoma	Blindness and vision impairment	Rate	1990	0	0	0
YLDs (Years Lived with Disability)	Egypt	Male	All Ages	All causes	Blindness and vision impairment	Number	1990	132657	190647	89673.8
YLDs (Years Lived with Disability)	Egypt	Female	All Ages	All causes	Blindness and vision impairment	Number	1990	151712	214949	104845
YLDs (Years Lived with Disability)	Tunisia	Both	All Ages	All causes	Blindness and vision impairment	Number	1990	38531.2	53064.5	27133.4	21
YLDs (Years Lived with Disability)	Egypt	Male	All Ages	All causes	Blindness and vision impairment	Rate	1990	470.49	676.158	318.041
YLDs (Years Lived with Disability)	Egypt	Female	All Ages	All causes	Blindness and vision impairment	Rate	1990	566.182	802.183	391.277
YLDs (Years Lived with Disability)	Egypt	Both	All Ages	All causes	Blindness and vision impairment	Rate	1990	517.118	736.993	354.346
YLDs (Years Lived with Disability)	Egypt	Male	Age-standardized	All causes	Blindness and vision impairment	Rate	1990	732.776	1033.55	503.407
YLDs (Years Lived with Disability)	Egypt	Female	Age-standardized	All causes	Blindness and vision impairment	Rate	1990	899.758	1245.83	630.459
YLDs (Years Lived with Disability)	Tunisia	Both	Age-standardized	All causes	Blindness and vision impairment	Rate	1990	661.505	903.083	468.934	21
YLDs (Years Lived with Disability)	Mongolia	Male	All Ages	All causes	Blindness and vision impairment	Number	1990	2851.47	4431.74	1832.56
YLDs (Years Lived with Disability)	Mongolia	Female	All Ages	All causes	Blindness and vision impairment	Number	1990	3071.32	4640.81	1977.77
YLDs (Years Lived with Disability)	Cameroon	Both	All Ages	All causes	Blindness and vision impairment	Number	1990	36081.4	50821.4	25121.1	22
YLDs (Years Lived with Disability)	Mongolia	Male	All Ages	All causes	Blindness and vision impairment	Rate	1990	265.318	412.356	170.512
YLDs (Years Lived with Disability)	Mongolia	Female	All Ages	All causes	Blindness and vision impairment	Rate	1990	285.029	430.682	183.544
YLDs (Years Lived with Disability)	Mongolia	Both	All Ages	All causes	Blindness and vision impairment	Rate	1990	275.186	422.224	176.577
YLDs (Years Lived with Disability)	Mongolia	Male	Age-standardized	All causes	Blindness and vision impairment	Rate	1990	421.296	633.246	270.906
YLDs (Years Lived with Disability)	Mongolia	Female	Age-standardized	All causes	Blindness and vision impairment	Rate	1990	429.621	643.093	276.49
YLDs (Years Lived with Disability)	Honduras	Both	Age-standardized	All causes	Blindness and vision impairment	Rate	1990	634.55	901.701	437.531	22
YLDs (Years Lived with Disability)	Ukraine	Male	All Ages	Glaucoma	Blindness and vision impairment	Number	1990	2132.14	2988.23	1399.93
YLDs (Years Lived with Disability)	Ukraine	Female	All Ages	Glaucoma	Blindness and vision impairment	Number	1990	3606	4951.14	2388.39
YLDs (Years Lived with Disability)	Ukraine	Both	All Ages	Glaucoma	Blindness and vision impairment	Number	1990	5738.14	7882.9	3802.85
YLDs (Years Lived with Disability)	Ukraine	Male	All Ages	Glaucoma	Blindness and vision impairment	Rate	1990	8.73949	12.2486	5.73823
YLDs (Years Lived with Disability)	Ukraine	Female	All Ages	Glaucoma	Blindness and vision impairment	Rate	1990	12.7445	17.4986	8.44116
YLDs (Years Lived with Disability)	Ukraine	Both	All Ages	Glaucoma	Blindness and vision impairment	Rate	1990	10.8901	14.9606	7.21725
YLDs (Years Lived with Disability)	Ukraine	Male	Age-standardized	Glaucoma	Blindness and vision impairment	Rate	1990	8.70114	12.097	5.77884
YLDs (Years Lived with Disability)	Ukraine	Female	Age-standardized	Glaucoma	Blindness and vision impairment	Rate	1990	7.20237	9.87158	4.81772
YLDs (Years Lived with Disability)	Ukraine	Both	Age-standardized	Glaucoma	Blindness and vision impairment	Rate	1990	7.68709	10.5099	5.14793
YLDs (Years Lived with Disability)	Vanuatu	Male	All Ages	Other vision loss	Blindness and vision impairment	Number	2017	22.5031	32.2799	15.1301
YLDs (Years Lived with Disability)	Vanuatu	Female	All Ages	Other vision loss	Blindness and vision impairment	Number	2017	25.5632	35.3532	17.0283
YLDs (Years Lived with Disability)	Vanuatu	Both	All Ages	Other vision loss	Blindness and vision impairment	Number	2017	48.0663	67.3458	32.3451
YLDs (Years Lived with Disability)	Vanuatu	Male	All Ages	Other vision loss	Blindness and vision impairment	Rate	2017	15.4238	22.1249	10.3703
YLDs (Years Lived with Disability)	Vanuatu	Female	All Ages	Other vision loss	Blindness and vision impairment	Rate	2017	18.0443	24.9547	12.0197
YLDs (Years Lived with Disability)	Vanuatu	Both	All Ages	Other vision loss	Blindness and vision impairment	Rate	2017	16.7148	23.4191	11.2478
YLDs (Years Lived with Disability)	Vanuatu	Male	Age-standardized	Other vision loss	Blindness and vision impairment	Rate	2017	23.3182	32.7489	15.6936
YLDs (Years Lived with Disability)	Vanuatu	Female	Age-standardized	Other vision loss	Blindness and vision impairment	Rate	2017	28.7457	39.5659	19.5039
YLDs (Years Lived with Disability)	Vanuatu	Both	Age-standardized	Other vision loss	Blindness and vision impairment	Rate	2017	25.9282	35.9837	17.7824
YLDs (Years Lived with Disability)	Swaziland	Male	All Ages	Trachoma	Blindness and vision impairment	Number	1990	0	0	0
YLDs (Years Lived with Disability)	Swaziland	Female	All Ages	Trachoma	Blindness and vision impairment	Number	1990	0	0	0
YLDs (Years Lived with Disability)	Swaziland	Both	All Ages	Trachoma	Blindness and vision impairment	Number	1990	0	0	0
YLDs (Years Lived with Disability)	Swaziland	Male	All Ages	Trachoma	Blindness and vision impairment	Rate	1990	0	0	0
YLDs (Years Lived with Disability)	Swaziland	Female	All Ages	Trachoma	Blindness and vision impairment	Rate	1990	0	0	0
YLDs (Years Lived with Disability)	Swaziland	Both	All Ages	Trachoma	Blindness and vision impairment	Rate	1990	0	0	0
YLDs (Years Lived with Disability)	Swaziland	Male	Age-standardized	Trachoma	Blindness and vision impairment	Rate	1990	0	0	0
YLDs (Years Lived with Disability)	Swaziland	Female	Age-standardized	Trachoma	Blindness and vision impairment	Rate	1990	0	0	0
YLDs (Years Lived with Disability)	Swaziland	Both	Age-standardized	Trachoma	Blindness and vision impairment	Rate	1990	0	0	0
YLDs (Years Lived with Disability)	Indonesia	Male	All Ages	Blindness and vision impairment	Blindness and vision impairment	Number	1990	402323	571679	273718
YLDs (Years Lived with Disability)	Indonesia	Female	All Ages	Blindness and vision impairment	Blindness and vision impairment	Number	1990	437206	614778	301238
YLDs (Years Lived with Disability)	Indonesia	Both	All Ages	Blindness and vision impairment	Blindness and vision impairment	Number	1990	839529	1.18647e+06	573694
YLDs (Years Lived with Disability)	Indonesia	Male	All Ages	Blindness and vision impairment	Blindness and vision impairment	Rate	1990	433.985	616.67	295.259
YLDs (Years Lived with Disability)	Indonesia	Female	All Ages	Blindness and vision impairment	Blindness and vision impairment	Rate	1990	469.711	660.484	323.634
YLDs (Years Lived with Disability)	Indonesia	Both	All Ages	Blindness and vision impairment	Blindness and vision impairment	Rate	1990	451.884	638.629	308.796
YLDs (Years Lived with Disability)	Indonesia	Male	Age-standardized	Blindness and vision impairment	Blindness and vision impairment	Rate	1990	736.623	1027.94	512.626
YLDs (Years Lived with Disability)	Indonesia	Female	Age-standardized	Blindness and vision impairment	Blindness and vision impairment	Rate	1990	779.748	1077.83	549.155
YLDs (Years Lived with Disability)	Indonesia	Both	Age-standardized	Blindness and vision impairment	Blindness and vision impairment	Rate	1990	759.922	1053.88	534.7
YLDs (Years Lived with Disability)	Indonesia	Male	All Ages	Refraction disorders	Blindness and vision impairment	Number	1990	97987.5	140802	65020.1
YLDs (Years Lived with Disability)	Indonesia	Female	All Ages	Refraction disorders	Blindness and vision impairment	Number	1990	83761.4	118831	56832.3
YLDs (Years Lived with Disability)	Indonesia	Both	All Ages	Refraction disorders	Blindness and vision impairment	Number	1990	181749	259103	122068
YLDs (Years Lived with Disability)	Indonesia	Male	All Ages	Refraction disorders	Blindness and vision impairment	Rate	1990	105.699	151.883	70.1371
YLDs (Years Lived with Disability)	Indonesia	Female	All Ages	Refraction disorders	Blindness and vision impairment	Rate	1990	89.9887	127.666	61.0576
YLDs (Years Lived with Disability)	Indonesia	Both	All Ages	Refraction disorders	Blindness and vision impairment	Rate	1990	97.828	139.465	65.7044
YLDs (Years Lived with Disability)	Indonesia	Male	Age-standardized	Refraction disorders	Blindness and vision impairment	Rate	1990	122.056	173.762	82.9951
YLDs (Years Lived with Disability)	Indonesia	Female	Age-standardized	Refraction disorders	Blindness and vision impairment	Rate	1990	103.47	144.847	70.7538
YLDs (Years Lived with Disability)	Indonesia	Both	Age-standardized	Refraction disorders	Blindness and vision impairment	Rate	1990	112.636	159.154	76.7343
YLDs (Years Lived with Disability)	Indonesia	Male	All Ages	Near vision loss	Blindness and vision impairment	Number	1990	98603.3	180504	46986.1
YLDs (Years Lived with Disability)	Indonesia	Female	All Ages	Near vision loss	Blindness and vision impairment	Number	1990	113522	207381	53831.7
YLDs (Years Lived with Disability)	Indonesia	Both	All Ages	Near vision loss	Blindness and vision impairment	Number	1990	212125	387803	100856
YLDs (Years Lived with Disability)	Indonesia	Male	All Ages	Near vision loss	Blindness and vision impairment	Rate	1990	106.363	194.709	50.6839
YLDs (Years Lived with Disability)	Indonesia	Female	All Ages	Near vision loss	Blindness and vision impairment	Rate	1990	121.962	222.799	57.8339
YLDs (Years Lived with Disability)	Indonesia	Both	All Ages	Near vision loss	Blindness and vision impairment	Rate	1990	114.178	208.738	54.2865
YLDs (Years Lived with Disability)	Indonesia	Male	Age-standardized	Near vision loss	Blindness and vision impairment	Rate	1990	165.718	305.992	79.2128
YLDs (Years Lived with Disability)	Indonesia	Female	Age-standardized	Near vision loss	Blindness and vision impairment	Rate	1990	180.186	330.117	85.5531
YLDs (Years Lived with Disability)	Indonesia	Both	Age-standardized	Near vision loss	Blindness and vision impairment	Rate	1990	173.049	318.172	82.3269
YLDs (Years Lived with Disability)	Kiribati	Male	All Ages	Glaucoma	Blindness and vision impairment	Number	2017	1.40391	2.2054	0.853649
YLDs (Years Lived with Disability)	Kiribati	Female	All Ages	Glaucoma	Blindness and vision impairment	Number	2017	1.77446	2.73991	1.08246
YLDs (Years Lived with Disability)	Kiribati	Both	All Ages	Glaucoma	Blindness and vision impairment	Number	2017	3.17838	4.91015	1.93373
YLDs (Years Lived with Disability)	Kiribati	Male	All Ages	Glaucoma	Blindness and vision impairment	Rate	2017	2.41795	3.79835	1.47024
YLDs (Years Lived with Disability)	Kiribati	Female	All Ages	Glaucoma	Blindness and vision impairment	Rate	2017	2.94866	4.55296	1.79874
YLDs (Years Lived with Disability)	Kiribati	Both	All Ages	Glaucoma	Blindness and vision impairment	Rate	2017	2.68806	4.15268	1.63542
YLDs (Years Lived with Disability)	Kiribati	Male	Age-standardized	Glaucoma	Blindness and vision impairment	Rate	2017	6.1933	9.46548	3.79897
YLDs (Years Lived with Disability)	Kiribati	Female	Age-standardized	Glaucoma	Blindness and vision impairment	Rate	2017	5.27564	8.02347	3.20608
YLDs (Years Lived with Disability)	Kiribati	Both	Age-standardized	Glaucoma	Blindness and vision impairment	Rate	2017	5.60841	8.6832	3.41822
YLDs (Years Lived with Disability)	Kiribati	Male	All Ages	Cataract	Blindness and vision impairment	Number	2017	18.4978	26.1278	12.4528
YLDs (Years Lived with Disability)	Kiribati	Female	All Ages	Cataract	Blindness and vision impairment	Number	2017	32.207	45.1463	21.9277
YLDs (Years Lived with Disability)	Kiribati	Both	All Ages	Cataract	Blindness and vision impairment	Number	2017	50.7047	70.9482	34.598
YLDs (Years Lived with Disability)	Kiribati	Male	All Ages	Cataract	Blindness and vision impairment	Rate	2017	31.8587	44.9998	21.4473
YLDs (Years Lived with Disability)	Kiribati	Female	All Ages	Cataract	Blindness and vision impairment	Rate	2017	53.519	75.0206	36.4378
YLDs (Years Lived with Disability)	Kiribati	Both	All Ages	Cataract	Blindness and vision impairment	Rate	2017	42.8827	60.0033	29.2607
YLDs (Years Lived with Disability)	Kiribati	Male	Age-standardized	Cataract	Blindness and vision impairment	Rate	2017	86.6023	121.164	58.5614
YLDs (Years Lived with Disability)	Kiribati	Female	Age-standardized	Cataract	Blindness and vision impairment	Rate	2017	102.166	141.773	68.5834
YLDs (Years Lived with Disability)	Kiribati	Both	Age-standardized	Cataract	Blindness and vision impairment	Rate	2017	96.543	133.823	64.72
YLDs (Years Lived with Disability)	Nicaragua	Male	All Ages	Glaucoma	Blindness and vision impairment	Number	1990	171.496	251.281	112.599
YLDs (Years Lived with Disability)	Nicaragua	Female	All Ages	Glaucoma	Blindness and vision impairment	Number	1990	97.6154	142.003	63.1676
YLDs (Years Lived with Disability)	Nicaragua	Both	All Ages	Glaucoma	Blindness and vision impairment	Number	1990	269.111	391.386	176.627
YLDs (Years Lived with Disability)	Nicaragua	Male	All Ages	Glaucoma	Blindness and vision impairment	Rate	1990	8.95916	13.1272	5.88232
YLDs (Years Lived with Disability)	Nicaragua	Female	All Ages	Glaucoma	Blindness and vision impairment	Rate	1990	4.93189	7.17453	3.19146
YLDs (Years Lived with Disability)	Nicaragua	Both	All Ages	Glaucoma	Blindness and vision impairment	Rate	1990	6.91187	10.0524	4.53649
YLDs (Years Lived with Disability)	Nicaragua	Male	Age-standardized	Glaucoma	Blindness and vision impairment	Rate	1990	24.5621	35.8461	16.1524
YLDs (Years Lived with Disability)	Nicaragua	Female	Age-standardized	Glaucoma	Blindness and vision impairment	Rate	1990	12.7142	18.4567	8.27111
YLDs (Years Lived with Disability)	Nicaragua	Both	Age-standardized	Glaucoma	Blindness and vision impairment	Rate	1990	18.3434	26.6756	12.0319
YLDs (Years Lived with Disability)	Angola	Male	All Ages	All causes	Blindness and vision impairment	Number	1990	20109.5	30041.3	13278.6
YLDs (Years Lived with Disability)	Angola	Female	All Ages	All causes	Blindness and vision impairment	Number	1990	21762	32528.5	14438.3
YLDs (Years Lived with Disability)	Bolivia	Both	All Ages	All causes	Blindness and vision impairment	Number	1990	28946.1	41566.2	19691.7	23
YLDs (Years Lived with Disability)	Angola	Male	All Ages	All causes	Blindness and vision impairment	Rate	1990	389.431	581.766	257.146
YLDs (Years Lived with Disability)	Angola	Female	All Ages	All causes	Blindness and vision impairment	Rate	1990	428.192	640.033	284.09
YLDs (Years Lived with Disability)	Angola	Both	All Ages	All causes	Blindness and vision impairment	Rate	1990	408.657	612.755	271.854
YLDs (Years Lived with Disability)	Angola	Male	Age-standardized	All causes	Blindness and vision impairment	Rate	1990	709.473	1039.39	480.326
YLDs (Years Lived with Disability)	Angola	Female	Age-standardized	All causes	Blindness and vision impairment	Rate	1990	793.681	1155.45	543.291
YLDs (Years Lived with Disability)	Cameroon	Both	Age-standardized	All causes	Blindness and vision impairment	Rate	1990	631.407	870.113	444.232	23
YLDs (Years Lived with Disability)	Moldova	Male	All Ages	All causes	Blindness and vision impairment	Number	1990	9233.33	13143.8	6347.37
YLDs (Years Lived with Disability)	Moldova	Female	All Ages	All causes	Blindness and vision impairment	Number	1990	10415.2	14950.1	7163.83
YLDs (Years Lived with Disability)	Georgia	Both	All Ages	All causes	Blindness and vision impairment	Number	1990	25473.5	38047.7	16727.5	24
YLDs (Years Lived with Disability)	Moldova	Male	All Ages	All causes	Blindness and vision impairment	Rate	1990	433.623	617.269	298.09
YLDs (Years Lived with Disability)	Moldova	Female	All Ages	All causes	Blindness and vision impairment	Rate	1990	446.302	640.625	306.977
YLDs (Years Lived with Disability)	Moldova	Both	All Ages	All causes	Blindness and vision impairment	Rate	1990	440.253	625.724	302.459
YLDs (Years Lived with Disability)	Moldova	Male	Age-standardized	All causes	Blindness and vision impairment	Rate	1990	481.72	680.626	332.68
YLDs (Years Lived with Disability)	Moldova	Female	Age-standardized	All causes	Blindness and vision impairment	Rate	1990	413.686	590.656	284.791
YLDs (Years Lived with Disability)	Lesotho	Both	Age-standardized	All causes	Blindness and vision impairment	Rate	1990	627.876	920.069	429.751	24
YLDs (Years Lived with Disability)	Timor-Leste	Male	All Ages	Refraction disorders	Blindness and vision impairment	Number	1990	762.135	1102.39	501.244
YLDs (Years Lived with Disability)	Timor-Leste	Female	All Ages	Refraction disorders	Blindness and vision impairment	Number	1990	658.864	943.437	443.21
YLDs (Years Lived with Disability)	Timor-Leste	Both	All Ages	Refraction disorders	Blindness and vision impairment	Number	1990	1421	2036.92	947.818
YLDs (Years Lived with Disability)	Timor-Leste	Male	All Ages	Refraction disorders	Blindness and vision impairment	Rate	1990	189.144	273.589	124.397
YLDs (Years Lived with Disability)	Timor-Leste	Female	All Ages	Refraction disorders	Blindness and vision impairment	Rate	1990	174.158	249.38	117.154
YLDs (Years Lived with Disability)	Timor-Leste	Both	All Ages	Refraction disorders	Blindness and vision impairment	Rate	1990	181.887	260.725	121.32
YLDs (Years Lived with Disability)	Timor-Leste	Male	Age-standardized	Refraction disorders	Blindness and vision impairment	Rate	1990	271.16	385.44	184.793
YLDs (Years Lived with Disability)	Timor-Leste	Female	Age-standardized	Refraction disorders	Blindness and vision impairment	Rate	1990	248.784	348.94	170.645
YLDs (Years Lived with Disability)	Timor-Leste	Both	Age-standardized	Refraction disorders	Blindness and vision impairment	Rate	1990	260.24	366.859	177.035
YLDs (Years Lived with Disability)	Timor-Leste	Male	All Ages	Near vision loss	Blindness and vision impairment	Number	1990	249.943	454.438	118.363
YLDs (Years Lived with Disability)	Timor-Leste	Female	All Ages	Near vision loss	Blindness and vision impairment	Number	1990	266.983	484.598	126.375
YLDs (Years Lived with Disability)	Timor-Leste	Both	All Ages	Near vision loss	Blindness and vision impairment	Number	1990	516.926	939.051	242.554
YLDs (Years Lived with Disability)	Timor-Leste	Male	All Ages	Near vision loss	Blindness and vision impairment	Rate	1990	62.0299	112.781	29.3748
YLDs (Years Lived with Disability)	Timor-Leste	Female	All Ages	Near vision loss	Blindness and vision impairment	Rate	1990	70.572	128.095	33.4048
YLDs (Years Lived with Disability)	Timor-Leste	Both	All Ages	Near vision loss	Blindness and vision impairment	Rate	1990	66.1663	120.198	31.0469
YLDs (Years Lived with Disability)	Timor-Leste	Male	Age-standardized	Near vision loss	Blindness and vision impairment	Rate	1990	118.086	216.455	55.8487
YLDs (Years Lived with Disability)	Timor-Leste	Female	Age-standardized	Near vision loss	Blindness and vision impairment	Rate	1990	130.695	237.554	61.9186
YLDs (Years Lived with Disability)	Timor-Leste	Both	Age-standardized	Near vision loss	Blindness and vision impairment	Rate	1990	124.182	226.179	58.783
YLDs (Years Lived with Disability)	Cote d'Ivoire	Male	All Ages	Trachoma	Blindness and vision impairment	Number	1990	299.856	492.646	161.696
YLDs (Years Lived with Disability)	Cote d'Ivoire	Female	All Ages	Trachoma	Blindness and vision impairment	Number	1990	428.14	703.557	237.862
YLDs (Years Lived with Disability)	Cote d'Ivoire	Both	All Ages	Trachoma	Blindness and vision impairment	Number	1990	727.996	1155.99	437.322
YLDs (Years Lived with Disability)	Cote d'Ivoire	Male	All Ages	Trachoma	Blindness and vision impairment	Rate	1990	4.78933	7.86858	2.58262
YLDs (Years Lived with Disability)	Cote d'Ivoire	Female	All Ages	Trachoma	Blindness and vision impairment	Rate	1990	7.14734	11.7451	3.97086
YLDs (Years Lived with Disability)	Cote d'Ivoire	Both	All Ages	Trachoma	Blindness and vision impairment	Rate	1990	5.94228	9.43577	3.56965
YLDs (Years Lived with Disability)	Cote d'Ivoire	Male	Age-standardized	Trachoma	Blindness and vision impairment	Rate	1990	17.7945	30.734	8.98058
YLDs (Years Lived with Disability)	Cote d'Ivoire	Female	Age-standardized	Trachoma	Blindness and vision impairment	Rate	1990	27.4672	48.2885	14.5745
YLDs (Years Lived with Disability)	Cote d'Ivoire	Both	Age-standardized	Trachoma	Blindness and vision impairment	Rate	1990	22.3799	35.5813	13.0441
YLDs (Years Lived with Disability)	Indonesia	Male	All Ages	Trachoma	Blindness and vision impairment	Number	2017	0	0	0
YLDs (Years Lived with Disability)	Indonesia	Female	All Ages	Trachoma	Blindness and vision impairment	Number	2017	0	0	0
YLDs (Years Lived with Disability)	Indonesia	Both	All Ages	Trachoma	Blindness and vision impairment	Number	2017	0	0	0
YLDs (Years Lived with Disability)	Indonesia	Male	All Ages	Trachoma	Blindness and vision impairment	Rate	2017	0	0	0
YLDs (Years Lived with Disability)	Indonesia	Female	All Ages	Trachoma	Blindness and vision impairment	Rate	2017	0	0	0
YLDs (Years Lived with Disability)	Indonesia	Both	All Ages	Trachoma	Blindness and vision impairment	Rate	2017	0	0	0
YLDs (Years Lived with Disability)	Indonesia	Male	Age-standardized	Trachoma	Blindness and vision impairment	Rate	2017	0	0	0
YLDs (Years Lived with Disability)	Indonesia	Female	Age-standardized	Trachoma	Blindness and vision impairment	Rate	2017	0	0	0
YLDs (Years Lived with Disability)	Indonesia	Both	Age-standardized	Trachoma	Blindness and vision impairment	Rate	2017	0	0	0
YLDs (Years Lived with Disability)	Cambodia	Male	All Ages	Trachoma	Blindness and vision impairment	Number	1990	608.683	925.748	375.907
YLDs (Years Lived with Disability)	Cambodia	Female	All Ages	Trachoma	Blindness and vision impairment	Number	1990	1588.84	2396.76	978.804
YLDs (Years Lived with Disability)	Cambodia	Both	All Ages	Trachoma	Blindness and vision impairment	Number	1990	2197.52	3205.69	1415.41
YLDs (Years Lived with Disability)	Cambodia	Male	All Ages	Trachoma	Blindness and vision impairment	Rate	1990	12.218	18.5823	7.54551
YLDs (Years Lived with Disability)	Cambodia	Female	All Ages	Trachoma	Blindness and vision impairment	Rate	1990	29.1716	44.0052	17.9711
YLDs (Years Lived with Disability)	Cambodia	Both	All Ages	Trachoma	Blindness and vision impairment	Rate	1990	21.0725	30.74	13.5726
YLDs (Years Lived with Disability)	Cambodia	Male	Age-standardized	Trachoma	Blindness and vision impairment	Rate	1990	36.2198	55.97	21.929
YLDs (Years Lived with Disability)	Cambodia	Female	Age-standardized	Trachoma	Blindness and vision impairment	Rate	1990	67.4819	105.072	40.0391
YLDs (Years Lived with Disability)	Cambodia	Both	Age-standardized	Trachoma	Blindness and vision impairment	Rate	1990	54.5215	81.1262	34.2876
YLDs (Years Lived with Disability)	Georgia	Male	All Ages	Refraction disorders	Blindness and vision impairment	Number	2017	2196.14	3362.43	1373.54
YLDs (Years Lived with Disability)	Georgia	Female	All Ages	Refraction disorders	Blindness and vision impairment	Number	2017	2277.98	3472.84	1457.93
YLDs (Years Lived with Disability)	Georgia	Both	All Ages	Refraction disorders	Blindness and vision impairment	Number	2017	4474.12	6837.03	2808.42
YLDs (Years Lived with Disability)	Georgia	Male	All Ages	Refraction disorders	Blindness and vision impairment	Rate	2017	124.253	190.239	77.712
YLDs (Years Lived with Disability)	Georgia	Female	All Ages	Refraction disorders	Blindness and vision impairment	Rate	2017	118.408	180.515	75.782
YLDs (Years Lived with Disability)	Georgia	Both	All Ages	Refraction disorders	Blindness and vision impairment	Rate	2017	121.206	185.219	76.0817
YLDs (Years Lived with Disability)	Georgia	Male	Age-standardized	Refraction disorders	Blindness and vision impairment	Rate	2017	117.537	180.277	73.8955
YLDs (Years Lived with Disability)	Georgia	Female	Age-standardized	Refraction disorders	Blindness and vision impairment	Rate	2017	103.612	158.523	66.3115
YLDs (Years Lived with Disability)	Georgia	Both	Age-standardized	Refraction disorders	Blindness and vision impairment	Rate	2017	110.639	169.266	69.6126
YLDs (Years Lived with Disability)	Georgia	Male	All Ages	Near vision loss	Blindness and vision impairment	Number	2017	2754.1	5047.02	1324.96
YLDs (Years Lived with Disability)	Georgia	Female	All Ages	Near vision loss	Blindness and vision impairment	Number	2017	3595.02	6599.98	1723.61
YLDs (Years Lived with Disability)	Georgia	Both	All Ages	Near vision loss	Blindness and vision impairment	Number	2017	6349.12	11568.9	3033.02
YLDs (Years Lived with Disability)	Georgia	Male	All Ages	Near vision loss	Blindness and vision impairment	Rate	2017	155.821	285.549	74.9636
YLDs (Years Lived with Disability)	Georgia	Female	All Ages	Near vision loss	Blindness and vision impairment	Rate	2017	186.866	343.062	89.5917
YLDs (Years Lived with Disability)	Georgia	Both	All Ages	Near vision loss	Blindness and vision impairment	Rate	2017	172.001	313.409	82.1662
YLDs (Years Lived with Disability)	Georgia	Male	Age-standardized	Near vision loss	Blindness and vision impairment	Rate	2017	121.752	223.027	58.4176
YLDs (Years Lived with Disability)	Georgia	Female	Age-standardized	Near vision loss	Blindness and vision impairment	Rate	2017	120.104	218.077	57.4689
YLDs (Years Lived with Disability)	Georgia	Both	Age-standardized	Near vision loss	Blindness and vision impairment	Rate	2017	120.915	219.352	57.4168
YLDs (Years Lived with Disability)	Papua New Guinea	Male	All Ages	Blindness and vision impairment	Blindness and vision impairment	Number	1990	7437.12	10786.6	4986.99
YLDs (Years Lived with Disability)	Papua New Guinea	Female	All Ages	Blindness and vision impairment	Blindness and vision impairment	Number	1990	7018.82	10094.4	4749.75
YLDs (Years Lived with Disability)	Papua New Guinea	Both	All Ages	Blindness and vision impairment	Blindness and vision impairment	Number	1990	14455.9	20911.6	9754.65
YLDs (Years Lived with Disability)	Papua New Guinea	Male	All Ages	Blindness and vision impairment	Blindness and vision impairment	Rate	1990	352.053	510.608	236.07
YLDs (Years Lived with Disability)	Papua New Guinea	Female	All Ages	Blindness and vision impairment	Blindness and vision impairment	Rate	1990	359.483	517.005	243.268
YLDs (Years Lived with Disability)	Papua New Guinea	Both	All Ages	Blindness and vision impairment	Blindness and vision impairment	Rate	1990	355.622	514.434	239.968
YLDs (Years Lived with Disability)	Papua New Guinea	Male	Age-standardized	Blindness and vision impairment	Blindness and vision impairment	Rate	1990	628.515	876.045	432.999
YLDs (Years Lived with Disability)	Papua New Guinea	Female	Age-standardized	Blindness and vision impairment	Blindness and vision impairment	Rate	1990	660.056	919.935	453.316
YLDs (Years Lived with Disability)	Papua New Guinea	Both	Age-standardized	Blindness and vision impairment	Blindness and vision impairment	Rate	1990	643.626	895.553	444.713
YLDs (Years Lived with Disability)	Vietnam	Male	All Ages	Trachoma	Blindness and vision impairment	Number	1990	4590.75	7092.55	2760.29
YLDs (Years Lived with Disability)	Vietnam	Female	All Ages	Trachoma	Blindness and vision impairment	Number	1990	10720.6	16003.6	6435.05
YLDs (Years Lived with Disability)	Vietnam	Both	All Ages	Trachoma	Blindness and vision impairment	Number	1990	15311.3	21710.5	9630.6
YLDs (Years Lived with Disability)	Vietnam	Male	All Ages	Trachoma	Blindness and vision impairment	Rate	1990	13.9203	21.5064	8.36987
YLDs (Years Lived with Disability)	Vietnam	Female	All Ages	Trachoma	Blindness and vision impairment	Rate	1990	30.6142	45.7006	18.3763
YLDs (Years Lived with Disability)	Vietnam	Both	All Ages	Trachoma	Blindness and vision impairment	Rate	1990	22.5176	31.9285	14.1632
YLDs (Years Lived with Disability)	Vietnam	Male	Age-standardized	Trachoma	Blindness and vision impairment	Rate	1990	29.6797	46.8108	17.1291
YLDs (Years Lived with Disability)	Vietnam	Female	Age-standardized	Trachoma	Blindness and vision impairment	Rate	1990	45.8076	68.6657	27.196
YLDs (Years Lived with Disability)	Vietnam	Both	Age-standardized	Trachoma	Blindness and vision impairment	Rate	1990	39.4828	56.7159	24.6278
YLDs (Years Lived with Disability)	Sao Tome and Principe	Male	All Ages	Trachoma	Blindness and vision impairment	Number	1990	0	0	0
YLDs (Years Lived with Disability)	Sao Tome and Principe	Female	All Ages	Trachoma	Blindness and vision impairment	Number	1990	0	0	0
YLDs (Years Lived with Disability)	Sao Tome and Principe	Both	All Ages	Trachoma	Blindness and vision impairment	Number	1990	0	0	0
YLDs (Years Lived with Disability)	Sao Tome and Principe	Male	All Ages	Trachoma	Blindness and vision impairment	Rate	1990	0	0	0
YLDs (Years Lived with Disability)	Sao Tome and Principe	Female	All Ages	Trachoma	Blindness and vision impairment	Rate	1990	0	0	0
YLDs (Years Lived with Disability)	Sao Tome and Principe	Both	All Ages	Trachoma	Blindness and vision impairment	Rate	1990	0	0	0
YLDs (Years Lived with Disability)	Sao Tome and Principe	Male	Age-standardized	Trachoma	Blindness and vision impairment	Rate	1990	0	0	0
YLDs (Years Lived with Disability)	Sao Tome and Principe	Female	Age-standardized	Trachoma	Blindness and vision impairment	Rate	1990	0	0	0
YLDs (Years Lived with Disability)	Sao Tome and Principe	Both	Age-standardized	Trachoma	Blindness and vision impairment	Rate	1990	0	0	0
YLDs (Years Lived with Disability)	Georgia	Male	All Ages	Glaucoma	Blindness and vision impairment	Number	1990	83.0892	120.355	52.0539
YLDs (Years Lived with Disability)	Georgia	Female	All Ages	Glaucoma	Blindness and vision impairment	Number	1990	123.314	178.905	77.8503
YLDs (Years Lived with Disability)	Georgia	Both	All Ages	Glaucoma	Blindness and vision impairment	Number	1990	206.403	297.034	130.423
YLDs (Years Lived with Disability)	Georgia	Male	All Ages	Glaucoma	Blindness and vision impairment	Rate	1990	3.17592	4.60032	1.98966
YLDs (Years Lived with Disability)	Georgia	Female	All Ages	Glaucoma	Blindness and vision impairment	Rate	1990	4.26382	6.186	2.69183
YLDs (Years Lived with Disability)	Georgia	Both	All Ages	Glaucoma	Blindness and vision impairment	Rate	1990	3.74712	5.39247	2.36775
YLDs (Years Lived with Disability)	Georgia	Male	Age-standardized	Glaucoma	Blindness and vision impairment	Rate	1990	3.53987	5.08197	2.19307
YLDs (Years Lived with Disability)	Georgia	Female	Age-standardized	Glaucoma	Blindness and vision impairment	Rate	1990	3.15981	4.591	1.9868
YLDs (Years Lived with Disability)	Georgia	Both	Age-standardized	Glaucoma	Blindness and vision impairment	Rate	1990	3.30549	4.71559	2.07761
YLDs (Years Lived with Disability)	Georgia	Male	All Ages	Cataract	Blindness and vision impairment	Number	1990	3008.24	4194.19	2002.97
YLDs (Years Lived with Disability)	Georgia	Female	All Ages	Cataract	Blindness and vision impairment	Number	1990	5700.34	7910.5	3790.87
YLDs (Years Lived with Disability)	Georgia	Both	All Ages	Cataract	Blindness and vision impairment	Number	1990	8708.58	12085.5	5805.49
YLDs (Years Lived with Disability)	Georgia	Male	All Ages	Cataract	Blindness and vision impairment	Rate	1990	114.984	160.315	76.5596
YLDs (Years Lived with Disability)	Georgia	Female	All Ages	Cataract	Blindness and vision impairment	Rate	1990	197.101	273.522	131.077
YLDs (Years Lived with Disability)	Georgia	Both	All Ages	Cataract	Blindness and vision impairment	Rate	1990	158.099	219.404	105.395
YLDs (Years Lived with Disability)	Georgia	Male	Age-standardized	Cataract	Blindness and vision impairment	Rate	1990	131.212	180.733	88.0924
YLDs (Years Lived with Disability)	Georgia	Female	Age-standardized	Cataract	Blindness and vision impairment	Rate	1990	151.277	209.053	100.891
YLDs (Years Lived with Disability)	Georgia	Both	Age-standardized	Cataract	Blindness and vision impairment	Rate	1990	144.366	199.333	96.0692
YLDs (Years Lived with Disability)	Georgia	Male	All Ages	Age-related macular degeneration	Blindness and vision impairment	Number	1990	25.3075	39.4613	15.4139
YLDs (Years Lived with Disability)	Georgia	Female	All Ages	Age-related macular degeneration	Blindness and vision impairment	Number	1990	46.8436	70.6054	28.7745
YLDs (Years Lived with Disability)	Georgia	Both	All Ages	Age-related macular degeneration	Blindness and vision impairment	Number	1990	72.1512	107.357	45.2267
YLDs (Years Lived with Disability)	Georgia	Male	All Ages	Age-related macular degeneration	Blindness and vision impairment	Rate	1990	0.967331	1.50833	0.589165
YLDs (Years Lived with Disability)	Georgia	Female	All Ages	Age-related macular degeneration	Blindness and vision impairment	Rate	1990	1.61971	2.44132	0.994935
YLDs (Years Lived with Disability)	Georgia	Both	All Ages	Age-related macular degeneration	Blindness and vision impairment	Rate	1990	1.30986	1.949	0.821061
YLDs (Years Lived with Disability)	Georgia	Male	Age-standardized	Age-related macular degeneration	Blindness and vision impairment	Rate	1990	1.06125	1.63623	0.659684
YLDs (Years Lived with Disability)	Georgia	Female	Age-standardized	Age-related macular degeneration	Blindness and vision impairment	Rate	1990	1.20051	1.78047	0.7453
YLDs (Years Lived with Disability)	Georgia	Both	Age-standardized	Age-related macular degeneration	Blindness and vision impairment	Rate	1990	1.1527	1.72334	0.730388
YLDs (Years Lived with Disability)	Kenya	Male	All Ages	All causes	Blindness and vision impairment	Number	1990	30385.8	43402.8	20512.3
YLDs (Years Lived with Disability)	Kenya	Female	All Ages	All causes	Blindness and vision impairment	Number	1990	34066.4	50190.3	22888.3
YLDs (Years Lived with Disability)	El Salvador	Both	All Ages	All causes	Blindness and vision impairment	Number	1990	25375.2	35705.1	17511.5	25
YLDs (Years Lived with Disability)	Kenya	Male	All Ages	All causes	Blindness and vision impairment	Rate	1990	263.852	376.883	178.116
YLDs (Years Lived with Disability)	Kenya	Female	All Ages	All causes	Blindness and vision impairment	Rate	1990	291.606	429.625	195.923
YLDs (Years Lived with Disability)	Kenya	Both	All Ages	All causes	Blindness and vision impairment	Rate	1990	277.828	403.166	187.078
YLDs (Years Lived with Disability)	Kenya	Male	Age-standardized	All causes	Blindness and vision impairment	Rate	1990	492.312	699.459	334.774
YLDs (Years Lived with Disability)	Kenya	Female	Age-standardized	All causes	Blindness and vision impairment	Rate	1990	549.702	794.972	373.234
YLDs (Years Lived with Disability)	Swaziland	Both	Age-standardized	All causes	Blindness and vision impairment	Rate	1990	624.152	919.762	420.615	25
YLDs (Years Lived with Disability)	Sri Lanka	Male	All Ages	Trachoma	Blindness and vision impairment	Number	2017	0	0	0
YLDs (Years Lived with Disability)	Sri Lanka	Female	All Ages	Trachoma	Blindness and vision impairment	Number	2017	0	0	0
YLDs (Years Lived with Disability)	Sri Lanka	Both	All Ages	Trachoma	Blindness and vision impairment	Number	2017	0	0	0
YLDs (Years Lived with Disability)	Sri Lanka	Male	All Ages	Trachoma	Blindness and vision impairment	Rate	2017	0	0	0
YLDs (Years Lived with Disability)	Sri Lanka	Female	All Ages	Trachoma	Blindness and vision impairment	Rate	2017	0	0	0
YLDs (Years Lived with Disability)	Sri Lanka	Both	All Ages	Trachoma	Blindness and vision impairment	Rate	2017	0	0	0
YLDs (Years Lived with Disability)	Sri Lanka	Male	Age-standardized	Trachoma	Blindness and vision impairment	Rate	2017	0	0	0
YLDs (Years Lived with Disability)	Sri Lanka	Female	Age-standardized	Trachoma	Blindness and vision impairment	Rate	2017	0	0	0
YLDs (Years Lived with Disability)	Sri Lanka	Both	Age-standardized	Trachoma	Blindness and vision impairment	Rate	2017	0	0	0
YLDs (Years Lived with Disability)	Philippines	Male	All Ages	Blindness and vision impairment	Blindness and vision impairment	Number	2017	209442	328179	131976
YLDs (Years Lived with Disability)	Philippines	Female	All Ages	Blindness and vision impairment	Blindness and vision impairment	Number	2017	226208	351776	144371
YLDs (Years Lived with Disability)	Philippines	Both	All Ages	Blindness and vision impairment	Blindness and vision impairment	Number	2017	435649	673167	275477
YLDs (Years Lived with Disability)	Philippines	Male	All Ages	Blindness and vision impairment	Blindness and vision impairment	Rate	2017	399.003	625.207	251.426
YLDs (Years Lived with Disability)	Philippines	Female	All Ages	Blindness and vision impairment	Blindness and vision impairment	Rate	2017	443.724	690.036	283.195
YLDs (Years Lived with Disability)	Philippines	Both	All Ages	Blindness and vision impairment	Blindness and vision impairment	Rate	2017	421.037	650.588	266.237
YLDs (Years Lived with Disability)	Philippines	Male	Age-standardized	Blindness and vision impairment	Blindness and vision impairment	Rate	2017	550.036	839.703	352.562
YLDs (Years Lived with Disability)	Philippines	Female	Age-standardized	Blindness and vision impairment	Blindness and vision impairment	Rate	2017	549.822	839.199	355.863
YLDs (Years Lived with Disability)	Philippines	Both	Age-standardized	Blindness and vision impairment	Blindness and vision impairment	Rate	2017	550.529	838.925	355.027
YLDs (Years Lived with Disability)	Philippines	Male	All Ages	Refraction disorders	Blindness and vision impairment	Number	2017	46721.4	68022.5	30391.3
YLDs (Years Lived with Disability)	Philippines	Female	All Ages	Refraction disorders	Blindness and vision impairment	Number	2017	43154.2	62109.4	28602.2
YLDs (Years Lived with Disability)	Philippines	Both	All Ages	Refraction disorders	Blindness and vision impairment	Number	2017	89875.5	129463	59745.5
YLDs (Years Lived with Disability)	Philippines	Male	All Ages	Refraction disorders	Blindness and vision impairment	Rate	2017	89.0079	129.588	57.8979
YLDs (Years Lived with Disability)	Philippines	Female	All Ages	Refraction disorders	Blindness and vision impairment	Rate	2017	84.6503	121.832	56.1055
YLDs (Years Lived with Disability)	Philippines	Both	All Ages	Refraction disorders	Blindness and vision impairment	Rate	2017	86.8609	125.12	57.7415
YLDs (Years Lived with Disability)	Philippines	Male	Age-standardized	Refraction disorders	Blindness and vision impairment	Rate	2017	112.017	159.843	73.5512
YLDs (Years Lived with Disability)	Philippines	Female	Age-standardized	Refraction disorders	Blindness and vision impairment	Rate	2017	97.3272	138.579	64.6467
YLDs (Years Lived with Disability)	Philippines	Both	Age-standardized	Refraction disorders	Blindness and vision impairment	Rate	2017	104.171	148.57	69.5633
YLDs (Years Lived with Disability)	Kiribati	Male	All Ages	Trachoma	Blindness and vision impairment	Number	2017	3.58777	6.53942	1.66332
YLDs (Years Lived with Disability)	Kiribati	Female	All Ages	Trachoma	Blindness and vision impairment	Number	2017	6.74068	11.7205	3.32638
YLDs (Years Lived with Disability)	Kiribati	Both	All Ages	Trachoma	Blindness and vision impairment	Number	2017	10.3284	17.2552	5.4683
YLDs (Years Lived with Disability)	Kiribati	Male	All Ages	Trachoma	Blindness and vision impairment	Rate	2017	6.1792	11.2628	2.86474
YLDs (Years Lived with Disability)	Kiribati	Female	All Ages	Trachoma	Blindness and vision impairment	Rate	2017	11.2011	19.4762	5.52752
YLDs (Years Lived with Disability)	Kiribati	Both	All Ages	Trachoma	Blindness and vision impairment	Rate	2017	8.73511	14.5933	4.62473
YLDs (Years Lived with Disability)	Kiribati	Male	Age-standardized	Trachoma	Blindness and vision impairment	Rate	2017	18.0049	31.4202	9.08769
YLDs (Years Lived with Disability)	Kiribati	Female	Age-standardized	Trachoma	Blindness and vision impairment	Rate	2017	21.6895	36.8282	11.2559
YLDs (Years Lived with Disability)	Kiribati	Both	Age-standardized	Trachoma	Blindness and vision impairment	Rate	2017	20.3414	33.1174	11.0706
YLDs (Years Lived with Disability)	Kiribati	Male	All Ages	Blindness and vision impairment	Blindness and vision impairment	Number	2017	136.74	211.393	87.6242
YLDs (Years Lived with Disability)	Kiribati	Female	All Ages	Blindness and vision impairment	Blindness and vision impairment	Number	2017	170.818	260.469	110.735
YLDs (Years Lived with Disability)	Kiribati	Both	All Ages	Blindness and vision impairment	Blindness and vision impairment	Number	2017	307.557	466.809	200.35
YLDs (Years Lived with Disability)	Kiribati	Male	All Ages	Blindness and vision impairment	Blindness and vision impairment	Rate	2017	235.506	364.081	150.915
YLDs (Years Lived with Disability)	Kiribati	Female	All Ages	Blindness and vision impairment	Blindness and vision impairment	Rate	2017	283.851	432.827	184.011
YLDs (Years Lived with Disability)	Kiribati	Both	All Ages	Blindness and vision impairment	Blindness and vision impairment	Rate	2017	260.112	394.796	169.443
YLDs (Years Lived with Disability)	Kiribati	Male	Age-standardized	Blindness and vision impairment	Blindness and vision impairment	Rate	2017	374.293	561.596	244.512
YLDs (Years Lived with Disability)	Kiribati	Female	Age-standardized	Blindness and vision impairment	Blindness and vision impairment	Rate	2017	394.839	589.084	260.279
YLDs (Years Lived with Disability)	Kiribati	Both	Age-standardized	Blindness and vision impairment	Blindness and vision impairment	Rate	2017	386.922	577.827	253.522
YLDs (Years Lived with Disability)	Cameroon	Male	All Ages	All causes	Blindness and vision impairment	Number	1990	16202.5	22912.7	11226.5
YLDs (Years Lived with Disability)	Cameroon	Female	All Ages	All causes	Blindness and vision impairment	Number	1990	19878.9	27899.4	13911.6
YLDs (Years Lived with Disability)	Zambia	Both	All Ages	All causes	Blindness and vision impairment	Number	1990	19789	28917.6	13457.2	26
YLDs (Years Lived with Disability)	Cameroon	Male	All Ages	All causes	Blindness and vision impairment	Rate	1990	317.836	449.466	220.224
YLDs (Years Lived with Disability)	Cameroon	Female	All Ages	All causes	Blindness and vision impairment	Rate	1990	378.093	530.642	264.596
YLDs (Years Lived with Disability)	Cameroon	Both	All Ages	All causes	Blindness and vision impairment	Rate	1990	348.43	490.771	242.589
YLDs (Years Lived with Disability)	Cameroon	Male	Age-standardized	All causes	Blindness and vision impairment	Rate	1990	576.311	800.465	401.574
YLDs (Years Lived with Disability)	Cameroon	Female	Age-standardized	All causes	Blindness and vision impairment	Rate	1990	683.821	944.23	481.503
YLDs (Years Lived with Disability)	Vietnam	Both	Age-standardized	All causes	Blindness and vision impairment	Rate	1990	611.967	817.689	430.707	26
YLDs (Years Lived with Disability)	Kiribati	Male	All Ages	Age-related macular degeneration	Blindness and vision impairment	Number	2017	0.365664	0.564174	0.220978
YLDs (Years Lived with Disability)	Kiribati	Female	All Ages	Age-related macular degeneration	Blindness and vision impairment	Number	2017	0.642576	0.982053	0.407245
YLDs (Years Lived with Disability)	Kiribati	Both	All Ages	Age-related macular degeneration	Blindness and vision impairment	Number	2017	1.00824	1.53064	0.647512
YLDs (Years Lived with Disability)	Kiribati	Male	All Ages	Age-related macular degeneration	Blindness and vision impairment	Rate	2017	0.629783	0.971675	0.38059
YLDs (Years Lived with Disability)	Kiribati	Female	All Ages	Age-related macular degeneration	Blindness and vision impairment	Rate	2017	1.06778	1.6319	0.676727
YLDs (Years Lived with Disability)	Kiribati	Both	All Ages	Age-related macular degeneration	Blindness and vision impairment	Rate	2017	0.852703	1.29451	0.547622
YLDs (Years Lived with Disability)	Kiribati	Male	Age-standardized	Age-related macular degeneration	Blindness and vision impairment	Rate	2017	1.58179	2.38792	0.967147
YLDs (Years Lived with Disability)	Kiribati	Female	Age-standardized	Age-related macular degeneration	Blindness and vision impairment	Rate	2017	1.90394	2.89457	1.21291
YLDs (Years Lived with Disability)	Kiribati	Both	Age-standardized	Age-related macular degeneration	Blindness and vision impairment	Rate	2017	1.77987	2.64185	1.1567
YLDs (Years Lived with Disability)	Kiribati	Male	All Ages	Other vision loss	Blindness and vision impairment	Number	2017	11.6117	16.8807	7.71659
YLDs (Years Lived with Disability)	Kiribati	Female	All Ages	Other vision loss	Blindness and vision impairment	Number	2017	16.1836	22.7628	10.8613
YLDs (Years Lived with Disability)	Kiribati	Both	All Ages	Other vision loss	Blindness and vision impairment	Number	2017	27.7953	39.5027	18.5752
YLDs (Years Lived with Disability)	Kiribati	Male	All Ages	Other vision loss	Blindness and vision impairment	Rate	2017	19.9988	29.0736	13.2903
YLDs (Years Lived with Disability)	Kiribati	Female	All Ages	Other vision loss	Blindness and vision impairment	Rate	2017	26.8926	37.8255	18.0484
YLDs (Years Lived with Disability)	Kiribati	Both	All Ages	Other vision loss	Blindness and vision impairment	Rate	2017	23.5074	33.4087	15.7097
YLDs (Years Lived with Disability)	Kiribati	Male	Age-standardized	Other vision loss	Blindness and vision impairment	Rate	2017	33.8593	48.2278	23.1146
YLDs (Years Lived with Disability)	Kiribati	Female	Age-standardized	Other vision loss	Blindness and vision impairment	Rate	2017	38.5659	54.4957	26.1366
YLDs (Years Lived with Disability)	Kiribati	Both	Age-standardized	Other vision loss	Blindness and vision impairment	Rate	2017	36.5998	52.2971	24.8187
YLDs (Years Lived with Disability)	Georgia	Male	All Ages	All causes	Blindness and vision impairment	Number	2017	8823.93	13155	5750
YLDs (Years Lived with Disability)	Georgia	Female	All Ages	All causes	Blindness and vision impairment	Number	2017	12515.7	18516.8	8225.1
YLDs (Years Lived with Disability)	Vietnam	Both	All Ages	All causes	Blindness and vision impairment	Number	2017	389540	528671	277659	8
YLDs (Years Lived with Disability)	Georgia	Male	All Ages	All causes	Blindness and vision impairment	Rate	2017	499.239	744.278	325.322
YLDs (Years Lived with Disability)	Georgia	Female	All Ages	All causes	Blindness and vision impairment	Rate	2017	650.559	962.49	427.535
YLDs (Years Lived with Disability)	Georgia	Both	All Ages	All causes	Blindness and vision impairment	Rate	2017	578.104	856.368	378.078
YLDs (Years Lived with Disability)	Georgia	Male	Age-standardized	All causes	Blindness and vision impairment	Rate	2017	408.45	611.49	265.758
YLDs (Years Lived with Disability)	Georgia	Female	Age-standardized	All causes	Blindness and vision impairment	Rate	2017	415.386	618.913	271.696
YLDs (Years Lived with Disability)	Nigeria	Both	Age-standardized	All causes	Blindness and vision impairment	Rate	2017	701.661	956.378	500.775	7
YLDs (Years Lived with Disability)	Myanmar	Male	All Ages	Age-related macular degeneration	Blindness and vision impairment	Number	2017	396.697	583.473	255.156
YLDs (Years Lived with Disability)	Myanmar	Female	All Ages	Age-related macular degeneration	Blindness and vision impairment	Number	2017	542.971	778.858	343.784
YLDs (Years Lived with Disability)	Myanmar	Both	All Ages	Age-related macular degeneration	Blindness and vision impairment	Number	2017	939.668	1353.77	607.567
YLDs (Years Lived with Disability)	Myanmar	Male	All Ages	Age-related macular degeneration	Blindness and vision impairment	Rate	2017	1.55847	2.29225	1.00241
YLDs (Years Lived with Disability)	Myanmar	Female	All Ages	Age-related macular degeneration	Blindness and vision impairment	Rate	2017	1.98594	2.8487	1.2574
YLDs (Years Lived with Disability)	Myanmar	Both	All Ages	Age-related macular degeneration	Blindness and vision impairment	Rate	2017	1.77984	2.5642	1.1508
YLDs (Years Lived with Disability)	Myanmar	Male	Age-standardized	Age-related macular degeneration	Blindness and vision impairment	Rate	2017	2.25873	3.30951	1.46022
YLDs (Years Lived with Disability)	Myanmar	Female	Age-standardized	Age-related macular degeneration	Blindness and vision impairment	Rate	2017	2.29521	3.27236	1.48486
YLDs (Years Lived with Disability)	Myanmar	Both	Age-standardized	Age-related macular degeneration	Blindness and vision impairment	Rate	2017	2.28213	3.25558	1.48515
YLDs (Years Lived with Disability)	Myanmar	Male	All Ages	Other vision loss	Blindness and vision impairment	Number	2017	12618.7	17235.8	8685.21
YLDs (Years Lived with Disability)	Myanmar	Female	All Ages	Other vision loss	Blindness and vision impairment	Number	2017	17787.5	24498.8	12230.3
YLDs (Years Lived with Disability)	Myanmar	Both	All Ages	Other vision loss	Blindness and vision impairment	Number	2017	30406.2	41459.5	21099.1
YLDs (Years Lived with Disability)	Myanmar	Male	All Ages	Other vision loss	Blindness and vision impairment	Rate	2017	49.574	67.7128	34.1209
YLDs (Years Lived with Disability)	Myanmar	Female	All Ages	Other vision loss	Blindness and vision impairment	Rate	2017	65.0587	89.6055	44.7329
YLDs (Years Lived with Disability)	Myanmar	Both	All Ages	Other vision loss	Blindness and vision impairment	Rate	2017	57.593	78.5292	39.9642
YLDs (Years Lived with Disability)	Myanmar	Male	Age-standardized	Other vision loss	Blindness and vision impairment	Rate	2017	58.0366	79.5673	40.122
YLDs (Years Lived with Disability)	Myanmar	Female	Age-standardized	Other vision loss	Blindness and vision impairment	Rate	2017	68.6853	94.9776	47.4053
YLDs (Years Lived with Disability)	Myanmar	Both	Age-standardized	Other vision loss	Blindness and vision impairment	Rate	2017	64.163	87.5988	44.8298
YLDs (Years Lived with Disability)	Sao Tome and Principe	Male	All Ages	Refraction disorders	Blindness and vision impairment	Number	1990	54.4165	79.1195	35.5045
YLDs (Years Lived with Disability)	Sao Tome and Principe	Female	All Ages	Refraction disorders	Blindness and vision impairment	Number	1990	52.9197	76.2131	35.3618
YLDs (Years Lived with Disability)	Sao Tome and Principe	Both	All Ages	Refraction disorders	Blindness and vision impairment	Number	1990	107.336	155.143	70.7551
YLDs (Years Lived with Disability)	Sao Tome and Principe	Male	All Ages	Refraction disorders	Blindness and vision impairment	Rate	1990	90.2181	131.174	58.8636
YLDs (Years Lived with Disability)	Sao Tome and Principe	Female	All Ages	Refraction disorders	Blindness and vision impairment	Rate	1990	85.8937	123.701	57.3955
YLDs (Years Lived with Disability)	Sao Tome and Principe	Both	All Ages	Refraction disorders	Blindness and vision impairment	Rate	1990	88.0329	127.243	58.0306
YLDs (Years Lived with Disability)	Sao Tome and Principe	Male	Age-standardized	Refraction disorders	Blindness and vision impairment	Rate	1990	117.571	170.374	77.6863
YLDs (Years Lived with Disability)	Sao Tome and Principe	Female	Age-standardized	Refraction disorders	Blindness and vision impairment	Rate	1990	109.964	158.963	74.0789
YLDs (Years Lived with Disability)	Sao Tome and Principe	Both	Age-standardized	Refraction disorders	Blindness and vision impairment	Rate	1990	113.594	163.272	76.1445
YLDs (Years Lived with Disability)	Sao Tome and Principe	Male	All Ages	Near vision loss	Blindness and vision impairment	Number	1990	54.6228	100.176	26.0538
YLDs (Years Lived with Disability)	Sao Tome and Principe	Female	All Ages	Near vision loss	Blindness and vision impairment	Number	1990	70.0017	124.849	33.2182
YLDs (Years Lived with Disability)	Sao Tome and Principe	Both	All Ages	Near vision loss	Blindness and vision impairment	Number	1990	124.625	225.967	59.0941
YLDs (Years Lived with Disability)	Sao Tome and Principe	Male	All Ages	Near vision loss	Blindness and vision impairment	Rate	1990	90.5602	166.083	43.195
YLDs (Years Lived with Disability)	Sao Tome and Principe	Female	All Ages	Near vision loss	Blindness and vision impairment	Rate	1990	113.619	202.642	53.9162
YLDs (Years Lived with Disability)	Sao Tome and Principe	Both	All Ages	Near vision loss	Blindness and vision impairment	Rate	1990	102.212	185.329	48.4666
YLDs (Years Lived with Disability)	Sao Tome and Principe	Male	Age-standardized	Near vision loss	Blindness and vision impairment	Rate	1990	151.811	275.769	72.2917
YLDs (Years Lived with Disability)	Sao Tome and Principe	Female	Age-standardized	Near vision loss	Blindness and vision impairment	Rate	1990	173.26	310.584	82.5018
YLDs (Years Lived with Disability)	Sao Tome and Principe	Both	Age-standardized	Near vision loss	Blindness and vision impairment	Rate	1990	163.069	297.326	77.7585
YLDs (Years Lived with Disability)	Angola	Male	All Ages	Blindness and vision impairment	Blindness and vision impairment	Number	1990	17173.7	26583.4	11019.1
YLDs (Years Lived with Disability)	Angola	Female	All Ages	Blindness and vision impairment	Blindness and vision impairment	Number	1990	18720.7	28928.7	12134.1
YLDs (Years Lived with Disability)	Angola	Both	All Ages	Blindness and vision impairment	Blindness and vision impairment	Number	1990	35894.4	55463.4	23275.9
YLDs (Years Lived with Disability)	Angola	Male	All Ages	Blindness and vision impairment	Blindness and vision impairment	Rate	1990	332.577	514.802	213.39
YLDs (Years Lived with Disability)	Angola	Female	All Ages	Blindness and vision impairment	Blindness and vision impairment	Rate	1990	368.351	569.204	238.752
YLDs (Years Lived with Disability)	Angola	Both	All Ages	Blindness and vision impairment	Blindness and vision impairment	Rate	1990	350.322	541.311	227.168
YLDs (Years Lived with Disability)	Angola	Male	Age-standardized	Blindness and vision impairment	Blindness and vision impairment	Rate	1990	653.031	970.361	435.354
YLDs (Years Lived with Disability)	Angola	Female	Age-standardized	Blindness and vision impairment	Blindness and vision impairment	Rate	1990	734.425	1087.01	496.194
YLDs (Years Lived with Disability)	Angola	Both	Age-standardized	Blindness and vision impairment	Blindness and vision impairment	Rate	1990	693.57	1028.11	464.582
YLDs (Years Lived with Disability)	Angola	Male	All Ages	Refraction disorders	Blindness and vision impairment	Number	1990	3511.03	5259.52	2270.44
YLDs (Years Lived with Disability)	Angola	Female	All Ages	Refraction disorders	Blindness and vision impairment	Number	1990	2876.37	4245.65	1891.37
YLDs (Years Lived with Disability)	Angola	Both	All Ages	Refraction disorders	Blindness and vision impairment	Number	1990	6387.4	9497.93	4175.4
YLDs (Years Lived with Disability)	Angola	Male	All Ages	Refraction disorders	Blindness and vision impairment	Rate	1990	67.9929	101.853	43.9683
[truncated: 11,616 more rows]
