# Supplementary material for: A comprehensive study capturing vision loss burden in Pakistan (1990-2025): Findings from the Global Burden of Disease (GBD) 2017 study
Source: PLoS One. 2019 May 3;14(5):e0216492. doi: 10.1371/journal.pone.0216492 (PMC6499467; doi:10.1371/journal.pone.0216492)
Supplement: S8 Table — (XLSX) [file pone.0216492.s008.xlsx]

## Sheet: Table 6 Data
measure	location	sex	age	cause	metric	year	val	upper	lower	Rank
YLDs (Years Lived with Disability)	Pakistan	Both	All Ages	Dietary iron deficiency	Number	2017	1.50961e+06	2.27447e+06	916124	1
YLDs (Years Lived with Disability)	Pakistan	Both	All Ages	Dietary iron deficiency	Rate	2017	704.479	1061.41	427.521
YLDs (Years Lived with Disability)	Pakistan	Both	Age-standardized	Low back pain	Rate	2017	745.608	1011.6	537.909	1
YLDs (Years Lived with Disability)	Pakistan	Both	All Ages	Dietary iron deficiency	Number	1990	1.26948e+06	1.84124e+06	829999	1
YLDs (Years Lived with Disability)	Pakistan	Both	All Ages	Headache disorders	Rate	2017	625.756	900.163	407.902
YLDs (Years Lived with Disability)	Pakistan	Both	Age-standardized	Dietary iron deficiency	Rate	2017	682.539	1013.55	432.294	2
YLDs (Years Lived with Disability)	Pakistan	Both	All Ages	Headache disorders	Number	2017	1.34092e+06	1.92894e+06	874083	2
YLDs (Years Lived with Disability)	Pakistan	Both	All Ages	Low back pain	Rate	2017	574.644	791.679	409.948
YLDs (Years Lived with Disability)	Pakistan	Both	Age-standardized	Headache disorders	Rate	2017	669.117	960.218	438.934	3
YLDs (Years Lived with Disability)	Pakistan	Both	All Ages	Headache disorders	Number	1990	610227	869015	400585	2
YLDs (Years Lived with Disability)	Pakistan	Both	All Ages	Neonatal disorders	Rate	2017	437.202	594.678	316.1
YLDs (Years Lived with Disability)	Pakistan	Both	Age-standardized	Diabetes mellitus	Rate	2017	596.137	840.462	406.673	4
YLDs (Years Lived with Disability)	Pakistan	Both	All Ages	Low back pain	Number	2017	1.23139e+06	1.69647e+06	878467	3
YLDs (Years Lived with Disability)	Pakistan	Both	All Ages	Depressive disorders	Rate	2017	434.89	591.434	308.726
YLDs (Years Lived with Disability)	Pakistan	Both	Age-standardized	Depressive disorders	Rate	2017	528.948	708.264	378.5	5
YLDs (Years Lived with Disability)	Pakistan	Both	All Ages	Low back pain	Number	1990	536840	722832	379997	3
YLDs (Years Lived with Disability)	Pakistan	Both	All Ages	Diabetes mellitus	Rate	2017	394.868	555.438	267.804
YLDs (Years Lived with Disability)	Pakistan	Both	Age-standardized	Blindness and vision impairment	Rate	2017	473.512	653.16	331.616	6
YLDs (Years Lived with Disability)	Pakistan	Both	All Ages	Neonatal disorders	Number	2017	936870	1.27432e+06	677362	4
YLDs (Years Lived with Disability)	Pakistan	Both	All Ages	Other musculoskeletal disorders	Rate	2017	363.786	505.162	247.402
YLDs (Years Lived with Disability)	Pakistan	Both	Age-standardized	Other musculoskeletal disorders	Rate	2017	470.7	649.525	321.226	7
YLDs (Years Lived with Disability)	Pakistan	Both	All Ages	Vitamin A deficiency	Number	1990	512908	758897	319983	4
YLDs (Years Lived with Disability)	Pakistan	Both	All Ages	Anxiety disorders	Rate	2017	330.253	445.673	230.992
YLDs (Years Lived with Disability)	Pakistan	Both	Age-standardized	Chronic obstructive pulmonary disease	Rate	2017	465.132	538.465	391.272	8
YLDs (Years Lived with Disability)	Pakistan	Both	All Ages	Depressive disorders	Number	2017	931914	1.26737e+06	661560	5
YLDs (Years Lived with Disability)	Pakistan	Both	All Ages	Age-related and other hearing loss	Rate	2017	286.72	408.335	193.336
YLDs (Years Lived with Disability)	Pakistan	Both	Age-standardized	Age-related and other hearing loss	Rate	2017	449.647	636.744	307.644	9
YLDs (Years Lived with Disability)	Pakistan	Both	All Ages	Depressive disorders	Number	1990	444262	605084	315386	5
YLDs (Years Lived with Disability)	Pakistan	Both	All Ages	Blindness and vision impairment	Rate	2017	278.575	394.95	190.823
YLDs (Years Lived with Disability)	Pakistan	Both	Age-standardized	Neonatal disorders	Rate	2017	388.68	528.234	280.9	10
YLDs (Years Lived with Disability)	Pakistan	Both	All Ages	Diabetes mellitus	Number	2017	846152	1.19023e+06	573870	6
YLDs (Years Lived with Disability)	Pakistan	Both	All Ages	Chronic obstructive pulmonary disease	Rate	2017	272.603	314.362	227.226
YLDs (Years Lived with Disability)	Pakistan	Both	Age-standardized	Anxiety disorders	Rate	2017	353.29	471.82	250.008	11
YLDs (Years Lived with Disability)	Pakistan	Both	All Ages	Blindness and vision impairment	Number	1990	386177	541593	263999	6
YLDs (Years Lived with Disability)	Pakistan	Both	All Ages	Diarrheal diseases	Rate	2017	233.033	323.304	157.675
YLDs (Years Lived with Disability)	Pakistan	Both	Age-standardized	Neck pain	Rate	2017	242.202	340.579	169.751	12
YLDs (Years Lived with Disability)	Pakistan	Both	All Ages	Other musculoskeletal disorders	Number	2017	779548	1.0825e+06	530151	7
YLDs (Years Lived with Disability)	Pakistan	Both	All Ages	Upper digestive system diseases	Rate	2017	202.515	302.049	132.371
YLDs (Years Lived with Disability)	Pakistan	Both	Age-standardized	Upper digestive system diseases	Rate	2017	239.079	354.26	155.526	13
YLDs (Years Lived with Disability)	Pakistan	Both	All Ages	Neonatal disorders	Number	1990	378929	505536	272954	7
YLDs (Years Lived with Disability)	Pakistan	Both	All Ages	Drug use disorders	Rate	2017	180.859	248.61	121.974
YLDs (Years Lived with Disability)	Pakistan	Both	Age-standardized	Diarrheal diseases	Rate	2017	236.473	324.162	160.674	14
YLDs (Years Lived with Disability)	Pakistan	Both	All Ages	Anxiety disorders	Number	2017	707690	955020	494986	8
YLDs (Years Lived with Disability)	Pakistan	Both	All Ages	Dermatitis	Rate	2017	179.311	293.745	101.118
YLDs (Years Lived with Disability)	Pakistan	Both	Age-standardized	Oral disorders	Rate	2017	220.843	364.9	122.776	15
YLDs (Years Lived with Disability)	Pakistan	Both	All Ages	Other musculoskeletal disorders	Number	1990	375440	522739	257835	8
YLDs (Years Lived with Disability)	Pakistan	Both	All Ages	Neck pain	Rate	2017	175.686	245.998	122.786
YLDs (Years Lived with Disability)	Pakistan	Both	Age-standardized	Drug use disorders	Rate	2017	187.718	254.08	128.41	16
YLDs (Years Lived with Disability)	Pakistan	Both	All Ages	Age-related and other hearing loss	Number	2017	614406	875010	414295	9
YLDs (Years Lived with Disability)	Pakistan	Both	All Ages	Oral disorders	Rate	2017	162.253	273.376	89.1149
YLDs (Years Lived with Disability)	Pakistan	Both	Age-standardized	Falls	Rate	2017	172.912	230.215	124.664	17
YLDs (Years Lived with Disability)	Pakistan	Both	All Ages	Anxiety disorders	Number	1990	325164	436265	231217	9
YLDs (Years Lived with Disability)	Pakistan	Both	All Ages	Epilepsy	Rate	2017	149.643	324.717	33.8224
YLDs (Years Lived with Disability)	Pakistan	Both	Age-standardized	Stroke	Rate	2017	171.048	214.196	124.585	18
YLDs (Years Lived with Disability)	Pakistan	Both	All Ages	Blindness and vision impairment	Number	2017	596951	846329	408911	10
YLDs (Years Lived with Disability)	Pakistan	Both	All Ages	Vitamin A deficiency	Rate	2017	143.826	235.248	79.8865
YLDs (Years Lived with Disability)	Pakistan	Both	Age-standardized	Dermatitis	Rate	2017	162.46	264.369	92.0889	19
YLDs (Years Lived with Disability)	Pakistan	Both	All Ages	Age-related and other hearing loss	Number	1990	314563	443331	216711	10
YLDs (Years Lived with Disability)	Pakistan	Both	All Ages	Alcohol use disorders	Rate	2017	136.441	192.124	93.0168
YLDs (Years Lived with Disability)	Pakistan	Both	Age-standardized	Schizophrenia	Rate	2017	158.858	198.935	118.08	20
YLDs (Years Lived with Disability)	Pakistan	Both	All Ages	Chronic obstructive pulmonary disease	Number	2017	584155	673638	486918	11
YLDs (Years Lived with Disability)	Pakistan	Both	All Ages	Schizophrenia	Rate	2017	135.467	170.733	99.7394
YLDs (Years Lived with Disability)	Pakistan	Both	Age-standardized	Epilepsy	Rate	2017	149.146	328.341	34.8263	21
YLDs (Years Lived with Disability)	Pakistan	Both	All Ages	Chronic obstructive pulmonary disease	Number	1990	310772	361195	260184	11
YLDs (Years Lived with Disability)	Pakistan	Both	All Ages	Falls	Rate	2017	128.023	170.469	92.536
YLDs (Years Lived with Disability)	Pakistan	Both	Age-standardized	Alcohol use disorders	Rate	2017	148.496	206.616	102.226	22
YLDs (Years Lived with Disability)	Pakistan	Both	All Ages	Diarrheal diseases	Number	2017	499360	692800	337877	12
YLDs (Years Lived with Disability)	Pakistan	Both	All Ages	Gynecological diseases	Rate	2017	127.106	180.561	86.3632
YLDs (Years Lived with Disability)	Pakistan	Both	Age-standardized	Asthma	Rate	2017	144.986	205.861	97.3103	23
YLDs (Years Lived with Disability)	Pakistan	Both	All Ages	Diarrheal diseases	Number	1990	287474	400130	198638	12
YLDs (Years Lived with Disability)	Pakistan	Both	All Ages	Congenital birth defects	Rate	2017	120.269	158.671	86.5695
YLDs (Years Lived with Disability)	Pakistan	Both	Age-standardized	Other mental disorders	Rate	2017	140.543	194.936	92.6708	24
YLDs (Years Lived with Disability)	Pakistan	Both	All Ages	Upper digestive system diseases	Number	2017	433965	647252	283653	13
YLDs (Years Lived with Disability)	Pakistan	Both	All Ages	Asthma	Rate	2017	119.492	169.384	79.4504
YLDs (Years Lived with Disability)	Pakistan	Both	Age-standardized	Gynecological diseases	Rate	2017	133.025	189.762	90.1648	25
YLDs (Years Lived with Disability)	Pakistan	Both	All Ages	Diabetes mellitus	Number	1990	270217	379718	181885	13
YLDs (Years Lived with Disability)	Pakistan	Both	All Ages	Other mental disorders	Rate	2017	119.195	166.398	78.3484
YLDs (Years Lived with Disability)	Pakistan	Both	Age-standardized	Road injuries	Rate	2017	119.227	159.661	86.2718	26
YLDs (Years Lived with Disability)	Pakistan	Both	All Ages	Drug use disorders	Number	2017	387559	532740	261374	14
YLDs (Years Lived with Disability)	Pakistan	Both	All Ages	Conduct disorder	Rate	2017	106.764	170.773	63.5795
YLDs (Years Lived with Disability)	Pakistan	Both	Age-standardized	Osteoarthritis	Rate	2017	119.001	233.268	59.6585	27
YLDs (Years Lived with Disability)	Pakistan	Both	All Ages	Dermatitis	Number	1990	204219	333275	115843	14
YLDs (Years Lived with Disability)	Pakistan	Both	All Ages	Bipolar disorder	Rate	2017	105.836	158.776	66.0804
YLDs (Years Lived with Disability)	Pakistan	Both	Age-standardized	Congenital birth defects	Rate	2017	117.064	155.104	83.1555	28
YLDs (Years Lived with Disability)	Pakistan	Both	All Ages	Dermatitis	Number	2017	384240	629458	216684	15
YLDs (Years Lived with Disability)	Pakistan	Both	All Ages	Hemoglobinopathies and hemolytic anemias	Rate	2017	104.129	156.654	65.3897
YLDs (Years Lived with Disability)	Pakistan	Both	Age-standardized	Vitamin A deficiency	Rate	2017	115.407	188.791	64.2913	29
YLDs (Years Lived with Disability)	Pakistan	Both	All Ages	Drug use disorders	Number	1990	171563	238501	116397	15
YLDs (Years Lived with Disability)	Pakistan	Both	All Ages	Stroke	Rate	2017	98.3842	124.39	70.9934
YLDs (Years Lived with Disability)	Pakistan	Both	Age-standardized	Chronic kidney disease	Rate	2017	115.153	148.007	84.6505	30
YLDs (Years Lived with Disability)	Pakistan	Both	All Ages	Neck pain	Number	2017	376473	527143	263115	16
YLDs (Years Lived with Disability)	Pakistan	Both	All Ages	Road injuries	Rate	2017	94.679	127.115	68.4873
YLDs (Years Lived with Disability)	Pakistan	Both	Age-standardized	Bipolar disorder	Rate	2017	113.471	170.734	71.5712	31
YLDs (Years Lived with Disability)	Pakistan	Both	All Ages	Neck pain	Number	1990	169421	236884	117987	16
YLDs (Years Lived with Disability)	Pakistan	Both	All Ages	Urticaria	Rate	2017	78.2719	112.593	52.1075
YLDs (Years Lived with Disability)	Pakistan	Both	Age-standardized	Hemoglobinopathies and hemolytic anemias	Rate	2017	105.934	158.93	68.3251	32
YLDs (Years Lived with Disability)	Pakistan	Both	All Ages	Oral disorders	Number	2017	347687	585811	190962	17
YLDs (Years Lived with Disability)	Pakistan	Both	All Ages	Chronic kidney disease	Rate	2017	77.2342	99.5563	56.59
YLDs (Years Lived with Disability)	Pakistan	Both	Age-standardized	Ischemic heart disease	Rate	2017	88.5537	122.719	61.8042	33
YLDs (Years Lived with Disability)	Pakistan	Both	All Ages	Hemoglobinopathies and hemolytic anemias	Number	1990	168971	246137	110006	17
YLDs (Years Lived with Disability)	Pakistan	Both	All Ages	Upper respiratory infections	Rate	2017	73.6561	115.732	42.7863
YLDs (Years Lived with Disability)	Pakistan	Both	Age-standardized	Other unintentional injuries	Rate	2017	82.756	113.755	58.3694	34
YLDs (Years Lived with Disability)	Pakistan	Both	All Ages	Epilepsy	Number	2017	320666	695828	72477.1	18
YLDs (Years Lived with Disability)	Pakistan	Both	All Ages	Fungal skin diseases	Rate	2017	67.9643	143.972	26.4349
YLDs (Years Lived with Disability)	Pakistan	Both	Age-standardized	Conduct disorder	Rate	2017	82.5033	131.937	49.1704	35
YLDs (Years Lived with Disability)	Pakistan	Both	All Ages	Upper digestive system diseases	Number	1990	159971	238396	104537	18
YLDs (Years Lived with Disability)	Pakistan	Both	All Ages	Osteoarthritis	Rate	2017	66.7632	131.154	33.5023
YLDs (Years Lived with Disability)	Pakistan	Both	Age-standardized	Other cardiovascular and circulatory diseases	Rate	2017	72.931	102.907	48.8014	36
YLDs (Years Lived with Disability)	Pakistan	Both	All Ages	Vitamin A deficiency	Number	2017	308201	504107	171187	19
YLDs (Years Lived with Disability)	Pakistan	Both	All Ages	Other unintentional injuries	Rate	2017	62.8725	85.8092	44.5943	53
YLDs (Years Lived with Disability)	Pakistan	Both	Age-standardized	Urticaria	Rate	2017	72.15	101.912	47.9327	37
YLDs (Years Lived with Disability)	Pakistan	Both	All Ages	Epilepsy	Number	1990	153614	346958	26470.7	19
YLDs (Years Lived with Disability)	Pakistan	Both	All Ages	Fire, heat, and hot substances	Rate	2017	56.1759	73.4693	39.9119
YLDs (Years Lived with Disability)	Pakistan	Both	Age-standardized	Fungal skin diseases	Rate	2017	71.0214	149.976	28.1264	38
YLDs (Years Lived with Disability)	Pakistan	Both	All Ages	Alcohol use disorders	Number	2017	292375	411698	199323	20
YLDs (Years Lived with Disability)	Pakistan	Both	All Ages	Other transport injuries	Rate	2017	55.3971	74.6168	39.6745
YLDs (Years Lived with Disability)	Pakistan	Both	Age-standardized	Upper respiratory infections	Rate	2017	69.8999	110.08	40.9853	39
YLDs (Years Lived with Disability)	Pakistan	Both	All Ages	Oral disorders	Number	1990	152421	251812	84710.7	20
YLDs (Years Lived with Disability)	Pakistan	Both	All Ages	Autism spectrum disorders	Rate	2017	55.3534	76.6047	37.7618
YLDs (Years Lived with Disability)	Pakistan	Both	Age-standardized	Other transport injuries	Rate	2017	65.7526	87.5397	47.2294	40
YLDs (Years Lived with Disability)	Pakistan	Both	All Ages	Schizophrenia	Number	2017	290290	365859	213729	21
YLDs (Years Lived with Disability)	Pakistan	Both	All Ages	Scabies	Rate	2017	51.9101	84.5833	28.8274
YLDs (Years Lived with Disability)	Pakistan	Both	Age-standardized	Alzheimer's disease and other dementias	Rate	2017	64.5646	84.8129	45.6162	41
YLDs (Years Lived with Disability)	Pakistan	Both	All Ages	Iodine deficiency	Number	1990	143012	242963	77834.2	21
YLDs (Years Lived with Disability)	Pakistan	Both	All Ages	Endocrine, metabolic, blood, and immune disorders	Rate	2017	51.545	75.6941	33.2133
YLDs (Years Lived with Disability)	Pakistan	Both	Age-standardized	Fire, heat, and hot substances	Rate	2017	63.3298	83.001	45.1419	42
YLDs (Years Lived with Disability)	Pakistan	Both	All Ages	Falls	Number	2017	274338	365294	198293	22
YLDs (Years Lived with Disability)	Pakistan	Both	All Ages	Viral skin diseases	Rate	2017	51.399	76.5346	32.9121
YLDs (Years Lived with Disability)	Pakistan	Both	Age-standardized	Tuberculosis	Rate	2017	62.7293	85.3742	42.5109	43
YLDs (Years Lived with Disability)	Pakistan	Both	All Ages	Intestinal nematode infections	Number	1990	138651	221946	79924.7	22
YLDs (Years Lived with Disability)	Pakistan	Both	All Ages	Tuberculosis	Rate	2017	48.4215	66.1995	32.5939
YLDs (Years Lived with Disability)	Pakistan	Both	Age-standardized	Endocrine, metabolic, blood, and immune disorders	Rate	2017	53.8229	77.9721	35.3279	44
YLDs (Years Lived with Disability)	Pakistan	Both	All Ages	Gynecological diseases	Number	2017	272373	386920	185066	23
YLDs (Years Lived with Disability)	Pakistan	Both	All Ages	Other neglected tropical diseases	Rate	2017	47.2622	72.6228	27.4742
YLDs (Years Lived with Disability)	Pakistan	Both	Age-standardized	Autism spectrum disorders	Rate	2017	53.1038	73.2696	36.2944	45
YLDs (Years Lived with Disability)	Pakistan	Both	All Ages	Congenital birth defects	Number	1990	132037	174935	93612.3	23
YLDs (Years Lived with Disability)	Pakistan	Both	All Ages	Psoriasis	Rate	2017	46.4675	61.4354	32.683
YLDs (Years Lived with Disability)	Pakistan	Both	Age-standardized	Psoriasis	Rate	2017	53.0696	70.1614	37.5679	46
YLDs (Years Lived with Disability)	Pakistan	Both	All Ages	Congenital birth defects	Number	2017	257722	340013	185508	24
YLDs (Years Lived with Disability)	Pakistan	Both	All Ages	Ischemic heart disease	Rate	2017	45.8333	63.9358	31.6832
YLDs (Years Lived with Disability)	Pakistan	Both	Age-standardized	Urinary diseases and male infertility	Rate	2017	51.7971	74.7797	33.5676	47
YLDs (Years Lived with Disability)	Pakistan	Both	All Ages	Schizophrenia	Number	1990	126583	158348	94131.7	24
YLDs (Years Lived with Disability)	Pakistan	Both	All Ages	Idiopathic developmental intellectual disability	Rate	2017	44.5504	82.9314	17.0752
YLDs (Years Lived with Disability)	Pakistan	Both	Age-standardized	Scabies	Rate	2017	47.5062	77.4596	26.625	48
YLDs (Years Lived with Disability)	Pakistan	Both	All Ages	Asthma	Number	2017	256057	362970	170252	25
YLDs (Years Lived with Disability)	Pakistan	Both	All Ages	Protein-energy malnutrition	Rate	2017	43.8614	64.9695	27.0336
YLDs (Years Lived with Disability)	Pakistan	Both	Age-standardized	Interpersonal violence	Rate	2017	44.2466	56.0602	33.9863	49
YLDs (Years Lived with Disability)	Pakistan	Both	All Ages	Conduct disorder	Number	1990	121578	198022	71472.6	25
YLDs (Years Lived with Disability)	Pakistan	Both	All Ages	Other cardiovascular and circulatory diseases	Rate	2017	43.0761	60.5543	28.919
YLDs (Years Lived with Disability)	Pakistan	Both	Age-standardized	Rheumatoid arthritis	Rate	2017	43.1825	58.6174	29.0329	50
YLDs (Years Lived with Disability)	Pakistan	Both	All Ages	Other mental disorders	Number	2017	255420	356569	167891	26
YLDs (Years Lived with Disability)	Pakistan	Both	All Ages	Interpersonal violence	Rate	2017	41.2847	52.8945	31.4352	59
YLDs (Years Lived with Disability)	Pakistan	Both	Age-standardized	Viral skin diseases	Rate	2017	42.7866	63.8177	27.4345	51
YLDs (Years Lived with Disability)	Pakistan	Both	All Ages	Gynecological diseases	Number	1990	120832	170826	81713.9	26
YLDs (Years Lived with Disability)	Pakistan	Both	All Ages	Other unspecified infectious diseases	Rate	2017	39.3931	59.0029	23.8256
YLDs (Years Lived with Disability)	Pakistan	Both	Age-standardized	Other neglected tropical diseases	Rate	2017	41.8038	63.4613	25.1675	52
YLDs (Years Lived with Disability)	Pakistan	Both	All Ages	Conduct disorder	Number	2017	228781	365946	136243	27
YLDs (Years Lived with Disability)	Pakistan	Both	All Ages	Otitis media	Rate	2017	37.8691	61.0497	22.3102
YLDs (Years Lived with Disability)	Pakistan	Both	Age-standardized	Exposure to mechanical forces	Rate	2017	41.2123	55.7631	29.63	53
YLDs (Years Lived with Disability)	Pakistan	Both	All Ages	Alcohol use disorders	Number	1990	116917	165187	78863	27
YLDs (Years Lived with Disability)	Pakistan	Both	All Ages	Intestinal nematode infections	Rate	2017	35.9237	66.7312	18.0356
YLDs (Years Lived with Disability)	Pakistan	Both	Age-standardized	Idiopathic developmental intellectual disability	Rate	2017	41.0048	76.6586	15.6238	54
YLDs (Years Lived with Disability)	Pakistan	Both	All Ages	Bipolar disorder	Number	2017	226794	340238	141602	28
YLDs (Years Lived with Disability)	Pakistan	Both	All Ages	Other neurological disorders	Rate	2017	34.9626	73.3657	9.06758
YLDs (Years Lived with Disability)	Pakistan	Both	Age-standardized	Protein-energy malnutrition	Rate	2017	36.5178	53.8377	22.5064	55
YLDs (Years Lived with Disability)	Pakistan	Both	All Ages	Other mental disorders	Number	1990	112901	156047	74618.7	28
YLDs (Years Lived with Disability)	Pakistan	Both	All Ages	Eating disorders	Rate	2017	34.3594	50.9054	21.4925
YLDs (Years Lived with Disability)	Pakistan	Both	Age-standardized	Other unspecified infectious diseases	Rate	2017	36.0079	53.6825	22.4492	56
YLDs (Years Lived with Disability)	Pakistan	Both	All Ages	Hemoglobinopathies and hemolytic anemias	Number	2017	223136	335691	140122	29
YLDs (Years Lived with Disability)	Pakistan	Both	All Ages	Exposure to mechanical forces	Rate	2017	33.5528	45.3658	24.0606	41
YLDs (Years Lived with Disability)	Pakistan	Both	Age-standardized	Otitis media	Rate	2017	34.0969	54.6691	20.3847	57
YLDs (Years Lived with Disability)	Pakistan	Both	All Ages	Stroke	Number	1990	105954	134067	76794.8	29
YLDs (Years Lived with Disability)	Pakistan	Both	All Ages	Exposure to forces of nature	Rate	2017	32.2109	46.0202	22.1495	62
YLDs (Years Lived with Disability)	Pakistan	Both	Age-standardized	Exposure to forces of nature	Rate	2017	33.2488	46.4399	23.4359	58
YLDs (Years Lived with Disability)	Pakistan	Both	All Ages	Stroke	Number	2017	210825	266552	152130	30
YLDs (Years Lived with Disability)	Pakistan	Both	All Ages	Meningitis	Rate	2017	32.0104	43.1277	21.9585
YLDs (Years Lived with Disability)	Pakistan	Both	Age-standardized	Intestinal nematode infections	Rate	2017	32.938	60.7998	16.6635	59
YLDs (Years Lived with Disability)	Pakistan	Both	All Ages	Bipolar disorder	Number	1990	101880	151406	64775.4	30
YLDs (Years Lived with Disability)	Pakistan	Both	All Ages	Other chronic respiratory diseases	Rate	2017	31.1944	36.9329	25.2537
YLDs (Years Lived with Disability)	Pakistan	Both	Age-standardized	Other chronic respiratory diseases	Rate	2017	32.8103	38.5492	26.838	60
YLDs (Years Lived with Disability)	Pakistan	Both	All Ages	Road injuries	Number	2017	202885	272392	146760	31
YLDs (Years Lived with Disability)	Pakistan	Both	All Ages	Rheumatic heart disease	Rate	2017	30.3541	44.5964	19.811
YLDs (Years Lived with Disability)	Pakistan	Both	Age-standardized	Rheumatic heart disease	Rate	2017	32.5992	47.6079	21.3152
YLDs (Years Lived with Disability)	Pakistan	Both	All Ages	Falls	Number	1990	100104	132122	72588.1	31
YLDs (Years Lived with Disability)	Pakistan	Both	All Ages	Urinary diseases and male infertility	Rate	2017	29.8913	44.0667	19.327
YLDs (Years Lived with Disability)	Pakistan	Both	Age-standardized	Meningitis	Rate	2017	32.1974	43.057	21.9577
YLDs (Years Lived with Disability)	Pakistan	Both	All Ages	Urticaria	Number	2017	167727	241272	111660	32
YLDs (Years Lived with Disability)	Pakistan	Both	All Ages	Maternal disorders	Rate	2017	29.2207	40.5802	19.9875
YLDs (Years Lived with Disability)	Pakistan	Both	Age-standardized	Other skin and subcutaneous diseases	Rate	2017	32.0207	59.0765	15.1945
YLDs (Years Lived with Disability)	Pakistan	Both	All Ages	Asthma	Number	1990	99219.3	142203	64783.6	32
YLDs (Years Lived with Disability)	Pakistan	Both	All Ages	Rheumatoid arthritis	Rate	2017	28.5881	39.0169	19.1207
YLDs (Years Lived with Disability)	Pakistan	Both	Age-standardized	Eating disorders	Rate	2017	31.9591	46.9431	20.0531
YLDs (Years Lived with Disability)	Pakistan	Both	All Ages	Chronic kidney disease	Number	2017	165503	213337	121265	33
YLDs (Years Lived with Disability)	Pakistan	Both	All Ages	Acne vulgaris	Rate	2017	26.4889	42.8319	15.3279
YLDs (Years Lived with Disability)	Pakistan	Both	Age-standardized	Other neurological disorders	Rate	2017	31.8629	66.3993	9.01803
YLDs (Years Lived with Disability)	Pakistan	Both	All Ages	Fungal skin diseases	Number	1990	93200.4	198348	36579.9	33
YLDs (Years Lived with Disability)	Pakistan	Both	All Ages	Other skin and subcutaneous diseases	Rate	2017	25.8969	48.0576	12.1941
YLDs (Years Lived with Disability)	Pakistan	Both	Age-standardized	Atrial fibrillation and flutter	Rate	2017	30.9912	43.1778	21.1205
YLDs (Years Lived with Disability)	Pakistan	Both	All Ages	Upper respiratory infections	Number	2017	157836	247999	91685.8	34
YLDs (Years Lived with Disability)	Pakistan	Both	All Ages	Animal contact	Rate	2017	25.112	34.8242	16.9614	47
YLDs (Years Lived with Disability)	Pakistan	Both	Age-standardized	Other sense organ diseases	Rate	2017	30.1632	43.8608	18.7048
YLDs (Years Lived with Disability)	Pakistan	Both	All Ages	Urticaria	Number	1990	89769.3	128515	58903.9	34
YLDs (Years Lived with Disability)	Pakistan	Both	All Ages	Iodine deficiency	Rate	2017	21.4392	34.0597	12.2099
YLDs (Years Lived with Disability)	Pakistan	Both	Age-standardized	Animal contact	Rate	2017	29.7624	40.7248	20.3342
YLDs (Years Lived with Disability)	Pakistan	Both	All Ages	Fungal skin diseases	Number	2017	145639	308513	56646.7	35
YLDs (Years Lived with Disability)	Pakistan	Both	All Ages	Other sense organ diseases	Rate	2017	21.1481	30.6639	13.0309
YLDs (Years Lived with Disability)	Pakistan	Both	Age-standardized	Maternal disorders	Rate	2017	29.313	40.2126	19.9854
YLDs (Years Lived with Disability)	Pakistan	Both	All Ages	Other neglected tropical diseases	Number	1990	87336.4	128413	55941.7	35
YLDs (Years Lived with Disability)	Pakistan	Both	All Ages	Environmental heat and cold exposure	Rate	2017	20.737	27.5188	14.8116	65
YLDs (Years Lived with Disability)	Pakistan	Both	Age-standardized	Environmental heat and cold exposure	Rate	2017	25.5993	33.6902	18.3802
YLDs (Years Lived with Disability)	Pakistan	Both	All Ages	Osteoarthritis	Number	2017	143065	281047	71791.1	36
YLDs (Years Lived with Disability)	Pakistan	Both	All Ages	Alzheimer's disease and other dementias	Rate	2017	20.6737	27.0019	14.7478
YLDs (Years Lived with Disability)	Pakistan	Both	Age-standardized	Iodine deficiency	Rate	2017	22.5117	35.7192	12.8588
YLDs (Years Lived with Disability)	Pakistan	Both	All Ages	Endocrine, metabolic, blood, and immune disorders	Number	1990	87135.9	124496	57404.7	36
YLDs (Years Lived with Disability)	Pakistan	Both	All Ages	Conflict and terrorism	Rate	2017	15.4719	24.003	9.89474	32
YLDs (Years Lived with Disability)	Pakistan	Both	Age-standardized	Acne vulgaris	Rate	2017	21.9523	35.7281	12.7132
YLDs (Years Lived with Disability)	Pakistan	Both	All Ages	Other unintentional injuries	Number	2017	134728	183878	95559.9	37
YLDs (Years Lived with Disability)	Pakistan	Both	All Ages	Lower respiratory infections	Rate	2017	14.6596	21.0512	9.59121
YLDs (Years Lived with Disability)	Pakistan	Both	Age-standardized	Hypertensive heart disease	Rate	2017	20.2402	28.0231	13.9131
YLDs (Years Lived with Disability)	Pakistan	Both	All Ages	Upper respiratory infections	Number	1990	84203.9	132880	49173.5	37
YLDs (Years Lived with Disability)	Pakistan	Both	All Ages	Sexually transmitted infections excluding HIV	Rate	2017	14.1969	26.0767	7.9809
YLDs (Years Lived with Disability)	Pakistan	Both	Age-standardized	Leishmaniasis	Rate	2017	17.6621	26.6277	10.7221
YLDs (Years Lived with Disability)	Pakistan	Both	All Ages	Fire, heat, and hot substances	Number	2017	120378	157435	85526.2	38
YLDs (Years Lived with Disability)	Pakistan	Both	All Ages	Atrial fibrillation and flutter	Rate	2017	13.7289	19.0966	9.33782
YLDs (Years Lived with Disability)	Pakistan	Both	Age-standardized	Inguinal, femoral, and abdominal hernia	Rate	2017	16.4475	22.9077	11.1507
YLDs (Years Lived with Disability)	Pakistan	Both	All Ages	Idiopathic developmental intellectual disability	Number	1990	75868.8	136716	32878	38
YLDs (Years Lived with Disability)	Pakistan	Both	All Ages	Dengue	Rate	2017	13.2565	24.0492	6.12664
YLDs (Years Lived with Disability)	Pakistan	Both	Age-standardized	Conflict and terrorism	Rate	2017	15.6395	24.0539	10.0899
YLDs (Years Lived with Disability)	Pakistan	Both	All Ages	Other transport injuries	Number	2017	118709	159894	85017.4	39
YLDs (Years Lived with Disability)	Pakistan	Both	All Ages	Leishmaniasis	Rate	2017	12.9615	19.241	8.06631
YLDs (Years Lived with Disability)	Pakistan	Both	Age-standardized	Breast cancer	Rate	2017	15.3717	31.0221	8.54041
YLDs (Years Lived with Disability)	Pakistan	Both	All Ages	Chronic kidney disease	Number	1990	75851.6	98386.9	54792.5	39
YLDs (Years Lived with Disability)	Pakistan	Both	All Ages	Other digestive diseases	Rate	2017	12.9005	18.2953	8.52995
YLDs (Years Lived with Disability)	Pakistan	Both	Age-standardized	Gout	Rate	2017	15.2728	20.9795	10.2833
YLDs (Years Lived with Disability)	Pakistan	Both	All Ages	Autism spectrum disorders	Number	2017	118615	164154	80918.8	40
YLDs (Years Lived with Disability)	Pakistan	Both	All Ages	Inguinal, femoral, and abdominal hernia	Rate	2017	12.8143	18.0623	8.46607
YLDs (Years Lived with Disability)	Pakistan	Both	Age-standardized	Other digestive diseases	Rate	2017	15.1223	21.1787	10.1044
YLDs (Years Lived with Disability)	Pakistan	Both	All Ages	Other unspecified infectious diseases	Number	1990	70135.9	103697	43886.8	40
YLDs (Years Lived with Disability)	Pakistan	Both	All Ages	Malaria	Rate	2017	12.2003	17.9155	7.73645
YLDs (Years Lived with Disability)	Pakistan	Both	Age-standardized	Sexually transmitted infections excluding HIV	Rate	2017	14.6608	26.4693	8.13125
YLDs (Years Lived with Disability)	Pakistan	Both	All Ages	Scabies	Number	2017	111237	181251	61773.4	41
YLDs (Years Lived with Disability)	Pakistan	Both	All Ages	Breast cancer	Rate	2017	10.3612	20.5555	5.89775
YLDs (Years Lived with Disability)	Pakistan	Both	Age-standardized	Trachoma	Rate	2017	14.1493	22.3154	8.33757
YLDs (Years Lived with Disability)	Pakistan	Both	All Ages	Viral skin diseases	Number	1990	62866.4	94186.6	40747.1	41
YLDs (Years Lived with Disability)	Pakistan	Both	All Ages	Foreign body	Rate	2017	9.09112	12.6528	6.29398	50
YLDs (Years Lived with Disability)	Pakistan	Both	Age-standardized	Lower respiratory infections	Rate	2017	13.1179	18.6975	8.60813
YLDs (Years Lived with Disability)	Pakistan	Both	All Ages	Endocrine, metabolic, blood, and immune disorders	Number	2017	110454	162203	71171.9	42
YLDs (Years Lived with Disability)	Pakistan	Both	All Ages	Gout	Rate	2017	8.87637	12.2679	5.9282
YLDs (Years Lived with Disability)	Pakistan	Both	Age-standardized	Dengue	Rate	2017	13.008	23.3707	6.11844
YLDs (Years Lived with Disability)	Pakistan	Both	All Ages	Road injuries	Number	1990	62465	83038.5	45349	42
YLDs (Years Lived with Disability)	Pakistan	Both	All Ages	Hypertensive heart disease	Rate	2017	8.81796	12.3965	6.0474
YLDs (Years Lived with Disability)	Pakistan	Both	Age-standardized	Parkinson's disease	Rate	2017	12.7162	17.8695	8.4385
YLDs (Years Lived with Disability)	Pakistan	Both	All Ages	Viral skin diseases	Number	2017	110142	164004	70526.6	43
YLDs (Years Lived with Disability)	Pakistan	Both	All Ages	Pruritus	Rate	2017	8.63526	16.6205	4.04517
YLDs (Years Lived with Disability)	Pakistan	Both	Age-standardized	Malaria	Rate	2017	11.4506	16.815	7.28594
YLDs (Years Lived with Disability)	Pakistan	Both	All Ages	Autism spectrum disorders	Number	1990	61158.3	84437.7	41402.2	43
YLDs (Years Lived with Disability)	Pakistan	Both	All Ages	Encephalitis	Rate	2017	7.76056	10.4836	5.33478
YLDs (Years Lived with Disability)	Pakistan	Both	Age-standardized	Lip and oral cavity cancer	Rate	2017	10.4565	14.0338	7.17954
YLDs (Years Lived with Disability)	Pakistan	Both	All Ages	Tuberculosis	Number	2017	103761	141857	69844.6	44
YLDs (Years Lived with Disability)	Pakistan	Both	All Ages	Cirrhosis and other chronic liver diseases	Rate	2017	7.35141	10.3124	4.9979
YLDs (Years Lived with Disability)	Pakistan	Both	Age-standardized	Foreign body	Rate	2017	10.076	13.9808	7.01164
YLDs (Years Lived with Disability)	Pakistan	Both	All Ages	Osteoarthritis	Number	1990	60104.9	120012	30294.4	44
YLDs (Years Lived with Disability)	Pakistan	Both	All Ages	Lip and oral cavity cancer	Rate	2017	6.91095	9.34839	4.6844
YLDs (Years Lived with Disability)	Pakistan	Both	Age-standardized	Pruritus	Rate	2017	9.85647	18.6375	4.66973
YLDs (Years Lived with Disability)	Pakistan	Both	All Ages	Other neglected tropical diseases	Number	2017	101277	155621	58873.8	45
YLDs (Years Lived with Disability)	Pakistan	Both	All Ages	Attention-deficit/hyperactivity disorder	Rate	2017	6.376	10.4571	3.78488
YLDs (Years Lived with Disability)	Pakistan	Both	Age-standardized	Cirrhosis and other chronic liver diseases	Rate	2017	8.91671	12.4064	6.07138
YLDs (Years Lived with Disability)	Pakistan	Both	All Ages	Scabies	Number	1990	59640.1	98016.9	32750.6	45
YLDs (Years Lived with Disability)	Pakistan	Both	All Ages	Trachoma	Rate	2017	6.26801	9.82645	3.79605
YLDs (Years Lived with Disability)	Pakistan	Both	Age-standardized	Encephalitis	Rate	2017	8.72794	11.8189	6.01003
YLDs (Years Lived with Disability)	Pakistan	Both	All Ages	Psoriasis	Number	2017	99574	131648	70035.5	46
YLDs (Years Lived with Disability)	Pakistan	Both	All Ages	Acute hepatitis	Rate	2017	5.97341	8.849	3.8484
YLDs (Years Lived with Disability)	Pakistan	Both	Age-standardized	Peripheral artery disease	Rate	2017	6.84052	11.968	3.28003
YLDs (Years Lived with Disability)	Pakistan	Both	All Ages	Fire, heat, and hot substances	Number	1990	58026.6	74905.7	40910.8	46
YLDs (Years Lived with Disability)	Pakistan	Both	All Ages	HIV/AIDS	Rate	2017	5.73105	22.4723	0.511305
YLDs (Years Lived with Disability)	Pakistan	Both	Age-standardized	Cardiomyopathy and myocarditis	Rate	2017	6.68936	9.45382	4.58464
YLDs (Years Lived with Disability)	Pakistan	Both	All Ages	Ischemic heart disease	Number	2017	98215	137006	67893	47
YLDs (Years Lived with Disability)	Pakistan	Both	All Ages	Appendicitis	Rate	2017	5.56164	8.30895	3.46592
YLDs (Years Lived with Disability)	Pakistan	Both	Age-standardized	HIV/AIDS	Rate	2017	6.41958	28.8083	0.551425
YLDs (Years Lived with Disability)	Pakistan	Both	All Ages	Other transport injuries	Number	1990	56226.8	74982.7	39852.1	47
YLDs (Years Lived with Disability)	Pakistan	Both	All Ages	Parkinson's disease	Rate	2017	5.3693	7.60404	3.58642
YLDs (Years Lived with Disability)	Pakistan	Both	Age-standardized	Ovarian cancer	Rate	2017	5.77519	10.1806	2.99749
YLDs (Years Lived with Disability)	Pakistan	Both	All Ages	Idiopathic developmental intellectual disability	Number	2017	95466	177712	36590	48
YLDs (Years Lived with Disability)	Pakistan	Both	All Ages	Alopecia areata	Rate	2017	5.23917	7.84041	3.34642
YLDs (Years Lived with Disability)	Pakistan	Both	Age-standardized	Acute hepatitis	Rate	2017	5.7658	8.49476	3.73278
YLDs (Years Lived with Disability)	Pakistan	Both	All Ages	Maternal disorders	Number	1990	55259.5	76630.8	38461.5	48
YLDs (Years Lived with Disability)	Pakistan	Both	All Ages	Ovarian cancer	Rate	2017	4.46661	8.02105	2.19994
YLDs (Years Lived with Disability)	Pakistan	Both	Age-standardized	Appendicitis	Rate	2017	5.57473	8.06942	3.58013
YLDs (Years Lived with Disability)	Pakistan	Both	All Ages	Protein-energy malnutrition	Number	2017	93989.5	139222	57929.7	49
YLDs (Years Lived with Disability)	Pakistan	Both	All Ages	Cardiomyopathy and myocarditis	Rate	2017	4.22863	5.92192	2.86336
YLDs (Years Lived with Disability)	Pakistan	Both	Age-standardized	Attention-deficit/hyperactivity disorder	Rate	2017	5.49584	9.04591	3.29575
YLDs (Years Lived with Disability)	Pakistan	Both	All Ages	Tuberculosis	Number	1990	53596.3	73769.5	35639.2	49
YLDs (Years Lived with Disability)	Pakistan	Both	All Ages	Self-harm	Rate	2017	3.70737	5.03325	2.57187	56
YLDs (Years Lived with Disability)	Pakistan	Both	Age-standardized	Alopecia areata	Rate	2017	5.47851	8.2747	3.50661
YLDs (Years Lived with Disability)	Pakistan	Both	All Ages	Other cardiovascular and circulatory diseases	Number	2017	92306.7	129760	61969.8	50
YLDs (Years Lived with Disability)	Pakistan	Both	All Ages	Other nutritional deficiencies	Rate	2017	3.58306	5.18518	2.19953
YLDs (Years Lived with Disability)	Pakistan	Both	Age-standardized	Interstitial lung disease and pulmonary sarcoidosis	Rate	2017	4.65256	6.78265	3.00508
YLDs (Years Lived with Disability)	Pakistan	Both	All Ages	Ischemic heart disease	Number	1990	52166.8	71969.9	35964.1	50
YLDs (Years Lived with Disability)	Pakistan	Both	All Ages	Poisonings	Rate	2017	2.98903	4.23563	1.97954
YLDs (Years Lived with Disability)	Pakistan	Both	Age-standardized	Self-harm	Rate	2017	4.48612	6.04818	3.16634
YLDs (Years Lived with Disability)	Pakistan	Both	All Ages	Interpersonal violence	Number	2017	88468	113346	67361.8	51
YLDs (Years Lived with Disability)	Pakistan	Both	All Ages	Peripheral artery disease	Rate	2017	2.91666	5.21881	1.41069
YLDs (Years Lived with Disability)	Pakistan	Both	Age-standardized	Varicella and herpes zoster	Rate	2017	3.55059	5.46984	2.15376
YLDs (Years Lived with Disability)	Pakistan	Both	All Ages	Otitis media	Number	1990	46366.3	74821.4	27434.9	51
YLDs (Years Lived with Disability)	Pakistan	Both	All Ages	Varicella and herpes zoster	Rate	2017	2.84122	4.33884	1.72522
YLDs (Years Lived with Disability)	Pakistan	Both	Age-standardized	Other nutritional deficiencies	Rate	2017	3.55049	5.09247	2.19548
YLDs (Years Lived with Disability)	Pakistan	Both	All Ages	Other unspecified infectious diseases	Number	2017	84414.5	126436	51055.3	52
YLDs (Years Lived with Disability)	Pakistan	Both	All Ages	Multiple sclerosis	Rate	2017	2.66925	3.63601	1.84453
YLDs (Years Lived with Disability)	Pakistan	Both	Age-standardized	Colon and rectum cancer	Rate	2017	3.45537	4.79276	2.29291
YLDs (Years Lived with Disability)	Pakistan	Both	All Ages	Other unintentional injuries	Number	1990	46088.8	62354.7	33172.5	52
YLDs (Years Lived with Disability)	Pakistan	Both	All Ages	Other malignant neoplasms	Rate	2017	2.63596	3.66898	1.77556
YLDs (Years Lived with Disability)	Pakistan	Both	Age-standardized	Multiple sclerosis	Rate	2017	3.41672	4.62388	2.36436
YLDs (Years Lived with Disability)	Pakistan	Both	All Ages	Otitis media	Number	2017	81148.7	130822	47807.9	53
YLDs (Years Lived with Disability)	Pakistan	Both	All Ages	Typhoid and paratyphoid	Rate	2017	2.62038	3.84495	1.66445	35
YLDs (Years Lived with Disability)	Pakistan	Both	Age-standardized	Other malignant neoplasms	Rate	2017	3.31382	4.60019	2.25969
YLDs (Years Lived with Disability)	Pakistan	Both	All Ages	Psoriasis	Number	1990	45410.8	61104.2	31868.1	53
YLDs (Years Lived with Disability)	Pakistan	Both	All Ages	Interstitial lung disease and pulmonary sarcoidosis	Rate	2017	2.54667	3.70348	1.65035
YLDs (Years Lived with Disability)	Pakistan	Both	Age-standardized	Non-rheumatic valvular heart disease	Rate	2017	3.20994	4.95925	1.84474
YLDs (Years Lived with Disability)	Pakistan	Both	All Ages	Intestinal nematode infections	Number	2017	76980.1	142997	38648.1	54
YLDs (Years Lived with Disability)	Pakistan	Both	All Ages	Whooping cough	Rate	2017	2.36356	3.77615	1.3827
YLDs (Years Lived with Disability)	Pakistan	Both	Age-standardized	Bladder cancer	Rate	2017	3.18582	4.43437	2.12868
YLDs (Years Lived with Disability)	Pakistan	Both	All Ages	Other cardiovascular and circulatory diseases	Number	1990	44425.1	63276	29898.8	54
YLDs (Years Lived with Disability)	Pakistan	Both	All Ages	Thyroid cancer	Rate	2017	2.14967	3.70406	1.18416
YLDs (Years Lived with Disability)	Pakistan	Both	Age-standardized	Poisonings	Rate	2017	3.14552	4.43358	2.1019
YLDs (Years Lived with Disability)	Pakistan	Both	All Ages	Other neurological disorders	Number	2017	74920.4	157214	19430.7	55
YLDs (Years Lived with Disability)	Pakistan	Both	All Ages	Pancreatitis	Rate	2017	1.99241	3.46645	0.939871
YLDs (Years Lived with Disability)	Pakistan	Both	Age-standardized	Tracheal, bronchus, and lung cancer	Rate	2017	3.05464	4.26395	2.03197
YLDs (Years Lived with Disability)	Pakistan	Both	All Ages	Meningitis	Number	1990	39269.1	53086.5	27013.7	55
YLDs (Years Lived with Disability)	Pakistan	Both	All Ages	Inflammatory bowel disease	Rate	2017	1.983	2.80043	1.2955
YLDs (Years Lived with Disability)	Pakistan	Both	Age-standardized	Pancreatitis	Rate	2017	2.57294	4.40047	1.21473
YLDs (Years Lived with Disability)	Pakistan	Both	All Ages	Eating disorders	Number	2017	73627.9	109084	46055.7	56
YLDs (Years Lived with Disability)	Pakistan	Both	All Ages	Leukemia	Rate	2017	1.9579	2.79705	1.21892
YLDs (Years Lived with Disability)	Pakistan	Both	Age-standardized	Thyroid cancer	Rate	2017	2.49789	4.14712	1.4463
YLDs (Years Lived with Disability)	Pakistan	Both	All Ages	Interpersonal violence	Number	1990	38090.7	48212.4	29008.8	56
YLDs (Years Lived with Disability)	Pakistan	Both	All Ages	Colon and rectum cancer	Rate	2017	1.86875	2.62743	1.2212
YLDs (Years Lived with Disability)	Pakistan	Both	Age-standardized	Inflammatory bowel disease	Rate	2017	2.49398	3.52775	1.63276
YLDs (Years Lived with Disability)	Pakistan	Both	All Ages	Exposure to mechanical forces	Number	2017	71899.4	97213.2	51558.9	57
YLDs (Years Lived with Disability)	Pakistan	Both	All Ages	Cervical cancer	Rate	2017	1.79931	2.89658	1.05143
YLDs (Years Lived with Disability)	Pakistan	Both	Age-standardized	Uterine cancer	Rate	2017	2.48237	3.81174	1.55915
YLDs (Years Lived with Disability)	Pakistan	Both	All Ages	Urinary diseases and male infertility	Number	1990	33698.6	49022.9	21804.5	57
YLDs (Years Lived with Disability)	Pakistan	Both	All Ages	Drowning	Rate	2017	1.7501	2.34965	1.24061
YLDs (Years Lived with Disability)	Pakistan	Both	Age-standardized	Prostate cancer	Rate	2017	2.45847	3.45906	1.56451
YLDs (Years Lived with Disability)	Pakistan	Both	All Ages	Exposure to forces of nature	Number	2017	69024	98615.5	47463.6	58
YLDs (Years Lived with Disability)	Pakistan	Both	All Ages	Non-Hodgkin lymphoma	Rate	2017	1.6988	2.38292	1.13679
YLDs (Years Lived with Disability)	Pakistan	Both	Age-standardized	Larynx cancer	Rate	2017	2.36121	3.27234	1.58763
YLDs (Years Lived with Disability)	Pakistan	Both	All Ages	Alzheimer's disease and other dementias	Number	1990	33168.2	43168.1	23451.2	58
YLDs (Years Lived with Disability)	Pakistan	Both	All Ages	Tracheal, bronchus, and lung cancer	Rate	2017	1.63593	2.30368	1.07603
YLDs (Years Lived with Disability)	Pakistan	Both	Age-standardized	Non-Hodgkin lymphoma	Rate	2017	2.35336	3.20744	1.59182
YLDs (Years Lived with Disability)	Pakistan	Both	All Ages	Meningitis	Number	2017	68594.3	92417.1	47054.3	59
YLDs (Years Lived with Disability)	Pakistan	Both	All Ages	Bladder cancer	Rate	2017	1.63568	2.30445	1.06765
YLDs (Years Lived with Disability)	Pakistan	Both	Age-standardized	Cervical cancer	Rate	2017	2.2998	3.62569	1.37283
YLDs (Years Lived with Disability)	Pakistan	Both	All Ages	Exposure to mechanical forces	Number	1990	32461.2	42856.1	23155.1	59
YLDs (Years Lived with Disability)	Pakistan	Both	All Ages	Bacterial skin diseases	Rate	2017	1.48982	2.50048	0.868459
YLDs (Years Lived with Disability)	Pakistan	Both	Age-standardized	Typhoid and paratyphoid	Rate	2017	2.25974	3.28179	1.45475
YLDs (Years Lived with Disability)	Pakistan	Both	All Ages	Other chronic respiratory diseases	Number	2017	66845.6	79142.5	54115.6	60
YLDs (Years Lived with Disability)	Pakistan	Both	All Ages	Uterine cancer	Rate	2017	1.43699	2.22515	0.879815
YLDs (Years Lived with Disability)	Pakistan	Both	Age-standardized	Leukemia	Rate	2017	2.18433	3.09022	1.40197
YLDs (Years Lived with Disability)	Pakistan	Both	All Ages	Rheumatic heart disease	Number	1990	29126.6	42736	19061.1	60
YLDs (Years Lived with Disability)	Pakistan	Both	All Ages	Adverse effects of medical treatment	Rate	2017	1.41009	2.14	0.869785	44
YLDs (Years Lived with Disability)	Pakistan	Both	Age-standardized	Drowning	Rate	2017	2.0909	2.79167	1.51557
YLDs (Years Lived with Disability)	Pakistan	Both	All Ages	Rheumatic heart disease	Number	2017	65045.1	95564.5	42452.4
YLDs (Years Lived with Disability)	Pakistan	Both	All Ages	Larynx cancer	Rate	2017	1.35438	1.87794	0.900876
YLDs (Years Lived with Disability)	Pakistan	Both	Age-standardized	Esophageal cancer	Rate	2017	1.99872	2.74185	1.33725
YLDs (Years Lived with Disability)	Pakistan	Both	All Ages	Urinary diseases and male infertility	Number	2017	64053.3	94429.5	41415.4
YLDs (Years Lived with Disability)	Pakistan	Both	All Ages	Non-rheumatic valvular heart disease	Rate	2017	1.24165	1.95404	0.703609
YLDs (Years Lived with Disability)	Pakistan	Both	Age-standardized	Whooping cough	Rate	2017	1.88468	3.01016	1.10245
YLDs (Years Lived with Disability)	Pakistan	Both	All Ages	Maternal disorders	Number	2017	62616.2	86958.2	42830.6
YLDs (Years Lived with Disability)	Pakistan	Both	All Ages	Brain and nervous system cancer	Rate	2017	1.13735	1.70498	0.727023
YLDs (Years Lived with Disability)	Pakistan	Both	Age-standardized	Adverse effects of medical treatment	Rate	2017	1.59121	2.40038	0.979604
YLDs (Years Lived with Disability)	Pakistan	Both	All Ages	Rheumatoid arthritis	Number	2017	61260.8	83608.4	40973.2
YLDs (Years Lived with Disability)	Pakistan	Both	All Ages	Esophageal cancer	Rate	2017	1.10608	1.51715	0.734744
YLDs (Years Lived with Disability)	Pakistan	Both	Age-standardized	Bacterial skin diseases	Rate	2017	1.57117	2.6172	0.923189
YLDs (Years Lived with Disability)	Pakistan	Both	All Ages	Acne vulgaris	Number	2017	56762.4	91783.5	32845.8
YLDs (Years Lived with Disability)	Pakistan	Both	All Ages	Prostate cancer	Rate	2017	1.04949	1.48621	0.635391
YLDs (Years Lived with Disability)	Pakistan	Both	Age-standardized	Other pharynx cancer	Rate	2017	1.44274	2.01568	0.952282
YLDs (Years Lived with Disability)	Pakistan	Both	All Ages	Other skin and subcutaneous diseases	Number	2017	55493.8	102981	26130.4
YLDs (Years Lived with Disability)	Pakistan	Both	All Ages	Other pharynx cancer	Rate	2017	0.863618	1.20977	0.566968
YLDs (Years Lived with Disability)	Pakistan	Both	Age-standardized	Stomach cancer	Rate	2017	1.34526	1.78768	0.926662
YLDs (Years Lived with Disability)	Pakistan	Both	All Ages	Animal contact	Number	2017	53811.9	74623.9	36346.2
YLDs (Years Lived with Disability)	Pakistan	Both	All Ages	Liver cancer	Rate	2017	0.754642	1.04955	0.49525
YLDs (Years Lived with Disability)	Pakistan	Both	Age-standardized	Liver cancer	Rate	2017	1.31306	1.82932	0.867847
YLDs (Years Lived with Disability)	Pakistan	Both	All Ages	Iodine deficiency	Number	2017	45941.4	72985.7	26164.3
YLDs (Years Lived with Disability)	Pakistan	Both	All Ages	Stomach cancer	Rate	2017	0.713212	0.947719	0.486847
YLDs (Years Lived with Disability)	Pakistan	Both	Age-standardized	Brain and nervous system cancer	Rate	2017	1.27327	1.84002	0.818359
YLDs (Years Lived with Disability)	Pakistan	Both	All Ages	Other sense organ diseases	Number	2017	45317.6	65708.8	27923.5
YLDs (Years Lived with Disability)	Pakistan	Both	All Ages	Paralytic ileus and intestinal obstruction	Rate	2017	0.658866	0.911489	0.436041
YLDs (Years Lived with Disability)	Pakistan	Both	Age-standardized	Gallbladder and biliary tract cancer	Rate	2017	0.948571	1.39126	0.59608
YLDs (Years Lived with Disability)	Pakistan	Both	All Ages	Environmental heat and cold exposure	Number	2017	44436.8	58969.4	31739.3
YLDs (Years Lived with Disability)	Pakistan	Both	All Ages	Hodgkin lymphoma	Rate	2017	0.635498	0.910091	0.416685
YLDs (Years Lived with Disability)	Pakistan	Both	Age-standardized	Kidney cancer	Rate	2017	0.836906	1.21697	0.539587
YLDs (Years Lived with Disability)	Pakistan	Both	All Ages	Alzheimer's disease and other dementias	Number	2017	44301.2	57861.7	31602.8
YLDs (Years Lived with Disability)	Pakistan	Both	All Ages	Executions and police conflict	Rate	2017	0.625219	0.92896	0.441562	23
YLDs (Years Lived with Disability)	Pakistan	Both	Age-standardized	Decubitus ulcer	Rate	2017	0.797679	1.11858	0.543347
YLDs (Years Lived with Disability)	Pakistan	Both	All Ages	Conflict and terrorism	Number	2017	33154.4	51435.5	21203.2
YLDs (Years Lived with Disability)	Pakistan	Both	All Ages	Kidney cancer	Rate	2017	0.605283	0.920921	0.370265
YLDs (Years Lived with Disability)	Pakistan	Both	Age-standardized	Paralytic ileus and intestinal obstruction	Rate	2017	0.781515	1.07418	0.530669
YLDs (Years Lived with Disability)	Pakistan	Both	All Ages	Lower respiratory infections	Number	2017	31413.7	45110.1	20552.8
YLDs (Years Lived with Disability)	Pakistan	Both	All Ages	Gallbladder and biliary tract cancer	Rate	2017	0.484343	0.70292	0.299948
YLDs (Years Lived with Disability)	Pakistan	Both	Age-standardized	Hodgkin lymphoma	Rate	2017	0.705964	0.998139	0.470791
YLDs (Years Lived with Disability)	Pakistan	Both	All Ages	Sexually transmitted infections excluding HIV	Number	2017	30422.1	55879.2	17102.1
YLDs (Years Lived with Disability)	Pakistan	Both	All Ages	Nasopharynx cancer	Rate	2017	0.481077	0.763666	0.283278
YLDs (Years Lived with Disability)	Pakistan	Both	Age-standardized	Multiple myeloma	Rate	2017	0.678589	0.931745	0.439511
YLDs (Years Lived with Disability)	Pakistan	Both	All Ages	Atrial fibrillation and flutter	Number	2017	29419.3	40921.7	20009.8
YLDs (Years Lived with Disability)	Pakistan	Both	All Ages	Decubitus ulcer	Rate	2017	0.439696	0.610597	0.296261
YLDs (Years Lived with Disability)	Pakistan	Both	Age-standardized	Nasopharynx cancer	Rate	2017	0.657997	0.977424	0.41506
YLDs (Years Lived with Disability)	Pakistan	Both	All Ages	Dengue	Number	2017	28407	51534.4	13128.6
YLDs (Years Lived with Disability)	Pakistan	Both	All Ages	Multiple myeloma	Rate	2017	0.375142	0.515648	0.241844
YLDs (Years Lived with Disability)	Pakistan	Both	Age-standardized	Executions and police conflict	Rate	2017	0.641127	0.936537	0.451574
YLDs (Years Lived with Disability)	Pakistan	Both	All Ages	Leishmaniasis	Number	2017	27775	41231	17285.1
YLDs (Years Lived with Disability)	Pakistan	Both	All Ages	Cystic echinococcosis	Rate	2017	0.296139	0.906239	0.0520181
YLDs (Years Lived with Disability)	Pakistan	Both	Age-standardized	Pancreatic cancer	Rate	2017	0.51981	0.71615	0.341132
YLDs (Years Lived with Disability)	Pakistan	Both	All Ages	Other digestive diseases	Number	2017	27644.2	39204.6	18278.6
YLDs (Years Lived with Disability)	Pakistan	Both	All Ages	Measles	Rate	2017	0.286737	0.662224	0.0916475
YLDs (Years Lived with Disability)	Pakistan	Both	Age-standardized	Endocarditis	Rate	2017	0.450127	0.639737	0.296884
YLDs (Years Lived with Disability)	Pakistan	Both	All Ages	Inguinal, femoral, and abdominal hernia	Number	2017	27459.5	38705.3	18141.7
YLDs (Years Lived with Disability)	Pakistan	Both	All Ages	Pneumoconiosis	Rate	2017	0.272898	0.393686	0.174661
YLDs (Years Lived with Disability)	Pakistan	Both	Age-standardized	Pneumoconiosis	Rate	2017	0.442024	0.62889	0.286409
YLDs (Years Lived with Disability)	Pakistan	Both	All Ages	Malaria	Number	2017	26143.7	38390.6	16578.2
YLDs (Years Lived with Disability)	Pakistan	Both	All Ages	Testicular cancer	Rate	2017	0.267528	0.435754	0.137382
YLDs (Years Lived with Disability)	Pakistan	Both	Age-standardized	Cystic echinococcosis	Rate	2017	0.342432	1.08343	0.0676144
YLDs (Years Lived with Disability)	Pakistan	Both	All Ages	Breast cancer	Number	2017	22202.7	44047.8	12638.1
YLDs (Years Lived with Disability)	Pakistan	Both	All Ages	Endocarditis	Rate	2017	0.263343	0.369343	0.174309
YLDs (Years Lived with Disability)	Pakistan	Both	Age-standardized	Testicular cancer	Rate	2017	0.274913	0.442745	0.147279
YLDs (Years Lived with Disability)	Pakistan	Both	All Ages	Foreign body	Number	2017	19481.1	27113.4	13487.2
YLDs (Years Lived with Disability)	Pakistan	Both	All Ages	Pancreatic cancer	Rate	2017	0.257782	0.35317	0.169084
YLDs (Years Lived with Disability)	Pakistan	Both	Age-standardized	Motor neuron disease	Rate	2017	0.272982	0.370452	0.190272
YLDs (Years Lived with Disability)	Pakistan	Both	All Ages	Gout	Number	2017	19021	26288.5	12703.4
YLDs (Years Lived with Disability)	Pakistan	Both	All Ages	Motor neuron disease	Rate	2017	0.238117	0.320135	0.165413
YLDs (Years Lived with Disability)	Pakistan	Both	Age-standardized	Malignant skin melanoma	Rate	2017	0.268149	0.403754	0.143324
YLDs (Years Lived with Disability)	Pakistan	Both	All Ages	Hypertensive heart disease	Number	2017	18895.8	26564.2	12958.8
YLDs (Years Lived with Disability)	Pakistan	Both	All Ages	Malignant skin melanoma	Rate	2017	0.188821	0.290102	0.0977815
YLDs (Years Lived with Disability)	Pakistan	Both	Age-standardized	Leprosy	Rate	2017	0.251523	0.369162	0.161353
YLDs (Years Lived with Disability)	Pakistan	Both	All Ages	Pruritus	Number	2017	18504.3	35615.7	8668.28
YLDs (Years Lived with Disability)	Pakistan	Both	All Ages	Leprosy	Rate	2017	0.146208	0.21393	0.0938996
YLDs (Years Lived with Disability)	Pakistan	Both	Age-standardized	Measles	Rate	2017	0.228831	0.52857	0.0729795
YLDs (Years Lived with Disability)	Pakistan	Both	All Ages	Encephalitis	Number	2017	16629.9	22465.1	11431.8
YLDs (Years Lived with Disability)	Pakistan	Both	All Ages	Vascular intestinal disorders	Rate	2017	0.124315	0.175953	0.0816318
YLDs (Years Lived with Disability)	Pakistan	Both	Age-standardized	Vascular intestinal disorders	Rate	2017	0.178165	0.247725	0.117855
YLDs (Years Lived with Disability)	Pakistan	Both	All Ages	Cirrhosis and other chronic liver diseases	Number	2017	15753.1	22098.1	10709.9
YLDs (Years Lived with Disability)	Pakistan	Both	All Ages	Gallbladder and biliary diseases	Rate	2017	0.0803633	0.11452	0.0526761
YLDs (Years Lived with Disability)	Pakistan	Both	Age-standardized	Gallbladder and biliary diseases	Rate	2017	0.109747	0.155381	0.0729982
YLDs (Years Lived with Disability)	Pakistan	Both	All Ages	Lip and oral cavity cancer	Number	2017	14809.3	20032.4	10038.1
YLDs (Years Lived with Disability)	Pakistan	Both	All Ages	Tetanus	Rate	2017	0.073908	0.113998	0.0447118
YLDs (Years Lived with Disability)	Pakistan	Both	Age-standardized	Mesothelioma	Rate	2017	0.078406	0.113916	0.0495963
YLDs (Years Lived with Disability)	Pakistan	Both	All Ages	Attention-deficit/hyperactivity disorder	Number	2017	13663	22408.2	8110.52
YLDs (Years Lived with Disability)	Pakistan	Both	All Ages	Mesothelioma	Rate	2017	0.0473551	0.0700651	0.029827
YLDs (Years Lived with Disability)	Pakistan	Both	Age-standardized	Tetanus	Rate	2017	0.0749748	0.114948	0.0444199
YLDs (Years Lived with Disability)	Pakistan	Both	All Ages	Trachoma	Number	2017	13431.6	21056.8	8134.45
YLDs (Years Lived with Disability)	Pakistan	Both	All Ages	Other neoplasms	Rate	2017	0.0412029	0.0637469	0.0249736
YLDs (Years Lived with Disability)	Pakistan	Both	Age-standardized	Other neoplasms	Rate	2017	0.0503456	0.0781233	0.0309335
YLDs (Years Lived with Disability)	Pakistan	Both	All Ages	Acute hepatitis	Number	2017	12800.3	18962.3	8246.63
YLDs (Years Lived with Disability)	Pakistan	Both	All Ages	Acute glomerulonephritis	Rate	2017	0.0277417	0.0425275	0.016611
YLDs (Years Lived with Disability)	Pakistan	Both	Age-standardized	Acute glomerulonephritis	Rate	2017	0.0324198	0.0484771	0.0197355
YLDs (Years Lived with Disability)	Pakistan	Both	All Ages	HIV/AIDS	Number	2017	12280.9	48155.4	1095.66
YLDs (Years Lived with Disability)	Pakistan	Both	All Ages	Invasive Non-typhoidal Salmonella (iNTS)	Rate	2017	0.0247549	0.0470442	0.00922969	38
YLDs (Years Lived with Disability)	Pakistan	Both	Age-standardized	Invasive Non-typhoidal Salmonella (iNTS)	Rate	2017	0.0216956	0.0408328	0.00833481
YLDs (Years Lived with Disability)	Pakistan	Both	All Ages	Appendicitis	Number	2017	11917.9	17805	7427.03
YLDs (Years Lived with Disability)	Pakistan	Both	All Ages	Neonatal disorders	Rate	1990	349.225	465.908	251.557	2
YLDs (Years Lived with Disability)	Pakistan	Both	Age-standardized	Dietary iron deficiency	Rate	1990	1084.08	1577.41	715.784	1
YLDs (Years Lived with Disability)	Pakistan	Both	All Ages	Parkinson's disease	Number	2017	11505.7	16294.5	7685.25
YLDs (Years Lived with Disability)	Pakistan	Both	All Ages	Protein-energy malnutrition	Rate	1990	23.0376	33.9023	14.0867	5
YLDs (Years Lived with Disability)	Pakistan	Both	Age-standardized	Low back pain	Rate	1990	709.714	950.544	509.196	2
YLDs (Years Lived with Disability)	Pakistan	Both	All Ages	Alopecia areata	Number	2017	11226.9	16801	7170.95
YLDs (Years Lived with Disability)	Pakistan	Both	All Ages	Iodine deficiency	Rate	1990	131.801	223.918	71.7329	8
YLDs (Years Lived with Disability)	Pakistan	Both	Age-standardized	Headache disorders	Rate	1990	671.815	959.597	439.787	3
YLDs (Years Lived with Disability)	Pakistan	Both	All Ages	Ovarian cancer	Number	2017	9571.38	17188.1	4714.2
YLDs (Years Lived with Disability)	Pakistan	Both	All Ages	Vitamin A deficiency	Rate	1990	472.701	699.408	294.9	11
YLDs (Years Lived with Disability)	Pakistan	Both	Age-standardized	Blindness and vision impairment	Rate	1990	601.701	829.396	419.269	4
YLDs (Years Lived with Disability)	Pakistan	Both	All Ages	Cardiomyopathy and myocarditis	Number	2017	9061.43	12689.9	6135.83
YLDs (Years Lived with Disability)	Pakistan	Both	All Ages	Dietary iron deficiency	Rate	1990	1169.96	1696.91	764.936	14
YLDs (Years Lived with Disability)	Pakistan	Both	Age-standardized	Depressive disorders	Rate	1990	556.204	759.442	392.425	5
YLDs (Years Lived with Disability)	Pakistan	Both	All Ages	Self-harm	Number	2017	7944.43	10785.6	5511.2
YLDs (Years Lived with Disability)	Pakistan	Both	All Ages	Other nutritional deficiencies	Rate	1990	1.83869	2.80694	1.06106	17
YLDs (Years Lived with Disability)	Pakistan	Both	Age-standardized	Chronic obstructive pulmonary disease	Rate	1990	503.229	583.236	420.606	6
YLDs (Years Lived with Disability)	Pakistan	Both	All Ages	Other nutritional deficiencies	Number	2017	7678.05	11111.2	4713.31
YLDs (Years Lived with Disability)	Pakistan	Both	All Ages	Sexually transmitted infections excluding HIV	Rate	1990	12.1424	22.2696	6.64039	20
YLDs (Years Lived with Disability)	Pakistan	Both	Age-standardized	Other musculoskeletal disorders	Rate	1990	491.923	684.034	336.154	7
YLDs (Years Lived with Disability)	Pakistan	Both	All Ages	Poisonings	Number	2017	6405.11	9076.43	4241.9
YLDs (Years Lived with Disability)	Pakistan	Both	All Ages	Other intestinal infectious diseases	Rate	2017	0.0204402	0.0301628	0.0131056
YLDs (Years Lived with Disability)	Pakistan	Both	Age-standardized	Other intestinal infectious diseases	Rate	2017	0.0214001	0.0310339	0.0142581
YLDs (Years Lived with Disability)	Pakistan	Both	All Ages	Peripheral artery disease	Number	2017	6250.04	11183.3	3022.94
YLDs (Years Lived with Disability)	Pakistan	Both	All Ages	Non-melanoma skin cancer	Rate	2017	0.00614363	0.0107233	0.00324627
YLDs (Years Lived with Disability)	Pakistan	Both	Age-standardized	Non-melanoma skin cancer	Rate	2017	0.0117222	0.0200801	0.00630477
YLDs (Years Lived with Disability)	Pakistan	Both	All Ages	Varicella and herpes zoster	Number	2017	6088.37	9297.58	3696.92
YLDs (Years Lived with Disability)	Pakistan	Both	All Ages	Rabies	Rate	2017	0.00173816	0.00318086	0.000866193
YLDs (Years Lived with Disability)	Pakistan	Both	Age-standardized	Rabies	Rate	2017	0.00186149	0.00324355	0.000974682
YLDs (Years Lived with Disability)	Pakistan	Both	All Ages	Multiple sclerosis	Number	2017	5719.86	7791.52	3952.59
YLDs (Years Lived with Disability)	Pakistan	Both	All Ages	Diphtheria	Rate	2017	0.000441242	0.000802978	0.000200358
YLDs (Years Lived with Disability)	Pakistan	Both	Age-standardized	Diphtheria	Rate	2017	0.000378112	0.000679344	0.000177772
YLDs (Years Lived with Disability)	Pakistan	Both	All Ages	Other malignant neoplasms	Number	2017	5648.53	7862.17	3804.8
YLDs (Years Lived with Disability)	Pakistan	Both	All Ages	Lymphatic filariasis	Rate	2017	0	0	0
YLDs (Years Lived with Disability)	Pakistan	Both	Age-standardized	Lymphatic filariasis	Rate	2017	0	0	0
YLDs (Years Lived with Disability)	Pakistan	Both	All Ages	Typhoid and paratyphoid	Number	2017	5615.15	8239.24	3566.71
YLDs (Years Lived with Disability)	Pakistan	Both	All Ages	Onchocerciasis	Rate	2017	0	0	0
YLDs (Years Lived with Disability)	Pakistan	Both	Age-standardized	Onchocerciasis	Rate	2017	0	0	0
YLDs (Years Lived with Disability)	Pakistan	Both	All Ages	Interstitial lung disease and pulmonary sarcoidosis	Number	2017	5457.2	7936.08	3536.48
YLDs (Years Lived with Disability)	Pakistan	Both	All Ages	Yellow fever	Rate	2017	0	0	0
YLDs (Years Lived with Disability)	Pakistan	Both	Age-standardized	Yellow fever	Rate	2017	0	0	0
YLDs (Years Lived with Disability)	Pakistan	Both	All Ages	Whooping cough	Number	2017	5064.81	8091.82	2962.96
YLDs (Years Lived with Disability)	Pakistan	Both	All Ages	Food-borne trematodiases	Rate	2017	0	0	0
YLDs (Years Lived with Disability)	Pakistan	Both	Age-standardized	Food-borne trematodiases	Rate	2017	0	0	0
YLDs (Years Lived with Disability)	Pakistan	Both	All Ages	Thyroid cancer	Number	2017	4606.48	7937.34	2537.5
YLDs (Years Lived with Disability)	Pakistan	Both	All Ages	Chagas disease	Rate	2017	0	0	0
YLDs (Years Lived with Disability)	Pakistan	Both	Age-standardized	Chagas disease	Rate	2017	0	0	0
YLDs (Years Lived with Disability)	Pakistan	Both	All Ages	Pancreatitis	Number	2017	4269.49	7428.16	2014.03
YLDs (Years Lived with Disability)	Pakistan	Both	All Ages	African trypanosomiasis	Rate	2017	0	0	0
YLDs (Years Lived with Disability)	Pakistan	Both	Age-standardized	African trypanosomiasis	Rate	2017	0	0	0
YLDs (Years Lived with Disability)	Pakistan	Both	All Ages	Inflammatory bowel disease	Number	2017	4249.33	6000.98	2776.09
YLDs (Years Lived with Disability)	Pakistan	Both	All Ages	Schistosomiasis	Rate	2017	0	0	0
YLDs (Years Lived with Disability)	Pakistan	Both	Age-standardized	Schistosomiasis	Rate	2017	0	0	0
YLDs (Years Lived with Disability)	Pakistan	Both	All Ages	Leukemia	Number	2017	4195.53	5993.73	2611.99
YLDs (Years Lived with Disability)	Pakistan	Both	All Ages	Cysticercosis	Rate	2017	0	0	0
YLDs (Years Lived with Disability)	Pakistan	Both	Age-standardized	Cysticercosis	Rate	2017	0	0	0
YLDs (Years Lived with Disability)	Pakistan	Both	All Ages	Colon and rectum cancer	Number	2017	4004.51	5630.26	2616.88
YLDs (Years Lived with Disability)	Pakistan	Both	All Ages	Ebola	Rate	2017	0	0	0
YLDs (Years Lived with Disability)	Pakistan	Both	Age-standardized	Ebola	Rate	2017	0	0	0
YLDs (Years Lived with Disability)	Pakistan	Both	All Ages	Cervical cancer	Number	2017	3855.7	6207	2253.09
YLDs (Years Lived with Disability)	Pakistan	Both	All Ages	Zika virus	Rate	2017	0	0	0	26
YLDs (Years Lived with Disability)	Pakistan	Both	Age-standardized	Zika virus	Rate	2017	0	0	0
YLDs (Years Lived with Disability)	Pakistan	Both	All Ages	Drowning	Number	2017	3750.25	5035.01	2658.47
YLDs (Years Lived with Disability)	Pakistan	Both	All Ages	Guinea worm disease	Rate	2017	0	0	0	29
YLDs (Years Lived with Disability)	Pakistan	Both	Age-standardized	Guinea worm disease	Rate	2017	0	0	0
YLDs (Years Lived with Disability)	Pakistan	Both	All Ages	Non-Hodgkin lymphoma	Number	2017	3640.32	5106.31	2436
YLDs (Years Lived with Disability)	Pakistan	Both	All Ages	Acute hepatitis	Rate	1990	5.78569	8.51971	3.74356	68
YLDs (Years Lived with Disability)	Pakistan	Both	Age-standardized	Age-related and other hearing loss	Rate	1990	462.011	647.04	319.242	8
YLDs (Years Lived with Disability)	Pakistan	Both	All Ages	Tracheal, bronchus, and lung cancer	Number	2017	3505.59	4936.49	2305.81
YLDs (Years Lived with Disability)	Pakistan	Both	All Ages	Leprosy	Rate	1990	0.301741	0.45941	0.187208	71
YLDs (Years Lived with Disability)	Pakistan	Both	Age-standardized	Diabetes mellitus	Rate	1990	404.082	567.497	272.994	9
YLDs (Years Lived with Disability)	Pakistan	Both	All Ages	Bladder cancer	Number	2017	3505.07	4938.15	2287.83
YLDs (Years Lived with Disability)	Pakistan	Both	All Ages	Other unspecified infectious diseases	Rate	1990	64.638	95.5681	40.4466	74
YLDs (Years Lived with Disability)	Pakistan	Both	Age-standardized	Anxiety disorders	Rate	1990	349.193	465.893	250.055	10
YLDs (Years Lived with Disability)	Pakistan	Both	All Ages	Bacterial skin diseases	Number	2017	3192.51	5358.22	1861
YLDs (Years Lived with Disability)	Pakistan	Both	All Ages	Depressive disorders	Rate	1990	409.437	557.652	290.663	77
YLDs (Years Lived with Disability)	Pakistan	Both	Age-standardized	Vitamin A deficiency	Rate	1990	302.954	446.733	189.841	11
YLDs (Years Lived with Disability)	Pakistan	Both	All Ages	Uterine cancer	Number	2017	3079.29	4768.21	1885.33
YLDs (Years Lived with Disability)	Pakistan	Both	All Ages	Bipolar disorder	Rate	1990	93.8942	139.538	59.6977	80
YLDs (Years Lived with Disability)	Pakistan	Both	Age-standardized	Neonatal disorders	Rate	1990	288.714	387.144	206.216	12
YLDs (Years Lived with Disability)	Pakistan	Both	All Ages	Adverse effects of medical treatment	Number	2017	3021.64	4585.74	1863.84
YLDs (Years Lived with Disability)	Pakistan	Both	All Ages	Anxiety disorders	Rate	1990	299.675	402.066	213.093	83
YLDs (Years Lived with Disability)	Pakistan	Both	Age-standardized	Diarrheal diseases	Rate	1990	254.44	351.515	176.724	13
YLDs (Years Lived with Disability)	Pakistan	Both	All Ages	Larynx cancer	Number	2017	2902.26	4024.19	1930.46
YLDs (Years Lived with Disability)	Pakistan	Both	All Ages	Eating disorders	Rate	1990	24.6152	36.4641	15.293	86
YLDs (Years Lived with Disability)	Pakistan	Both	Age-standardized	Neck pain	Rate	1990	241.309	340.299	169.205	14
YLDs (Years Lived with Disability)	Pakistan	Both	All Ages	Non-rheumatic valvular heart disease	Number	2017	2660.7	4187.25	1507.75
YLDs (Years Lived with Disability)	Pakistan	Both	All Ages	Autism spectrum disorders	Rate	1990	56.3642	77.8187	38.1568	89
YLDs (Years Lived with Disability)	Pakistan	Both	Age-standardized	Oral disorders	Rate	1990	203.657	341.314	113.707	15
YLDs (Years Lived with Disability)	Pakistan	Both	All Ages	Brain and nervous system cancer	Number	2017	2437.2	3653.57	1557.92
YLDs (Years Lived with Disability)	Pakistan	Both	All Ages	Attention-deficit/hyperactivity disorder	Rate	1990	6.38393	10.4606	3.73939	92
YLDs (Years Lived with Disability)	Pakistan	Both	Age-standardized	Drug use disorders	Rate	1990	193.423	265.814	132.089	16
YLDs (Years Lived with Disability)	Pakistan	Both	All Ages	Esophageal cancer	Number	2017	2370.19	3251.07	1574.47
YLDs (Years Lived with Disability)	Pakistan	Both	All Ages	Conduct disorder	Rate	1990	112.048	182.499	65.8699	95
YLDs (Years Lived with Disability)	Pakistan	Both	Age-standardized	Upper digestive system diseases	Rate	1990	190.319	283.424	124.269	17
YLDs (Years Lived with Disability)	Pakistan	Both	All Ages	Prostate cancer	Number	2017	2248.93	3184.77	1361.56
YLDs (Years Lived with Disability)	Pakistan	Both	All Ages	Idiopathic developmental intellectual disability	Rate	1990	69.9215	125.999	30.3007	98
YLDs (Years Lived with Disability)	Pakistan	Both	Age-standardized	Stroke	Rate	1990	167.464	211.927	121.965	18
YLDs (Years Lived with Disability)	Pakistan	Both	All Ages	Other pharynx cancer	Number	2017	1850.62	2592.38	1214.94
YLDs (Years Lived with Disability)	Pakistan	Both	All Ages	Other mental disorders	Rate	1990	104.051	143.815	68.7694	101
YLDs (Years Lived with Disability)	Pakistan	Both	Age-standardized	Dermatitis	Rate	1990	161.533	260.342	93.1859	19
YLDs (Years Lived with Disability)	Pakistan	Both	All Ages	Liver cancer	Number	2017	1617.1	2249.06	1061.26
YLDs (Years Lived with Disability)	Pakistan	Both	All Ages	Diabetes mellitus	Rate	1990	249.035	349.953	167.627	104
YLDs (Years Lived with Disability)	Pakistan	Both	Age-standardized	Schizophrenia	Rate	1990	160.803	201.937	119.79	20
YLDs (Years Lived with Disability)	Pakistan	Both	All Ages	Stomach cancer	Number	2017	1528.32	2030.84	1043.25
YLDs (Years Lived with Disability)	Pakistan	Both	All Ages	Acute glomerulonephritis	Rate	1990	0.0294861	0.0451665	0.0175765	107
YLDs (Years Lived with Disability)	Pakistan	Both	Age-standardized	Hemoglobinopathies and hemolytic anemias	Rate	1990	151.988	220.099	100.324	21
YLDs (Years Lived with Disability)	Pakistan	Both	All Ages	Paralytic ileus and intestinal obstruction	Number	2017	1411.87	1953.21	934.38
YLDs (Years Lived with Disability)	Pakistan	Both	All Ages	Chronic kidney disease	Rate	1990	69.9056	90.6744	50.4974	110
YLDs (Years Lived with Disability)	Pakistan	Both	Age-standardized	Other mental disorders	Rate	1990	141.375	194.572	94.187	22
YLDs (Years Lived with Disability)	Pakistan	Both	All Ages	Hodgkin lymphoma	Number	2017	1361.79	1950.21	892.904
YLDs (Years Lived with Disability)	Pakistan	Both	All Ages	Urinary diseases and male infertility	Rate	1990	31.057	45.18	20.0953	113
YLDs (Years Lived with Disability)	Pakistan	Both	Age-standardized	Epilepsy	Rate	1990	141.295	318.138	24.2753	23
YLDs (Years Lived with Disability)	Pakistan	Both	All Ages	Executions and police conflict	Number	2017	1339.77	1990.64	946.211
YLDs (Years Lived with Disability)	Pakistan	Both	All Ages	Gynecological diseases	Rate	1990	111.36	157.435	75.3085	116
YLDs (Years Lived with Disability)	Pakistan	Both	Age-standardized	Gynecological diseases	Rate	1990	138.81	197.232	94.0848	24
YLDs (Years Lived with Disability)	Pakistan	Both	All Ages	Kidney cancer	Number	2017	1297.05	1973.42	793.432
YLDs (Years Lived with Disability)	Pakistan	Both	All Ages	Ebola	Rate	1990	0	0	0	119
YLDs (Years Lived with Disability)	Pakistan	Both	Age-standardized	Alcohol use disorders	Rate	1990	136.275	190.233	92.2894	25
YLDs (Years Lived with Disability)	Pakistan	Both	All Ages	Gallbladder and biliary tract cancer	Number	2017	1037.89	1506.27	642.752
YLDs (Years Lived with Disability)	Pakistan	Both	All Ages	Executions and police conflict	Rate	1990	0.0855082	0.131787	0.0537384	122
YLDs (Years Lived with Disability)	Pakistan	Both	Age-standardized	Iodine deficiency	Rate	1990	133.675	227.201	72.4353	26
YLDs (Years Lived with Disability)	Pakistan	Both	All Ages	Nasopharynx cancer	Number	2017	1030.89	1636.44	607.028
YLDs (Years Lived with Disability)	Pakistan	Both	All Ages	Zika virus	Rate	1990	0	0	0	125
YLDs (Years Lived with Disability)	Pakistan	Both	Age-standardized	Falls	Rate	1990	131.295	172.798	95.411	27
YLDs (Years Lived with Disability)	Pakistan	Both	All Ages	Decubitus ulcer	Number	2017	942.214	1308.43	634.85
YLDs (Years Lived with Disability)	Pakistan	Both	All Ages	Guinea worm disease	Rate	1990	0.002515	0.00383971	0.0015496	128
YLDs (Years Lived with Disability)	Pakistan	Both	Age-standardized	Intestinal nematode infections	Rate	1990	118.489	188.42	68.6809	28
YLDs (Years Lived with Disability)	Pakistan	Both	All Ages	Multiple myeloma	Number	2017	803.882	1104.97	518.242
YLDs (Years Lived with Disability)	Pakistan	Both	All Ages	Conflict and terrorism	Rate	1990	0.542552	0.777827	0.349418	131
YLDs (Years Lived with Disability)	Pakistan	Both	Age-standardized	Congenital birth defects	Rate	1990	115.455	152.258	80.7939	29
YLDs (Years Lived with Disability)	Pakistan	Both	All Ages	Cystic echinococcosis	Number	2017	634.588	1941.96	111.468
YLDs (Years Lived with Disability)	Pakistan	Both	All Ages	Typhoid and paratyphoid	Rate	1990	7.88435	11.651	4.98971	134
YLDs (Years Lived with Disability)	Pakistan	Both	Age-standardized	Bipolar disorder	Rate	1990	113.328	168.953	72.0405	30
YLDs (Years Lived with Disability)	Pakistan	Both	All Ages	Measles	Number	2017	614.442	1419.06	196.389
YLDs (Years Lived with Disability)	Pakistan	Both	All Ages	Invasive Non-typhoidal Salmonella (iNTS)	Rate	1990	0.0300464	0.0573989	0.0114573	137
YLDs (Years Lived with Disability)	Pakistan	Both	Age-standardized	Chronic kidney disease	Rate	1990	110.92	143.79	80.4257	31
YLDs (Years Lived with Disability)	Pakistan	Both	All Ages	Pneumoconiosis	Number	2017	584.786	843.62	374.276
YLDs (Years Lived with Disability)	Pakistan	Both	All Ages	Encephalitis	Rate	1990	8.66331	11.487	5.95572	140
YLDs (Years Lived with Disability)	Pakistan	Both	Age-standardized	Asthma	Rate	1990	105.847	150.158	70.7635	32
YLDs (Years Lived with Disability)	Pakistan	Both	All Ages	Testicular cancer	Number	2017	573.279	933.765	294.392
YLDs (Years Lived with Disability)	Pakistan	Both	All Ages	Diphtheria	Rate	1990	0.00451551	0.0098387	0.00177135	143
YLDs (Years Lived with Disability)	Pakistan	Both	Age-standardized	Osteoarthritis	Rate	1990	101.476	202.486	50.8837	33
YLDs (Years Lived with Disability)	Pakistan	Both	All Ages	Endocarditis	Number	2017	564.312	791.456	373.523
YLDs (Years Lived with Disability)	Pakistan	Both	All Ages	Whooping cough	Rate	1990	4.93596	7.86571	2.85484	146
YLDs (Years Lived with Disability)	Pakistan	Both	Age-standardized	Ischemic heart disease	Rate	1990	90.8678	124.677	62.7495	34
YLDs (Years Lived with Disability)	Pakistan	Both	All Ages	Pancreatic cancer	Number	2017	552.394	756.798	362.325
YLDs (Years Lived with Disability)	Pakistan	Both	All Ages	Tetanus	Rate	1990	0.539574	0.874672	0.307595	149
YLDs (Years Lived with Disability)	Pakistan	Both	Age-standardized	Endocrine, metabolic, blood, and immune disorders	Rate	1990	82.8492	117.811	55.3769	35
YLDs (Years Lived with Disability)	Pakistan	Both	All Ages	Motor neuron disease	Number	2017	510.255	686.01	354.46
YLDs (Years Lived with Disability)	Pakistan	Both	All Ages	Measles	Rate	1990	6.5993	15.5519	2.17703	152
YLDs (Years Lived with Disability)	Pakistan	Both	Age-standardized	Conduct disorder	Rate	1990	82.1801	132.593	48.3772	36
YLDs (Years Lived with Disability)	Pakistan	Both	All Ages	Malignant skin melanoma	Number	2017	404.621	621.653	209.533
YLDs (Years Lived with Disability)	Pakistan	Both	All Ages	Varicella and herpes zoster	Rate	1990	2.75602	4.24308	1.66156	155
YLDs (Years Lived with Disability)	Pakistan	Both	Age-standardized	Road injuries	Rate	1990	80.5444	106.818	58.3609	37
YLDs (Years Lived with Disability)	Pakistan	Both	All Ages	Leprosy	Number	2017	313.306	458.425	201.215
YLDs (Years Lived with Disability)	Pakistan	Both	All Ages	Malaria	Rate	1990	18.4847	35.8378	8.5572	158
YLDs (Years Lived with Disability)	Pakistan	Both	Age-standardized	Fungal skin diseases	Rate	1990	80.2463	169.857	32.0381	38
YLDs (Years Lived with Disability)	Pakistan	Both	All Ages	Vascular intestinal disorders	Number	2017	266.392	377.045	174.927
YLDs (Years Lived with Disability)	Pakistan	Both	All Ages	Chagas disease	Rate	1990	0	0	0	161
YLDs (Years Lived with Disability)	Pakistan	Both	Age-standardized	Alzheimer's disease and other dementias	Rate	1990	73.1716	95.3393	52.2055	39
YLDs (Years Lived with Disability)	Pakistan	Both	All Ages	Gallbladder and biliary diseases	Number	2017	172.209	245.403	112.878
YLDs (Years Lived with Disability)	Pakistan	Both	All Ages	Leishmaniasis	Rate	1990	22.9622	39.8709	11.7414	164
YLDs (Years Lived with Disability)	Pakistan	Both	Age-standardized	Urticaria	Rate	1990	71.6479	101.404	47.2545	40
YLDs (Years Lived with Disability)	Pakistan	Both	All Ages	Tetanus	Number	2017	158.376	244.283	95.8118
YLDs (Years Lived with Disability)	Pakistan	Both	All Ages	African trypanosomiasis	Rate	1990	0	0	0	167
YLDs (Years Lived with Disability)	Pakistan	Both	Age-standardized	Upper respiratory infections	Rate	1990	71.5906	112.592	41.7373	41
YLDs (Years Lived with Disability)	Pakistan	Both	All Ages	Mesothelioma	Number	2017	101.476	150.141	63.9156
YLDs (Years Lived with Disability)	Pakistan	Both	All Ages	Schistosomiasis	Rate	1990	0	0	0	170
YLDs (Years Lived with Disability)	Pakistan	Both	Age-standardized	Other cardiovascular and circulatory diseases	Rate	1990	69.8671	99.1938	46.7103	42
YLDs (Years Lived with Disability)	Pakistan	Both	All Ages	Other neoplasms	Number	2017	88.2926	136.602	53.5153
YLDs (Years Lived with Disability)	Pakistan	Both	All Ages	Cysticercosis	Rate	1990	0	0	0	173
YLDs (Years Lived with Disability)	Pakistan	Both	Age-standardized	Tuberculosis	Rate	1990	66.8657	91.1621	44.9195	43
YLDs (Years Lived with Disability)	Pakistan	Both	All Ages	Acute glomerulonephritis	Number	2017	59.447	91.1311	35.5953
YLDs (Years Lived with Disability)	Pakistan	Both	All Ages	Cystic echinococcosis	Rate	1990	0.274226	0.818354	0.0496157	176
YLDs (Years Lived with Disability)	Pakistan	Both	Age-standardized	Fire, heat, and hot substances	Rate	1990	66.7733	85.2852	47.2282	44
YLDs (Years Lived with Disability)	Pakistan	Both	All Ages	Invasive Non-typhoidal Salmonella (iNTS)	Number	2017	53.0466	100.81	19.7781
YLDs (Years Lived with Disability)	Pakistan	Both	All Ages	Lymphatic filariasis	Rate	1990	0	0	0	179
YLDs (Years Lived with Disability)	Pakistan	Both	Age-standardized	Other transport injuries	Rate	1990	65.5871	87.504	46.9526	45
YLDs (Years Lived with Disability)	Pakistan	Both	All Ages	Other intestinal infectious diseases	Number	2017	43.8008	64.6351	28.0837
YLDs (Years Lived with Disability)	Pakistan	Both	All Ages	Onchocerciasis	Rate	1990	0	0	0	182
YLDs (Years Lived with Disability)	Pakistan	Both	Age-standardized	Other neglected tropical diseases	Rate	1990	64.782	93.9592	41.7574	46
YLDs (Years Lived with Disability)	Pakistan	Both	All Ages	Non-melanoma skin cancer	Number	2017	13.165	22.9787	6.95634
YLDs (Years Lived with Disability)	Pakistan	Both	All Ages	Trachoma	Rate	1990	21.2658	31.0974	13.2986	185
YLDs (Years Lived with Disability)	Pakistan	Both	Age-standardized	Idiopathic developmental intellectual disability	Rate	1990	64.2956	115.832	27.7038	47
YLDs (Years Lived with Disability)	Pakistan	Both	All Ages	Rabies	Number	2017	3.72465	6.81618	1.85614
YLDs (Years Lived with Disability)	Pakistan	Both	All Ages	Dengue	Rate	1990	1.65452	3.95209	0.0335135	188
YLDs (Years Lived with Disability)	Pakistan	Both	Age-standardized	Maternal disorders	Rate	1990	62.1729	86.2633	43.5818	48
YLDs (Years Lived with Disability)	Pakistan	Both	All Ages	Diphtheria	Number	2017	0.945526	1.72068	0.429341
YLDs (Years Lived with Disability)	Pakistan	Both	All Ages	Yellow fever	Rate	1990	0	0	0	191
YLDs (Years Lived with Disability)	Pakistan	Both	Age-standardized	Other unintentional injuries	Rate	1990	59.9739	80.9313	42.9799	49
YLDs (Years Lived with Disability)	Pakistan	Both	All Ages	Lymphatic filariasis	Number	2017	0	0	0
YLDs (Years Lived with Disability)	Pakistan	Both	All Ages	Multiple sclerosis	Rate	1990	2.17871	2.86746	1.531	194
YLDs (Years Lived with Disability)	Pakistan	Both	Age-standardized	Other unspecified infectious diseases	Rate	1990	55.6839	81.7556	35.5008	50
YLDs (Years Lived with Disability)	Pakistan	Both	All Ages	Onchocerciasis	Number	2017	0	0	0
YLDs (Years Lived with Disability)	Pakistan	Both	All Ages	Motor neuron disease	Rate	1990	0.223483	0.302936	0.154857	197
YLDs (Years Lived with Disability)	Pakistan	Both	Age-standardized	Urinary diseases and male infertility	Rate	1990	54.3494	78.5582	34.9585	51
YLDs (Years Lived with Disability)	Pakistan	Both	All Ages	Yellow fever	Number	2017	0	0	0
YLDs (Years Lived with Disability)	Pakistan	Both	All Ages	Other neurological disorders	Rate	1990	26.3289	57.8283	5.54388	200
YLDs (Years Lived with Disability)	Pakistan	Both	Age-standardized	Autism spectrum disorders	Rate	1990	53.5246	74.1167	36.3943	52
YLDs (Years Lived with Disability)	Pakistan	Both	All Ages	Food-borne trematodiases	Number	2017	0	0	0
YLDs (Years Lived with Disability)	Pakistan	Both	All Ages	Schizophrenia	Rate	1990	116.66	145.936	86.7529	203
YLDs (Years Lived with Disability)	Pakistan	Both	Age-standardized	Psoriasis	Rate	1990	51.4839	68.718	36.419	53
YLDs (Years Lived with Disability)	Pakistan	Both	All Ages	Chagas disease	Number	2017	0	0	0
YLDs (Years Lived with Disability)	Pakistan	Both	All Ages	Alcohol use disorders	Rate	1990	107.752	152.238	72.681	206
YLDs (Years Lived with Disability)	Pakistan	Both	Age-standardized	Scabies	Rate	1990	50.0984	81.3289	27.5047	54
YLDs (Years Lived with Disability)	Pakistan	Both	All Ages	African trypanosomiasis	Number	2017	0	0	0
YLDs (Years Lived with Disability)	Pakistan	Both	All Ages	Drug use disorders	Rate	1990	158.115	219.805	107.273	209
YLDs (Years Lived with Disability)	Pakistan	Both	Age-standardized	Viral skin diseases	Rate	1990	42.5628	63.5714	27.3668	55
YLDs (Years Lived with Disability)	Pakistan	Both	All Ages	Schistosomiasis	Number	2017	0	0	0
YLDs (Years Lived with Disability)	Pakistan	Both	All Ages	Falls	Rate	1990	92.2571	121.766	66.898	212
YLDs (Years Lived with Disability)	Pakistan	Both	Age-standardized	Trachoma	Rate	1990	42.2587	60.9922	26.2912	56
YLDs (Years Lived with Disability)	Pakistan	Both	All Ages	Cysticercosis	Number	2017	0	0	0
YLDs (Years Lived with Disability)	Pakistan	Both	All Ages	Drowning	Rate	1990	2.34331	3.12336	1.63831	215
YLDs (Years Lived with Disability)	Pakistan	Both	Age-standardized	Interpersonal violence	Rate	1990	41.7303	52.5733	32.1427	57
YLDs (Years Lived with Disability)	Pakistan	Both	All Ages	Ebola	Number	2017	0	0	0
YLDs (Years Lived with Disability)	Pakistan	Both	All Ages	Fire, heat, and hot substances	Rate	1990	53.478	69.0339	37.7038	218
YLDs (Years Lived with Disability)	Pakistan	Both	Age-standardized	Exposure to mechanical forces	Rate	1990	39.4639	52.4134	28.3402	58
YLDs (Years Lived with Disability)	Pakistan	Both	All Ages	Zika virus	Number	2017	0	0	0
YLDs (Years Lived with Disability)	Pakistan	Both	All Ages	Poisonings	Rate	1990	2.4812	3.62855	1.6729	221
YLDs (Years Lived with Disability)	Pakistan	Both	Age-standardized	Meningitis	Rate	1990	37.2259	49.9593	25.817	59
YLDs (Years Lived with Disability)	Pakistan	Both	All Ages	Guinea worm disease	Number	2017	0	0	0
YLDs (Years Lived with Disability)	Pakistan	Both	All Ages	Exposure to mechanical forces	Rate	1990	29.9166	39.4966	21.34	224
YLDs (Years Lived with Disability)	Pakistan	Both	Age-standardized	Otitis media	Rate	1990	36.8328	58.7084	22.0714	60
YLDs (Years Lived with Disability)	Pakistan	Both	All Ages	Other neurological disorders	Number	1990	28568.3	62747	6015.42
YLDs (Years Lived with Disability)	Pakistan	Both	All Ages	Adverse effects of medical treatment	Rate	1990	1.05442	1.5891	0.657539	227
YLDs (Years Lived with Disability)	Pakistan	Both	Age-standardized	Rheumatoid arthritis	Rate	1990	36.2435	48.1846	25.2085
YLDs (Years Lived with Disability)	Pakistan	Both	All Ages	Eating disorders	Number	1990	26708.9	39565.6	16593.8
YLDs (Years Lived with Disability)	Pakistan	Both	All Ages	Animal contact	Rate	1990	18.5448	24.8916	12.7264	230
YLDs (Years Lived with Disability)	Pakistan	Both	Age-standardized	Rheumatic heart disease	Rate	1990	32.263	46.9376	21.2028
YLDs (Years Lived with Disability)	Pakistan	Both	All Ages	Other skin and subcutaneous diseases	Number	1990	25601.5	47008.2	12364
YLDs (Years Lived with Disability)	Pakistan	Both	All Ages	Asthma	Rate	1990	91.4416	131.056	59.7053
YLDs (Years Lived with Disability)	Pakistan	Both	Age-standardized	Atrial fibrillation and flutter	Rate	1990	30.5811	42.0161	20.4639
YLDs (Years Lived with Disability)	Pakistan	Both	All Ages	Protein-energy malnutrition	Number	1990	24997.1	36785.9	15284.9
YLDs (Years Lived with Disability)	Pakistan	Both	All Ages	Interstitial lung disease and pulmonary sarcoidosis	Rate	1990	2.31498	3.34656	1.53647
YLDs (Years Lived with Disability)	Pakistan	Both	Age-standardized	Leishmaniasis	Rate	1990	30.0488	50.5703	15.2806
YLDs (Years Lived with Disability)	Pakistan	Both	All Ages	Leishmaniasis	Number	1990	24915.3	43262.2	12740.1
YLDs (Years Lived with Disability)	Pakistan	Both	All Ages	Other chronic respiratory diseases	Rate	1990	17.9445	21.4363	14.5368
YLDs (Years Lived with Disability)	Pakistan	Both	Age-standardized	Other skin and subcutaneous diseases	Rate	1990	29.8822	54.5268	14.3684
YLDs (Years Lived with Disability)	Pakistan	Both	All Ages	Rheumatoid arthritis	Number	1990	24753.3	32909.2	17109.1
YLDs (Years Lived with Disability)	Pakistan	Both	All Ages	Cirrhosis and other chronic liver diseases	Rate	1990	6.42723	9.04911	4.30302
YLDs (Years Lived with Disability)	Pakistan	Both	Age-standardized	Other sense organ diseases	Rate	1990	29.2503	42.4339	18.2949
YLDs (Years Lived with Disability)	Pakistan	Both	All Ages	Trachoma	Number	1990	23074.6	33742.5	14429.8
YLDs (Years Lived with Disability)	Pakistan	Both	All Ages	Fungal skin diseases	Rate	1990	85.8945	182.8	33.7125
YLDs (Years Lived with Disability)	Pakistan	Both	Age-standardized	Eating disorders	Rate	1990	26.3059	39.1868	16.2682
YLDs (Years Lived with Disability)	Pakistan	Both	All Ages	Other sense organ diseases	Number	1990	22145.6	32470.7	13770.4
YLDs (Years Lived with Disability)	Pakistan	Both	All Ages	Viral skin diseases	Rate	1990	57.9383	86.8034	37.553
YLDs (Years Lived with Disability)	Pakistan	Both	Age-standardized	Environmental heat and cold exposure	Rate	1990	24.2838	31.7886	17.5378
YLDs (Years Lived with Disability)	Pakistan	Both	All Ages	Environmental heat and cold exposure	Number	1990	20226	26582.8	14398.6
YLDs (Years Lived with Disability)	Pakistan	Both	All Ages	Acne vulgaris	Rate	1990	17.9687	29.5214	10.3269
YLDs (Years Lived with Disability)	Pakistan	Both	Age-standardized	Animal contact	Rate	1990	23.9149	32.0891	16.3788
YLDs (Years Lived with Disability)	Pakistan	Both	All Ages	Animal contact	Number	1990	20122.2	27008.7	13808.8
YLDs (Years Lived with Disability)	Pakistan	Both	All Ages	Alopecia areata	Rate	1990	4.68437	6.95612	2.99212
YLDs (Years Lived with Disability)	Pakistan	Both	Age-standardized	Other neurological disorders	Rate	1990	23.46	50.7818	5.48296
YLDs (Years Lived with Disability)	Pakistan	Both	All Ages	Malaria	Number	1990	20056.9	38886	9285.04
YLDs (Years Lived with Disability)	Pakistan	Both	All Ages	Pruritus	Rate	1990	8.18719	15.4357	3.88542
YLDs (Years Lived with Disability)	Pakistan	Both	Age-standardized	Other chronic respiratory diseases	Rate	1990	21.3001	24.9611	17.4969
YLDs (Years Lived with Disability)	Pakistan	Both	All Ages	Acne vulgaris	Number	1990	19497	32032.4	11205.3
YLDs (Years Lived with Disability)	Pakistan	Both	All Ages	Urticaria	Rate	1990	82.7324	118.441	54.2865
YLDs (Years Lived with Disability)	Pakistan	Both	Age-standardized	Hypertensive heart disease	Rate	1990	18.475	25.5251	12.7576
YLDs (Years Lived with Disability)	Pakistan	Both	All Ages	Other chronic respiratory diseases	Number	1990	19470.8	23259.6	15773.3
YLDs (Years Lived with Disability)	Pakistan	Both	All Ages	Decubitus ulcer	Rate	1990	0.498314	0.697945	0.337485
YLDs (Years Lived with Disability)	Pakistan	Both	Age-standardized	Inguinal, femoral, and abdominal hernia	Rate	1990	18.134	25.7893	11.926
YLDs (Years Lived with Disability)	Pakistan	Both	All Ages	Lower respiratory infections	Number	1990	16434.1	23821.9	10674.6
YLDs (Years Lived with Disability)	Pakistan	Both	All Ages	Other skin and subcutaneous diseases	Rate	1990	23.5947	43.3233	11.3948
YLDs (Years Lived with Disability)	Pakistan	Both	Age-standardized	Malaria	Rate	1990	16.0609	32.1003	7.45497
YLDs (Years Lived with Disability)	Pakistan	Both	All Ages	Atrial fibrillation and flutter	Number	1990	16279	22310.5	10819.8
YLDs (Years Lived with Disability)	Pakistan	Both	All Ages	Age-related and other hearing loss	Rate	1990	289.905	408.579	199.724
YLDs (Years Lived with Disability)	Pakistan	Both	Age-standardized	Acne vulgaris	Rate	1990	15.9917	26.0207	9.36727
YLDs (Years Lived with Disability)	Pakistan	Both	All Ages	Inguinal, femoral, and abdominal hernia	Number	1990	14854.4	21331.3	9846.91
YLDs (Years Lived with Disability)	Pakistan	Both	All Ages	Other sense organ diseases	Rate	1990	20.4096	29.9253	12.691
YLDs (Years Lived with Disability)	Pakistan	Both	Age-standardized	Sexually transmitted infections excluding HIV	Rate	1990	14.6411	26.7633	8.0096
YLDs (Years Lived with Disability)	Pakistan	Both	All Ages	Sexually transmitted infections excluding HIV	Number	1990	13175.2	24163.7	7205.19
YLDs (Years Lived with Disability)	Pakistan	Both	All Ages	Oral disorders	Rate	1990	140.473	232.073	78.0703
YLDs (Years Lived with Disability)	Pakistan	Both	Age-standardized	Protein-energy malnutrition	Rate	1990	14.5695	21.325	8.74384
YLDs (Years Lived with Disability)	Pakistan	Both	All Ages	Other digestive diseases	Number	1990	12490.4	17553.1	8276.79
YLDs (Years Lived with Disability)	Pakistan	Both	All Ages	Foreign body	Rate	1990	8.82034	12.2006	6.06002
YLDs (Years Lived with Disability)	Pakistan	Both	Age-standardized	Gout	Rate	1990	14.0373	19.2998	9.22358
YLDs (Years Lived with Disability)	Pakistan	Both	All Ages	Hypertensive heart disease	Number	1990	9757.4	13559.5	6757.91
YLDs (Years Lived with Disability)	Pakistan	Both	All Ages	Other unintentional injuries	Rate	1990	42.476	57.4668	30.5722
YLDs (Years Lived with Disability)	Pakistan	Both	Age-standardized	Parkinson's disease	Rate	1990	12.4223	17.3013	8.17069
YLDs (Years Lived with Disability)	Pakistan	Both	All Ages	Foreign body	Number	1990	9570.57	13238.3	6575.46
YLDs (Years Lived with Disability)	Pakistan	Both	All Ages	Self-harm	Rate	1990	3.06341	4.11169	2.11384
YLDs (Years Lived with Disability)	Pakistan	Both	Age-standardized	Lower respiratory infections	Rate	1990	12.2763	17.8353	8.02116
YLDs (Years Lived with Disability)	Pakistan	Both	All Ages	Encephalitis	Number	1990	9400.18	12464.1	6462.29
YLDs (Years Lived with Disability)	Pakistan	Both	All Ages	Interpersonal violence	Rate	1990	35.1048	44.4331	26.7348
YLDs (Years Lived with Disability)	Pakistan	Both	Age-standardized	Other digestive diseases	Rate	1990	12.2313	17.0964	8.27914
YLDs (Years Lived with Disability)	Pakistan	Both	All Ages	Pruritus	Number	1990	8883.56	16748.6	4215.9
YLDs (Years Lived with Disability)	Pakistan	Both	All Ages	Exposure to forces of nature	Rate	1990	0.938673	1.35139	0.635465
YLDs (Years Lived with Disability)	Pakistan	Both	Age-standardized	Encephalitis	Rate	1990	10.3634	13.7103	7.13193
YLDs (Years Lived with Disability)	Pakistan	Both	All Ages	Typhoid and paratyphoid	Number	1990	8554.96	12642	5414.12
YLDs (Years Lived with Disability)	Pakistan	Both	All Ages	Environmental heat and cold exposure	Rate	1990	18.6406	24.499	13.2699
YLDs (Years Lived with Disability)	Pakistan	Both	Age-standardized	Foreign body	Rate	1990	10.275	14.1785	7.11225
YLDs (Years Lived with Disability)	Pakistan	Both	All Ages	Gout	Number	1990	8509.87	11846.7	5541.19
YLDs (Years Lived with Disability)	Pakistan	Both	All Ages	Tuberculosis	Rate	1990	49.3949	67.9868	32.8455
YLDs (Years Lived with Disability)	Pakistan	Both	Age-standardized	Pruritus	Rate	1990	9.71967	18.2437	4.64615
YLDs (Years Lived with Disability)	Pakistan	Both	All Ages	Measles	Number	1990	7160.62	16874.7	2362.2
YLDs (Years Lived with Disability)	Pakistan	Both	All Ages	HIV/AIDS	Rate	1990	0.686407	3.09199	0.154333
YLDs (Years Lived with Disability)	Pakistan	Both	Age-standardized	Cirrhosis and other chronic liver diseases	Rate	1990	8.14392	11.2563	5.44617
YLDs (Years Lived with Disability)	Pakistan	Both	All Ages	Cirrhosis and other chronic liver diseases	Number	1990	6973.91	9818.79	4669.01
YLDs (Years Lived with Disability)	Pakistan	Both	All Ages	Diarrheal diseases	Rate	1990	264.939	368.764	183.067
YLDs (Years Lived with Disability)	Pakistan	Both	Age-standardized	Breast cancer	Rate	1990	7.8745	13.977	4.75979
YLDs (Years Lived with Disability)	Pakistan	Both	All Ages	Attention-deficit/hyperactivity disorder	Number	1990	6926.92	11350.3	4057.45
YLDs (Years Lived with Disability)	Pakistan	Both	All Ages	Other intestinal infectious diseases	Rate	1990	0.106379	0.164397	0.0662271
YLDs (Years Lived with Disability)	Pakistan	Both	Age-standardized	Lip and oral cavity cancer	Rate	1990	7.72175	10.2652	5.51635
YLDs (Years Lived with Disability)	Pakistan	Both	All Ages	Parkinson's disease	Number	1990	6503.73	9101.1	4315.4
YLDs (Years Lived with Disability)	Pakistan	Both	All Ages	Lower respiratory infections	Rate	1990	15.1458	21.9545	9.83783
YLDs (Years Lived with Disability)	Pakistan	Both	Age-standardized	Peripheral artery disease	Rate	1990	6.85182	11.9516	3.29958
YLDs (Years Lived with Disability)	Pakistan	Both	All Ages	Acute hepatitis	Number	1990	6277.8	9244.37	4061.98
YLDs (Years Lived with Disability)	Pakistan	Both	All Ages	Upper respiratory infections	Rate	1990	77.6032	122.464	45.3188
YLDs (Years Lived with Disability)	Pakistan	Both	Age-standardized	Cardiomyopathy and myocarditis	Rate	1990	6.32561	8.83149	4.29615
YLDs (Years Lived with Disability)	Pakistan	Both	All Ages	Appendicitis	Number	1990	5871.53	8558.98	3734.54
YLDs (Years Lived with Disability)	Pakistan	Both	All Ages	Otitis media	Rate	1990	42.7317	68.9563	25.2843
YLDs (Years Lived with Disability)	Pakistan	Both	Age-standardized	Typhoid and paratyphoid	Rate	1990	6.23568	9.09656	4.01829
YLDs (Years Lived with Disability)	Pakistan	Both	All Ages	Whooping cough	Number	1990	5355.8	8534.74	3097.66
YLDs (Years Lived with Disability)	Pakistan	Both	All Ages	Meningitis	Rate	1990	36.1909	48.9251	24.8961
YLDs (Years Lived with Disability)	Pakistan	Both	Age-standardized	Appendicitis	Rate	1990	5.66941	8.10208	3.7304
YLDs (Years Lived with Disability)	Pakistan	Both	All Ages	Breast cancer	Number	1990	5169.86	9008.7	3183.92
YLDs (Years Lived with Disability)	Pakistan	Both	All Ages	Rabies	Rate	1990	0.00886452	0.0166855	0.00449736
YLDs (Years Lived with Disability)	Pakistan	Both	Age-standardized	Acute hepatitis	Rate	1990	5.65789	8.3034	3.67765
YLDs (Years Lived with Disability)	Pakistan	Both	All Ages	Alopecia areata	Number	1990	5082.8	7547.78	3246.62
YLDs (Years Lived with Disability)	Pakistan	Both	All Ages	Intestinal nematode infections	Rate	1990	127.783	204.548	73.6595
YLDs (Years Lived with Disability)	Pakistan	Both	Age-standardized	Attention-deficit/hyperactivity disorder	Rate	1990	5.52839	9.05046	3.21009
YLDs (Years Lived with Disability)	Pakistan	Both	All Ages	Lip and oral cavity cancer	Number	1990	4999.77	6641.37	3577.49
YLDs (Years Lived with Disability)	Pakistan	Both	All Ages	Food-borne trematodiases	Rate	1990	0	0	0
YLDs (Years Lived with Disability)	Pakistan	Both	Age-standardized	Alopecia areata	Rate	1990	5.45727	8.09699	3.48857
YLDs (Years Lived with Disability)	Pakistan	Both	All Ages	Cardiomyopathy and myocarditis	Number	1990	4280.8	5987.81	2931.86
YLDs (Years Lived with Disability)	Pakistan	Both	All Ages	Other neglected tropical diseases	Rate	1990	80.4902	118.347	51.5565
YLDs (Years Lived with Disability)	Pakistan	Both	Age-standardized	Self-harm	Rate	1990	4.25864	5.69223	3.00907
YLDs (Years Lived with Disability)	Pakistan	Both	All Ages	Peripheral artery disease	Number	1990	3574.21	6246.59	1720.84
YLDs (Years Lived with Disability)	Pakistan	Both	All Ages	Maternal disorders	Rate	1990	50.9278	70.6238	35.4465
YLDs (Years Lived with Disability)	Pakistan	Both	Age-standardized	Interstitial lung disease and pulmonary sarcoidosis	Rate	1990	4.23436	6.12197	2.80415
YLDs (Years Lived with Disability)	Pakistan	Both	All Ages	Self-harm	Number	1990	3323.97	4461.41	2293.64
YLDs (Years Lived with Disability)	Pakistan	Both	All Ages	Appendicitis	Rate	1990	5.41127	7.88805	3.44179
YLDs (Years Lived with Disability)	Pakistan	Both	Age-standardized	Measles	Rate	1990	4.0534	9.55558	1.33582
YLDs (Years Lived with Disability)	Pakistan	Both	All Ages	Varicella and herpes zoster	Number	1990	2990.43	4603.98	1802.89
YLDs (Years Lived with Disability)	Pakistan	Both	All Ages	Paralytic ileus and intestinal obstruction	Rate	1990	0.599519	0.827892	0.403281
YLDs (Years Lived with Disability)	Pakistan	Both	Age-standardized	Varicella and herpes zoster	Rate	1990	3.5416	5.41638	2.14064
YLDs (Years Lived with Disability)	Pakistan	Both	All Ages	Poisonings	Number	1990	2692.25	3937.18	1815.19
YLDs (Years Lived with Disability)	Pakistan	Both	All Ages	Inguinal, femoral, and abdominal hernia	Rate	1990	13.69	19.6591	9.07502
YLDs (Years Lived with Disability)	Pakistan	Both	Age-standardized	Multiple sclerosis	Rate	1990	3.21724	4.25226	2.25409
YLDs (Years Lived with Disability)	Pakistan	Both	All Ages	Drowning	Number	1990	2542.62	3389.02	1777.66
YLDs (Years Lived with Disability)	Pakistan	Both	All Ages	Inflammatory bowel disease	Rate	1990	1.58307	2.22404	1.0625
YLDs (Years Lived with Disability)	Pakistan	Both	Age-standardized	Non-rheumatic valvular heart disease	Rate	1990	2.97162	4.58131	1.70865
YLDs (Years Lived with Disability)	Pakistan	Both	All Ages	Other malignant neoplasms	Number	1990	2531.93	3442.8	1738.55
YLDs (Years Lived with Disability)	Pakistan	Both	All Ages	Vascular intestinal disorders	Rate	1990	0.115516	0.163384	0.0755877
YLDs (Years Lived with Disability)	Pakistan	Both	Age-standardized	Whooping cough	Rate	1990	2.96122	4.7117	1.7127
YLDs (Years Lived with Disability)	Pakistan	Both	All Ages	Interstitial lung disease and pulmonary sarcoidosis	Number	1990	2511.89	3631.2	1667.15
YLDs (Years Lived with Disability)	Pakistan	Both	All Ages	Gallbladder and biliary diseases	Rate	1990	0.0754447	0.107317	0.0502652
YLDs (Years Lived with Disability)	Pakistan	Both	Age-standardized	Ovarian cancer	Rate	1990	2.88849	4.03782	1.91853
YLDs (Years Lived with Disability)	Pakistan	Both	All Ages	Multiple sclerosis	Number	1990	2364.02	3111.36	1661.22
YLDs (Years Lived with Disability)	Pakistan	Both	All Ages	Pancreatitis	Rate	1990	1.61528	2.81623	0.784001
YLDs (Years Lived with Disability)	Pakistan	Both	Age-standardized	Drowning	Rate	1990	2.85966	3.78753	2.0461
YLDs (Years Lived with Disability)	Pakistan	Both	All Ages	Ovarian cancer	Number	1990	2099.1	2953.31	1392.03
YLDs (Years Lived with Disability)	Pakistan	Both	All Ages	Other digestive diseases	Rate	1990	11.5113	16.1771	7.62798
YLDs (Years Lived with Disability)	Pakistan	Both	Age-standardized	Other malignant neoplasms	Rate	1990	2.85884	3.90918	1.87774
YLDs (Years Lived with Disability)	Pakistan	Both	All Ages	Other nutritional deficiencies	Number	1990	1995.08	3045.69	1151.31
YLDs (Years Lived with Disability)	Pakistan	Both	All Ages	Alzheimer's disease and other dementias	Rate	1990	30.5682	39.7842	21.6129
YLDs (Years Lived with Disability)	Pakistan	Both	Age-standardized	Tracheal, bronchus, and lung cancer	Rate	1990	2.7996	3.79107	1.89371
YLDs (Years Lived with Disability)	Pakistan	Both	All Ages	Leukemia	Number	1990	1918.97	2707.5	1307.17
YLDs (Years Lived with Disability)	Pakistan	Both	All Ages	Parkinson's disease	Rate	1990	5.99391	8.38768	3.97712
YLDs (Years Lived with Disability)	Pakistan	Both	Age-standardized	Poisonings	Rate	1990	2.7772	3.99	1.86346
YLDs (Years Lived with Disability)	Pakistan	Both	All Ages	Dengue	Number	1990	1795.25	4288.24	36.3641
YLDs (Years Lived with Disability)	Pakistan	Both	All Ages	Epilepsy	Rate	1990	141.572	319.76	24.3957
YLDs (Years Lived with Disability)	Pakistan	Both	Age-standardized	Colon and rectum cancer	Rate	1990	2.37655	3.17587	1.68556
YLDs (Years Lived with Disability)	Pakistan	Both	All Ages	Pancreatitis	Number	1990	1752.67	3055.77	850.686
YLDs (Years Lived with Disability)	Pakistan	Both	All Ages	Road injuries	Rate	1990	57.5685	76.5292	41.7941
YLDs (Years Lived with Disability)	Pakistan	Both	Age-standardized	Larynx cancer	Rate	1990	2.37113	3.14919	1.63655
YLDs (Years Lived with Disability)	Pakistan	Both	All Ages	Inflammatory bowel disease	Number	1990	1717.72	2413.21	1152.87
YLDs (Years Lived with Disability)	Pakistan	Both	All Ages	Other transport injuries	Rate	1990	51.8192	69.1049	36.7281
YLDs (Years Lived with Disability)	Pakistan	Both	Age-standardized	Cervical cancer	Rate	1990	2.31512	3.38852	1.52482
YLDs (Years Lived with Disability)	Pakistan	Both	All Ages	Cervical cancer	Number	1990	1669.22	2467.83	1091.25
YLDs (Years Lived with Disability)	Pakistan	Both	All Ages	Leukemia	Rate	1990	1.76854	2.49526	1.2047
YLDs (Years Lived with Disability)	Pakistan	Both	Age-standardized	Bladder cancer	Rate	1990	2.2848	3.15352	1.55813
YLDs (Years Lived with Disability)	Pakistan	Both	All Ages	Tracheal, bronchus, and lung cancer	Number	1990	1626.64	2207.1	1097.7
YLDs (Years Lived with Disability)	Pakistan	Both	All Ages	Other malignant neoplasms	Rate	1990	2.33345	3.17293	1.60227
YLDs (Years Lived with Disability)	Pakistan	Both	Age-standardized	Pancreatitis	Rate	1990	2.27244	3.92061	1.10109
YLDs (Years Lived with Disability)	Pakistan	Both	All Ages	Bacterial skin diseases	Number	1990	1563.42	2598.64	934.689
YLDs (Years Lived with Disability)	Pakistan	Both	All Ages	Other neoplasms	Rate	1990	0.0457469	0.0701595	0.0278271
YLDs (Years Lived with Disability)	Pakistan	Both	Age-standardized	Inflammatory bowel disease	Rate	1990	2.21766	3.12507	1.48612
YLDs (Years Lived with Disability)	Pakistan	Both	All Ages	Non-rheumatic valvular heart disease	Number	1990	1479.59	2302.35	834.594
YLDs (Years Lived with Disability)	Pakistan	Both	All Ages	Rheumatic heart disease	Rate	1990	26.8434	39.386	17.567
YLDs (Years Lived with Disability)	Pakistan	Both	Age-standardized	Leukemia	Rate	1990	1.87878	2.57371	1.25405
YLDs (Years Lived with Disability)	Pakistan	Both	All Ages	Non-Hodgkin lymphoma	Number	1990	1441.32	1917.34	1006.11
YLDs (Years Lived with Disability)	Pakistan	Both	All Ages	Ischemic heart disease	Rate	1990	48.0775	66.3283	33.1449
YLDs (Years Lived with Disability)	Pakistan	Both	Age-standardized	Esophageal cancer	Rate	1990	1.85426	2.46305	1.2463
YLDs (Years Lived with Disability)	Pakistan	Both	All Ages	Larynx cancer	Number	1990	1428.7	1897.34	981.029
YLDs (Years Lived with Disability)	Pakistan	Both	All Ages	Stroke	Rate	1990	97.6481	123.558	70.775
YLDs (Years Lived with Disability)	Pakistan	Both	Age-standardized	Non-Hodgkin lymphoma	Rate	1990	1.83517	2.42999	1.28432
YLDs (Years Lived with Disability)	Pakistan	Both	All Ages	Colon and rectum cancer	Number	1990	1406.36	1888.38	1000.22
YLDs (Years Lived with Disability)	Pakistan	Both	All Ages	Hypertensive heart disease	Rate	1990	8.99252	12.4966	6.22817
YLDs (Years Lived with Disability)	Pakistan	Both	Age-standardized	Uterine cancer	Rate	1990	1.69969	2.38211	1.15724
YLDs (Years Lived with Disability)	Pakistan	Both	All Ages	Bladder cancer	Number	1990	1309.27	1802.32	889.036
YLDs (Years Lived with Disability)	Pakistan	Both	All Ages	Cardiomyopathy and myocarditis	Rate	1990	3.94523	5.51843	2.70203
YLDs (Years Lived with Disability)	Pakistan	Both	Age-standardized	Dengue	Rate	1990	1.63718	3.91169	0.0331566
YLDs (Years Lived with Disability)	Pakistan	Both	All Ages	Adverse effects of medical treatment	Number	1990	1144.1	1724.26	713.467
YLDs (Years Lived with Disability)	Pakistan	Both	All Ages	Atrial fibrillation and flutter	Rate	1990	15.0029	20.5616	9.97165
YLDs (Years Lived with Disability)	Pakistan	Both	Age-standardized	Prostate cancer	Rate	1990	1.62885	2.27682	1.04146
YLDs (Years Lived with Disability)	Pakistan	Both	All Ages	Thyroid cancer	Number	1990	1123.62	1745.38	722.897
YLDs (Years Lived with Disability)	Pakistan	Both	All Ages	Peripheral artery disease	Rate	1990	3.29403	5.75693	1.58594
YLDs (Years Lived with Disability)	Pakistan	Both	Age-standardized	Other nutritional deficiencies	Rate	1990	1.55712	2.40616	0.8962
YLDs (Years Lived with Disability)	Pakistan	Both	All Ages	Esophageal cancer	Number	1990	1102.69	1463.95	748.839
YLDs (Years Lived with Disability)	Pakistan	Both	All Ages	Endocarditis	Rate	1990	0.255853	0.365222	0.16975
YLDs (Years Lived with Disability)	Pakistan	Both	Age-standardized	Bacterial skin diseases	Rate	1990	1.45722	2.37628	0.880879
YLDs (Years Lived with Disability)	Pakistan	Both	All Ages	Uterine cancer	Number	1990	1027.45	1447.14	707.319
YLDs (Years Lived with Disability)	Pakistan	Both	All Ages	Non-rheumatic valvular heart disease	Rate	1990	1.3636	2.12187	0.769171
YLDs (Years Lived with Disability)	Pakistan	Both	Age-standardized	Stomach cancer	Rate	1990	1.45631	1.92141	1.01175
YLDs (Years Lived with Disability)	Pakistan	Both	All Ages	Exposure to forces of nature	Number	1990	1018.51	1466.33	689.516
YLDs (Years Lived with Disability)	Pakistan	Both	All Ages	Other cardiovascular and circulatory diseases	Rate	1990	40.9427	58.3159	27.5551
YLDs (Years Lived with Disability)	Pakistan	Both	Age-standardized	Thyroid cancer	Rate	1990	1.40241	2.11395	0.920584
YLDs (Years Lived with Disability)	Pakistan	Both	All Ages	Brain and nervous system cancer	Number	1990	972.157	1353.14	623.119
YLDs (Years Lived with Disability)	Pakistan	Both	All Ages	Chronic obstructive pulmonary disease	Rate	1990	286.411	332.881	239.788
YLDs (Years Lived with Disability)	Pakistan	Both	Age-standardized	Adverse effects of medical treatment	Rate	1990	1.21816	1.83641	0.773549
YLDs (Years Lived with Disability)	Pakistan	Both	All Ages	Stomach cancer	Number	1990	856.726	1139.03	595.872
YLDs (Years Lived with Disability)	Pakistan	Both	All Ages	Pneumoconiosis	Rate	1990	0.246373	0.353163	0.158858
YLDs (Years Lived with Disability)	Pakistan	Both	Age-standardized	Other pharynx cancer	Rate	1990	1.08353	1.51927	0.726376
YLDs (Years Lived with Disability)	Pakistan	Both	All Ages	Prostate cancer	Number	1990	838.083	1172.84	536.624
YLDs (Years Lived with Disability)	Pakistan	Both	All Ages	Esophageal cancer	Rate	1990	1.01625	1.34919	0.690138
YLDs (Years Lived with Disability)	Pakistan	Both	Age-standardized	Liver cancer	Rate	1990	1.02694	1.45284	0.684312
YLDs (Years Lived with Disability)	Pakistan	Both	All Ages	Hodgkin lymphoma	Number	1990	766.883	1085.13	496.862
YLDs (Years Lived with Disability)	Pakistan	Both	All Ages	Stomach cancer	Rate	1990	0.789569	1.04974	0.549162
YLDs (Years Lived with Disability)	Pakistan	Both	Age-standardized	Exposure to forces of nature	Rate	1990	0.986065	1.38639	0.680887
YLDs (Years Lived with Disability)	Pakistan	Both	All Ages	HIV/AIDS	Number	1990	744.79	3354.98	167.46
YLDs (Years Lived with Disability)	Pakistan	Both	All Ages	Liver cancer	Rate	1990	0.586156	0.832692	0.393214
YLDs (Years Lived with Disability)	Pakistan	Both	Age-standardized	HIV/AIDS	Rate	1990	0.968991	4.20663	0.209361
YLDs (Years Lived with Disability)	Pakistan	Both	All Ages	Other pharynx cancer	Number	1990	667.984	932.942	450.345
YLDs (Years Lived with Disability)	Pakistan	Both	All Ages	Larynx cancer	Rate	1990	1.3167	1.74861	0.904127
YLDs (Years Lived with Disability)	Pakistan	Both	Age-standardized	Brain and nervous system cancer	Rate	1990	0.944636	1.33957	0.612763
YLDs (Years Lived with Disability)	Pakistan	Both	All Ages	Paralytic ileus and intestinal obstruction	Number	1990	650.512	898.31	437.583
YLDs (Years Lived with Disability)	Pakistan	Both	All Ages	Tracheal, bronchus, and lung cancer	Rate	1990	1.49912	2.03409	1.01165
YLDs (Years Lived with Disability)	Pakistan	Both	Age-standardized	Gallbladder and biliary tract cancer	Rate	1990	0.837779	1.2136	0.539076
YLDs (Years Lived with Disability)	Pakistan	Both	All Ages	Liver cancer	Number	1990	636.012	903.517	426.66
YLDs (Years Lived with Disability)	Pakistan	Both	All Ages	Breast cancer	Rate	1990	4.7646	8.30252	2.93434
YLDs (Years Lived with Disability)	Pakistan	Both	Age-standardized	Decubitus ulcer	Rate	1990	0.836042	1.17974	0.565628
YLDs (Years Lived with Disability)	Pakistan	Both	All Ages	Conflict and terrorism	Number	1990	588.7	843.987	379.138
YLDs (Years Lived with Disability)	Pakistan	Both	All Ages	Cervical cancer	Rate	1990	1.53837	2.27438	1.00571
YLDs (Years Lived with Disability)	Pakistan	Both	Age-standardized	Hodgkin lymphoma	Rate	1990	0.82677	1.17637	0.53954
YLDs (Years Lived with Disability)	Pakistan	Both	All Ages	Tetanus	Number	1990	585.468	949.068	333.758
YLDs (Years Lived with Disability)	Pakistan	Both	All Ages	Uterine cancer	Rate	1990	0.946911	1.3337	0.651873
YLDs (Years Lived with Disability)	Pakistan	Both	Age-standardized	Paralytic ileus and intestinal obstruction	Rate	1990	0.714552	0.980139	0.48201
YLDs (Years Lived with Disability)	Pakistan	Both	All Ages	Decubitus ulcer	Number	1990	540.699	757.309	366.19
YLDs (Years Lived with Disability)	Pakistan	Both	All Ages	Prostate cancer	Rate	1990	0.772387	1.0809	0.494559
YLDs (Years Lived with Disability)	Pakistan	Both	Age-standardized	Nasopharynx cancer	Rate	1990	0.630278	0.893835	0.415103
YLDs (Years Lived with Disability)	Pakistan	Both	All Ages	Gallbladder and biliary tract cancer	Number	1990	481.927	695.77	311.721
YLDs (Years Lived with Disability)	Pakistan	Both	All Ages	Colon and rectum cancer	Rate	1990	1.29612	1.74036	0.92181
YLDs (Years Lived with Disability)	Pakistan	Both	Age-standardized	Conflict and terrorism	Rate	1990	0.557416	0.791926	0.359776
YLDs (Years Lived with Disability)	Pakistan	Both	All Ages	Nasopharynx cancer	Number	1990	456.851	699.717	286.702
YLDs (Years Lived with Disability)	Pakistan	Both	All Ages	Lip and oral cavity cancer	Rate	1990	4.60785	6.12076	3.29705
YLDs (Years Lived with Disability)	Pakistan	Both	Age-standardized	Multiple myeloma	Rate	1990	0.524475	0.7122	0.348433
YLDs (Years Lived with Disability)	Pakistan	Both	All Ages	Kidney cancer	Number	1990	405.445	616.849	245.814
YLDs (Years Lived with Disability)	Pakistan	Both	All Ages	Nasopharynx cancer	Rate	1990	0.421039	0.644867	0.264228
YLDs (Years Lived with Disability)	Pakistan	Both	Age-standardized	Leprosy	Rate	1990	0.501203	0.757049	0.311071
YLDs (Years Lived with Disability)	Pakistan	Both	All Ages	Leprosy	Number	1990	327.406	498.485	203.131
YLDs (Years Lived with Disability)	Pakistan	Both	All Ages	Other pharynx cancer	Rate	1990	0.615621	0.85981	0.415043
YLDs (Years Lived with Disability)	Pakistan	Both	Age-standardized	Kidney cancer	Rate	1990	0.477856	0.704405	0.315074
YLDs (Years Lived with Disability)	Pakistan	Both	All Ages	Multiple myeloma	Number	1990	307.798	415.694	207.217
YLDs (Years Lived with Disability)	Pakistan	Both	All Ages	Gallbladder and biliary tract cancer	Rate	1990	0.444149	0.64123	0.287285
YLDs (Years Lived with Disability)	Pakistan	Both	Age-standardized	Pneumoconiosis	Rate	1990	0.42298	0.605828	0.275921
YLDs (Years Lived with Disability)	Pakistan	Both	All Ages	Cystic echinococcosis	Number	1990	297.551	887.96	53.8358
YLDs (Years Lived with Disability)	Pakistan	Both	All Ages	Pancreatic cancer	Rate	1990	0.15988	0.222886	0.106338
YLDs (Years Lived with Disability)	Pakistan	Both	Age-standardized	Endocarditis	Rate	1990	0.422028	0.600056	0.279426
YLDs (Years Lived with Disability)	Pakistan	Both	All Ages	Endocarditis	Number	1990	277.615	396.286	184.188
YLDs (Years Lived with Disability)	Pakistan	Both	All Ages	Malignant skin melanoma	Rate	1990	0.116523	0.165323	0.0730472
YLDs (Years Lived with Disability)	Pakistan	Both	Age-standardized	Tetanus	Rate	1990	0.394923	0.629863	0.228771
YLDs (Years Lived with Disability)	Pakistan	Both	All Ages	Pneumoconiosis	Number	1990	267.329	383.202	172.37
YLDs (Years Lived with Disability)	Pakistan	Both	All Ages	Non-melanoma skin cancer	Rate	1990	0.00873309	0.013608	0.00514838
YLDs (Years Lived with Disability)	Pakistan	Both	Age-standardized	Cystic echinococcosis	Rate	1990	0.347119	1.07774	0.0683327
YLDs (Years Lived with Disability)	Pakistan	Both	All Ages	Motor neuron disease	Number	1990	242.492	328.702	168.029
YLDs (Years Lived with Disability)	Pakistan	Both	All Ages	Ovarian cancer	Rate	1990	1.93455	2.7218	1.28291
YLDs (Years Lived with Disability)	Pakistan	Both	Age-standardized	Pancreatic cancer	Rate	1990	0.304979	0.425298	0.201768
YLDs (Years Lived with Disability)	Pakistan	Both	All Ages	Testicular cancer	Number	1990	220.262	340.273	131.964
YLDs (Years Lived with Disability)	Pakistan	Both	All Ages	Dermatitis	Rate	1990	188.21	307.15	106.762
YLDs (Years Lived with Disability)	Pakistan	Both	Age-standardized	Motor neuron disease	Rate	1990	0.253393	0.342325	0.176613
YLDs (Years Lived with Disability)	Pakistan	Both	All Ages	Pancreatic cancer	Number	1990	173.478	241.843	115.382
YLDs (Years Lived with Disability)	Pakistan	Both	All Ages	Psoriasis	Rate	1990	41.8511	56.3143	29.37
YLDs (Years Lived with Disability)	Pakistan	Both	Age-standardized	Testicular cancer	Rate	1990	0.247566	0.377265	0.151437
YLDs (Years Lived with Disability)	Pakistan	Both	All Ages	Malignant skin melanoma	Number	1990	126.434	179.385	79.2603
YLDs (Years Lived with Disability)	Pakistan	Both	All Ages	Scabies	Rate	1990	54.965	90.3334	30.1833
YLDs (Years Lived with Disability)	Pakistan	Both	Age-standardized	Malignant skin melanoma	Rate	1990	0.185452	0.261639	0.118872
YLDs (Years Lived with Disability)	Pakistan	Both	All Ages	Vascular intestinal disorders	Number	1990	125.342	177.28	82.0169
YLDs (Years Lived with Disability)	Pakistan	Both	All Ages	Headache disorders	Rate	1990	562.392	800.894	369.184
YLDs (Years Lived with Disability)	Pakistan	Both	Age-standardized	Vascular intestinal disorders	Rate	1990	0.155627	0.215175	0.10403
YLDs (Years Lived with Disability)	Pakistan	Both	All Ages	Other intestinal infectious diseases	Number	1990	115.427	178.38	71.8601
YLDs (Years Lived with Disability)	Pakistan	Both	All Ages	Testicular cancer	Rate	1990	0.202996	0.313599	0.121619
YLDs (Years Lived with Disability)	Pakistan	Both	Age-standardized	Gallbladder and biliary diseases	Rate	1990	0.11345	0.16064	0.0758056
YLDs (Years Lived with Disability)	Pakistan	Both	All Ages	Executions and police conflict	Number	1990	92.7812	142.996	58.3092
YLDs (Years Lived with Disability)	Pakistan	Both	All Ages	Kidney cancer	Rate	1990	0.373663	0.568495	0.226545
YLDs (Years Lived with Disability)	Pakistan	Both	Age-standardized	Executions and police conflict	Rate	1990	0.0885391	0.133977	0.0580014
YLDs (Years Lived with Disability)	Pakistan	Both	All Ages	Gallbladder and biliary diseases	Number	1990	81.8617	116.445	54.5406
YLDs (Years Lived with Disability)	Pakistan	Both	All Ages	Bladder cancer	Rate	1990	1.20664	1.66104	0.819345
YLDs (Years Lived with Disability)	Pakistan	Both	Age-standardized	Other intestinal infectious diseases	Rate	1990	0.0813397	0.122081	0.0525143
YLDs (Years Lived with Disability)	Pakistan	Both	All Ages	Other neoplasms	Number	1990	49.638	76.127	30.1939
YLDs (Years Lived with Disability)	Pakistan	Both	All Ages	Brain and nervous system cancer	Rate	1990	0.895951	1.24707	0.574273
YLDs (Years Lived with Disability)	Pakistan	Both	Age-standardized	Mesothelioma	Rate	1990	0.0538737	0.0943514	0.0302016
YLDs (Years Lived with Disability)	Pakistan	Both	All Ages	Mesothelioma	Number	1990	34.572	61.0054	19.1574
YLDs (Years Lived with Disability)	Pakistan	Both	All Ages	Thyroid cancer	Rate	1990	1.03554	1.60856	0.66623
YLDs (Years Lived with Disability)	Pakistan	Both	Age-standardized	Other neoplasms	Rate	1990	0.0481688	0.07419	0.029837
YLDs (Years Lived with Disability)	Pakistan	Both	All Ages	Invasive Non-typhoidal Salmonella (iNTS)	Number	1990	32.602	62.281	12.4318
YLDs (Years Lived with Disability)	Pakistan	Both	All Ages	Mesothelioma	Rate	1990	0.031862	0.0562233	0.0176557
YLDs (Years Lived with Disability)	Pakistan	Both	Age-standardized	Acute glomerulonephritis	Rate	1990	0.0345547	0.0522557	0.0208374
YLDs (Years Lived with Disability)	Pakistan	Both	All Ages	Acute glomerulonephritis	Number	1990	31.994	49.0082	19.0715
YLDs (Years Lived with Disability)	Pakistan	Both	All Ages	Hodgkin lymphoma	Rate	1990	0.706768	1.00007	0.457914
YLDs (Years Lived with Disability)	Pakistan	Both	Age-standardized	Invasive Non-typhoidal Salmonella (iNTS)	Rate	1990	0.0241297	0.0456578	0.00936818
YLDs (Years Lived with Disability)	Pakistan	Both	All Ages	Rabies	Number	1990	9.61851	18.1047	4.87989
YLDs (Years Lived with Disability)	Pakistan	Both	All Ages	Non-Hodgkin lymphoma	Rate	1990	1.32834	1.76704	0.927239
YLDs (Years Lived with Disability)	Pakistan	Both	Age-standardized	Non-melanoma skin cancer	Rate	1990	0.0162456	0.0251459	0.0095251
YLDs (Years Lived with Disability)	Pakistan	Both	All Ages	Non-melanoma skin cancer	Number	1990	9.4759	14.7655	5.58628
YLDs (Years Lived with Disability)	Pakistan	Both	All Ages	Multiple myeloma	Rate	1990	0.28367	0.383109	0.190973
YLDs (Years Lived with Disability)	Pakistan	Both	Age-standardized	Rabies	Rate	1990	0.00825405	0.0149112	0.00433375
YLDs (Years Lived with Disability)	Pakistan	Both	All Ages	Diphtheria	Number	1990	4.89959	10.6755	1.92202
YLDs (Years Lived with Disability)	Pakistan	Both	All Ages	Hemoglobinopathies and hemolytic anemias	Rate	1990	155.726	226.842	101.383
YLDs (Years Lived with Disability)	Pakistan	Both	Age-standardized	Guinea worm disease	Rate	1990	0.00345937	0.00527926	0.00212105
YLDs (Years Lived with Disability)	Pakistan	Both	All Ages	Guinea worm disease	Number	1990	2.72892	4.16631	1.68141
YLDs (Years Lived with Disability)	Pakistan	Both	All Ages	Endocrine, metabolic, blood, and immune disorders	Rate	1990	80.3055	114.737	52.9048
YLDs (Years Lived with Disability)	Pakistan	Both	Age-standardized	Diphtheria	Rate	1990	0.00307291	0.00637127	0.00135345
YLDs (Years Lived with Disability)	Pakistan	Both	All Ages	Ebola	Number	1990	0	0	0
YLDs (Years Lived with Disability)	Pakistan	Both	All Ages	Rheumatoid arthritis	Rate	1990	22.813	30.3295	15.7679
YLDs (Years Lived with Disability)	Pakistan	Both	Age-standardized	Ebola	Rate	1990	0	0	0
YLDs (Years Lived with Disability)	Pakistan	Both	All Ages	Zika virus	Number	1990	0	0	0
YLDs (Years Lived with Disability)	Pakistan	Both	All Ages	Osteoarthritis	Rate	1990	55.3934	110.604	27.9196
YLDs (Years Lived with Disability)	Pakistan	Both	Age-standardized	Zika virus	Rate	1990	0	0	0
YLDs (Years Lived with Disability)	Pakistan	Both	All Ages	Chagas disease	Number	1990	0	0	0
YLDs (Years Lived with Disability)	Pakistan	Both	All Ages	Low back pain	Rate	1990	494.757	666.17	350.209
YLDs (Years Lived with Disability)	Pakistan	Both	Age-standardized	Chagas disease	Rate	1990	0	0	0
YLDs (Years Lived with Disability)	Pakistan	Both	All Ages	African trypanosomiasis	Number	1990	0	0	0
YLDs (Years Lived with Disability)	Pakistan	Both	All Ages	Neck pain	Rate	1990	156.14	218.315	108.738
YLDs (Years Lived with Disability)	Pakistan	Both	Age-standardized	African trypanosomiasis	Rate	1990	0	0	0
YLDs (Years Lived with Disability)	Pakistan	Both	All Ages	Schistosomiasis	Number	1990	0	0	0
YLDs (Years Lived with Disability)	Pakistan	Both	All Ages	Gout	Rate	1990	7.84279	10.9181	5.10682
YLDs (Years Lived with Disability)	Pakistan	Both	Age-standardized	Schistosomiasis	Rate	1990	0	0	0
YLDs (Years Lived with Disability)	Pakistan	Both	All Ages	Cysticercosis	Number	1990	0	0	0
YLDs (Years Lived with Disability)	Pakistan	Both	All Ages	Other musculoskeletal disorders	Rate	1990	346.01	481.762	237.623
YLDs (Years Lived with Disability)	Pakistan	Both	Age-standardized	Cysticercosis	Rate	1990	0	0	0
YLDs (Years Lived with Disability)	Pakistan	Both	All Ages	Lymphatic filariasis	Number	1990	0	0	0
YLDs (Years Lived with Disability)	Pakistan	Both	All Ages	Congenital birth defects	Rate	1990	121.687	161.222	86.2741
YLDs (Years Lived with Disability)	Pakistan	Both	Age-standardized	Lymphatic filariasis	Rate	1990	0	0	0
YLDs (Years Lived with Disability)	Pakistan	Both	All Ages	Onchocerciasis	Number	1990	0	0	0
YLDs (Years Lived with Disability)	Pakistan	Both	All Ages	Bacterial skin diseases	Rate	1990	1.44086	2.39493	0.86142
YLDs (Years Lived with Disability)	Pakistan	Both	Age-standardized	Onchocerciasis	Rate	1990	0	0	0
YLDs (Years Lived with Disability)	Pakistan	Both	All Ages	Yellow fever	Number	1990	0	0	0
YLDs (Years Lived with Disability)	Pakistan	Both	All Ages	Blindness and vision impairment	Rate	1990	355.905	499.138	243.304
YLDs (Years Lived with Disability)	Pakistan	Both	Age-standardized	Yellow fever	Rate	1990	0	0	0
YLDs (Years Lived with Disability)	Pakistan	Both	All Ages	Food-borne trematodiases	Number	1990	0	0	0
YLDs (Years Lived with Disability)	Pakistan	Both	All Ages	Upper digestive system diseases	Rate	1990	147.431	219.708	96.3422
YLDs (Years Lived with Disability)	Pakistan	Both	Age-standardized	Food-borne trematodiases	Rate	1990	0	0	0
